# Supplementary material for: Whole genome sequencing reveals the emergence of a Pseudomonas aeruginosa shared strain sub-lineage among patients treated within a single cystic fibrosis centre
Source: BMC Genomics. 2018 Aug 30;19:644. doi: 10.1186/s12864-018-5018-x (PMC6117919; doi:10.1186/s12864-018-5018-x)
Supplement: Supplementary file 1 — Table S1. Details of Pseudomonas aeruginosa isolates and genome assembly metrics used in this study. (XLSX 14 kb) [file 12864_2018_5018_MOESM1_ESM.xlsx]

## Sheet: Sheet1
Table S1. Details of Pseudomonas aeruginosa isolates used in this study.
Patient ID	Source	Isolate ID	Collection year	Major Clade*	Study Accession	Accession number	Total length of contigs > 1Kb	N50	GC Content	Number of contigs > 1Kb	Study	Comments
1	Brisbane	AUS857	2007	M2	PRJEB21755	ERS1820513	6149433	18096	66.5	594	Hanks et al., unpublished
1	Brisbane	AUS858	2007	M2	PRJEB21755	ERS1820514	6120199	14886	66.5	698	Hanks et al., unpublished
1	Brisbane	AUS859	2007	M2	PRJEB21755	ERS1820515	6169584	20543	66.51	553	Hanks et al., unpublished
1	Brisbane	AUS864	2008	M2	PRJEB21755	ERS1820519	6216580	21284	66.43	512	Hanks et al., unpublished
1	Brisbane	AUS865	2008	M2	PRJEB21755	ERS1820520	6142850	14030	66.15	736	Hanks et al., unpublished
1	Brisbane	AUS866	2008	M2	PRJEB21755	ERS1820521	6063798	12656	66.44	815	Hanks et al., unpublished
1	Brisbane	AUS867	2009	M2	PRJEB21755	ERS1820522	5956864	7989	66.45	1108	Hanks et al., unpublished
1	Brisbane	AUS868	2009	M2	PRJEB21755	ERS1820523	6224538	32144	66.56	380	Hanks et al., unpublished
1	Brisbane	AUS869	2009	M2	PRJEB21755	ERS1820524	5915744	8210	66.39	1078	Hanks et al., unpublished
1	Brisbane	AUS870	2010	M2	PRJEB21755	ERS1820525	6133726	16045	66.5	694	Hanks et al., unpublished
1	Brisbane	AUS871	2010	M2	PRJEB21755	ERS1820526	6126993	15379	66.49	693	Hanks et al., unpublished
1	Brisbane	AUS872	2010	M2	PRJEB21755	ERS1820527	6131183	14701	66.5	740	Hanks et al., unpublished
2	Brisbane	AUS23	2007	M2	PRJEB21755	ERS1820510	6204890	48628	66.57	266	Hanks et al., unpublished
3	Brisbane	AUS880	2002	M2	PRJEB21755	ERS1820540	6156616	16689	66.53	642	Hanks et al., unpublished
4	Brisbane	AUS863	2008	M2	PRJEB21755	ERS1820518	6125674	16977	66.54	641	Hanks et al., unpublished
5	Brisbane	AUS860	2007	M2	PRJEB21755	ERS1820516	6137156	21329	66.52	516	Hanks et al., unpublished
6	Brisbane	AUS32	2008	M2	PRJEB21755	ERS1820512	6168724	25461	66.55	443	Hanks et al., unpublished
7	Brisbane	AUS879	2002	M2	PRJEB21755	ERS1820539	6189671	22238	66.48	510	Hanks et al., unpublished
8	Brisbane	AUS862	2007	M2	PRJEB21755	ERS1820517	5970046	8792	66.44	1038	Hanks et al., unpublished
9	Brisbane	AUS425	2008	M2	PRJEB21755	ERS1820537	9328845	32842	56.61	631	Hanks et al., unpublished	<15% of reads originate from Enterococcus faecalis contaminant
10	Brisbane	AUS426	2007	M2	PRJEB21755	ERS1820508	6190965	30763	66.52	392	Hanks et al., unpublished
11	Brisbane	AUS878	2002	M2	PRJEB21755	ERS1820538	6210217	23907	66.48	480	Hanks et al., unpublished
12	Brisbane	AUS20	2007	M2	PRJEB21755	ERS1820509	6236360	36214	66.5	340	Hanks et al., unpublished
13	Brisbane	AUS427	2008	M2	PRJEB21755	ERS1820528	6064881	20885	66.5	528	Hanks et al., unpublished
14	Brisbane	AUS881	2002	M2	PRJEB21755	ERS1820541	6006436	20959	66.5	512	Hanks et al., unpublished
15	Perth	AUS873	2008	M2	PRJEB21755	ERS1820529	5979652	14120	66.5	720	Hanks et al., unpublished
16	Brisbane	AUS24	2007	M2	PRJEB21755	ERS1820507	6232542	42401	66.53	312	Hanks et al., unpublished
17	Perth	AUS17	2008	M2	PRJEB21755	ERS1820533	6187424	20617	66.54	528	Hanks et al., unpublished
18	Perth	AUS15	2008	M2	PRJEB21755	ERS1820530	5938477	10385	66.45	907	Hanks et al., unpublished
19	Perth	AUS875	2008	M2	PRJEB21755	ERS1820532	5874251	10916	66.47	859	Hanks et al., unpublished
20	Perth	AUS877	2008	M2	PRJEB21755	ERS1820536	6002861	16238	66.5	629	Hanks et al., unpublished
21	Perth	AUS876	2008	M2	PRJEB21755	ERS1820534	6167586	17176	66.44	639	Hanks et al., unpublished
22	Perth	AUS874	2008	M2	PRJEB21755	ERS1820531	6182035	20454	66.55	559	Hanks et al., unpublished
23	Perth	AUS18	2008	M2	PRJEB21755	ERS1820535	6003140	11583	66.47	859	Hanks et al., unpublished
24	Brisbane	AUS934	2007	M3	PRJEB14781	ERS1249679	6214868	406139	66.55	57	This study
25	Brisbane	AUS950	2011	M3	PRJEB14781	ERS1249695	6216123	308165	66.55	58	This study
26	Brisbane	AUS952	2011	M3	PRJEB14781	ERS1249697	6214422	226499	66.55	71	This study
27	Brisbane	AUS941	2011	M3	PRJEB14781	ERS1249686	6216853	413233	66.55	53	This study
28	Brisbane	AUS935	2008	M3	PRJEB14781	ERS1249680	6214803	261433	66.55	62	This study
28	Brisbane	AUS936	2011	M3	PRJEB14781	ERS1249681	6217515	268087	66.55	56	This study
29	Brisbane	AUS958	2011	M3	PRJEB14781	ERS1249703	6179777	261467	66.58	59	This study
30	Brisbane	AUS944	2007	M3	PRJEB14781	ERS1249689	6215637	386807	66.55	51	This study
30	Brisbane	AUS945	2011	M3	PRJEB14781	ERS1249690	6215536	353213	66.55	54	This study
31	Brisbane	AUS953	2007	M3	PRJEB14781	ERS1249698	6214340	386835	66.55	52	This study
31	Brisbane	AUS954	2011	M3	PRJEB14781	ERS1249699	6219546	267636	66.55	58	This study
32	Brisbane	AUS22	2007	M3	PRJEB21755	ERS1820511	6190847	29137	66.52	379	Hanks et al., unpublished
32	Brisbane	AUS943	2007	M3	PRJEB14781	ERS1249688	6216906	267631	66.55	56	This study
33	Brisbane	AUS942	2007	M3	PRJEB14781	ERS1249687	6215838	412897	66.55	48	This study
34	Brisbane	AUS940	2007	M3	PRJEB14781	ERS1249685	6216293	268215	66.56	57	This study
35	Brisbane	AUS955	2007	M3	PRJEB14781	ERS1249700	6212233	386768	66.55	54	This study
36	Brisbane	AUS948	2007	M3	PRJEB14781	ERS1249693	6215223	347355	66.55	52	This study
37	Brisbane	AUS951	2007	M3	PRJEB14781	ERS1249696	6215753	386715	66.55	51	This study
37	Brisbane	AUS959	2014	M3	PRJEB14771	ERS1245422	6219168	347242	66.5	54	Sherrard et al., PLoS ONE, 2017 (doi: 10.1371/journal.pone.0172179)
37	Brisbane	AUS960	2014	M3	PRJEB14771	ERS1245423	6214198	341833	66.5	53	Sherrard et al., PLoS ONE, 2017 (doi: 10.1371/journal.pone.0172179)
37	Brisbane	AUS961	2014	M3	PRJEB14771	ERS1245424	6172544	347366	66.5	53	Sherrard et al., PLoS ONE, 2017 (doi: 10.1371/journal.pone.0172179)
37	Brisbane	AUS962	2014	M3	PRJEB14771	ERS1245425	6175555	412957	66.5	50	Sherrard et al., PLoS ONE, 2017 (doi: 10.1371/journal.pone.0172179)
37	Brisbane	AUS963	2014	M3	PRJEB14771	ERS1245426	6216242	405954	66.5	53	Sherrard et al., PLoS ONE, 2017 (doi: 10.1371/journal.pone.0172179)
37	Brisbane	AUS964	2014	M3	PRJEB14771	ERS1245427	6216370	229847	66.5	64	Sherrard et al., PLoS ONE, 2017 (doi: 10.1371/journal.pone.0172179)
37	Brisbane	AUS965	2014	M3	PRJEB14771	ERS1245428	6221619	267761	66.5	66	Sherrard et al., PLoS ONE, 2017 (doi: 10.1371/journal.pone.0172179)
37	Brisbane	AUS966	2014	M3	PRJEB14771	ERS1245429	6216084	245225	66.5	70	Sherrard et al., PLoS ONE, 2017 (doi: 10.1371/journal.pone.0172179)
37	Brisbane	AUS967	2014	M3	PRJEB14771	ERS1245430	6214162	287620	66.5	60	Sherrard et al., PLoS ONE, 2017 (doi: 10.1371/journal.pone.0172179)
37	Brisbane	AUS968	2014	M3	PRJEB14771	ERS1245431	6216231	173428	66.5	78	Sherrard et al., PLoS ONE, 2017 (doi: 10.1371/journal.pone.0172179)
37	Brisbane	AUS969	2014	M3	PRJEB14771	ERS1245432	6217235	245224	66.5	63	Sherrard et al., PLoS ONE, 2017 (doi: 10.1371/journal.pone.0172179)
38	Brisbane	AUS937	2011	M3	PRJEB14781	ERS1249682	6197752	341910	66.55	53	This study
38	Brisbane	AUS938	2007	M3	PRJEB14781	ERS1249683	6214507	267709	66.55	68	This study
39	Brisbane	AUS946	2008	M3	PRJEB14781	ERS1249691	6212909	347358	66.55	56	This study
39	Brisbane	AUS947	2011	M3	PRJEB14781	ERS1249692	6108228	271405	66.54	49	This study
40	Brisbane	AUS949	2011	M3	PRJEB14781	ERS1249694	6215832	261455	66.55	53	This study
41	Brisbane	AUS956	2007	M3	PRJEB14781	ERS1249701	6215128	341895	66.55	52	This study
41	Brisbane	AUS957	2011	M3	PRJEB14781	ERS1249702	6217853	341995	66.55	55	This study
42	Brisbane	AUS939	2011	M3	PRJEB14781	ERS1249684	6218764	261703	66.55	58	This study
43	Brisbane	AUS970	2007	M3	PRJEB14781	ERS1249704	6019087	261437	66.56	67	This study
44	Sydney	AUS854	2007	M3	PRJEB21755	ERS1820506	6105077	33899	66.57	361	Hanks et al., unpublished
45	Sydney	AUS853	2007	M3	PRJEB21755	ERS1820505	5947388	33875	66.47	335	Hanks et al., unpublished
*M2, mexZ-2 allele (codon substitution, A38T); M3, mexZ-3 allele (codon substitution, T12N).
PRJEB14781, isolates sequenced in this study
