# Supplementary material for: Whole genome sequencing reveals the emergence of a Pseudomonas aeruginosa shared strain sub-lineage among patients treated within a single cystic fibrosis centre
Source: BMC Genomics. 2018 Aug 30;19:644. doi: 10.1186/s12864-018-5018-x (PMC6117919; doi:10.1186/s12864-018-5018-x)
Supplement: Supplementary file 4 — Table S2. Overlapping admissions to a hospital ward for patients and first detection of M3L7. (XLSX 10 kb) [file 12864_2018_5018_MOESM4_ESM.xlsx]

## Sheet: Table S2
Table S2. Overlapping admissions to a hospital ward for patients and first detection of M3L7.
Month-year Patient ID	2007-01-01	2007-02-01	2007-03-01	2007-04-01	2007-05-01	2007-06-01	2007-07-01	2007-08-01	2007-09-01	2007-10-01	2007-11-01	2007-12-01	2008-01-01	2008-02-01	2008-03-01	2008-04-01	2008-05-01	2008-06-01	Jul-08 to Jan-11*	2011-02-01	2011-03-01	2011-04-01	2011-05-01	2011-06-01	2011-07-01	2011-08-01
30											X
31											X
41												X
39														X
37										X
36									X
40																										X
*No overalpping admissions to same ward between Jul-08 and Jan-11
						Indicates admission to the same inpatient ward
					X	First isolation of M3L7
