# Supplementary material for: Whole genome sequencing reveals the emergence of a Pseudomonas aeruginosa shared strain sub-lineage among patients treated within a single cystic fibrosis centre
Source: BMC Genomics. 2018 Aug 30;19:644. doi: 10.1186/s12864-018-5018-x (PMC6117919; doi:10.1186/s12864-018-5018-x)
Supplement: Supplementary file 5 — Table S3. Details of co-pathogens in people with M3L7/M3L1 infection at time of isolation and in the previous 12 months. (XLSX 11 kb) [file 12864_2018_5018_MOESM5_ESM.xlsx]

## Sheet: Table S3
Isolate ID	De-identified code	Table S3. Details of co-pathogens in people with M3L7/M3L1 infection at time of isolation and in the previous 12 months.
AUS934	403-ALJA-C01	Patient ID	Date of sputum collection	Co-pathogens identifed in the same sample	Co-pathogens identified in the 12 months prior to sample collection
AUS935	403-BEAN-B06	24	2007-09-14	Achromobacter xylosoxidans	Achromobacter xylosoxidans
AUS936	403-BEAN-B36	28	2008-04-17	Methicillin-susceptible Staphylococcus aureus, Mycobacterium abscessus, Aspergillus fumigatus	Methicillin-susceptible Staphylococcus aureus, Mycobacterium abscessus, Aspergillus flavus
AUS937	403-BUDA-A36	28	2011-04-13	Methicillin-susceptible Staphylococcus aureus	Methicillin-susceptible Staphylococcus aureus
AUS938	403-BUDA-B01	38	2011-01-14	Achromobacter xylosoxidans	Achromobacter xylosoxidans
AUS939	403-CHJA-A24	38	2007-09-05	Nil	Aspergillus fumigatus
AUS940	403-COSH-B01	42	2011-02-19	Nil	Nil
AUS941	403-JASO-B36	34	2007-09-05	Achromobacter xylosoxidans	Achromobacter xylosoxidans
AUS942	403-KASA-A01	27	2011-05-04	Nil	Aspergillus fumigatus
AUS943	403-LEED-A01	33	2007-09-27	Nil	Nil
AUS944	403-MACA-A01	32	2007-12-16	Nil	Achromobacter xylosoxidans, Methicillin-susceptible Staphylococcus aureus
AUS945	403-MACA-A36	30	2007-11-19	Nil	Methicillin-susceptible Staphylococcus aureus
AUS946	403-MCIA-C01	30	2011-03-16	Nil	Methicillin-susceptible Staphylococcus aureus, Haemophilus influenzae
AUS947	403-MCIA-B	39	2008-02-16	Nil	Nil
AUS948	403-OFAN-B01	39	2011-06-03	Nil	Nil
AUS949	403-PODO-B48	36	2007-09-20	Nil	Achromobacter xylosoxidans, Stenotrophomonas maltophilia
AUS950	403-ROKR-B36	40	2011-08-31	Nil	Achromobacter xylosoxidans, Trichosporan spp.
AUS951	403-RORA-B01	25	2011-01-14	Nil	Methicillin-susceptible Staphylococcus aureus, Haemophilus influenzae
AUS952	403-RYJO-B24	37	2007-10-25	Nil	Nil
AUS953	403-SAST-C01	26	2011-01-18	Nil	Nil
AUS954	403-SAST-B36	31	2007-11-21	Nil	Methicillin-susceptible Staphylococcus aureus
AUS955	403-SHJE-B01	31	2011-05-18	Nil	Nil
AUS956	403-WAJU-B01	35	2007-09-17	Nil	Aspergillus fumigatus
AUS957	403-WAJU-B24	41	2007-12-05	Nil	Nil
AUS958	403-WANA-B24	41	2011-04-05	Nil	Nil
AUS970	403-DACH-C01	29	2011-04-08	Nil	Nil
		43	2007-10-10	Nil	Nil
remove collumns as you think	remove collumns as you think
