# Supplementary material for: Whole genome sequencing reveals the emergence of a Pseudomonas aeruginosa shared strain sub-lineage among patients treated within a single cystic fibrosis centre
Source: BMC Genomics. 2018 Aug 30;19:644. doi: 10.1186/s12864-018-5018-x (PMC6117919; doi:10.1186/s12864-018-5018-x)
Supplement: Supplementary file 8 — Table S4. Position and details of non-synonymous SNPs (n = 35) and indels (n = 9) that characterise the M3L7 sub-lineage. (XLSX 13 kb) [file 12864_2018_5018_MOESM8_ESM.xlsx]

## Sheet: Sheet1
Table S4. Position and details of non-synonymous SNPs (n=35) and indels (n=9) that characterise the M3L7 sub-lineage.
Position	Change type	Gene	Locus Tag	Amino acid change	Functional category
6519	Substitution	gyrB	PA0004	P749S	· DNA replication, recombination, modification and repair
342410	Substitution	spuG	PA0303	P40L	· Membrane proteins
					· Transport of small molecules
472552	1 bp deletion	mexA	PA0425	Frameshift	· Transport of small molecules
				(codon 177)	· Antibiotic resistance and susceptibility
718729	Substitution	yebB	PA0667	*448W	· Hypothetical, unclassified, unknown
778817	20 bp deletion	migA	PA0705	Frameshift	· Putative enzymes
				(codons 131 to 136)	· Cell wall / LPS / capsule
804130	Substitution	PA0736	PA0736	A7P	· Membrane proteins
1036486	Substitution	PA0948	PA0948	G31D	· Hypothetical, unclassified, unknown
1044789	Substitution	oprD	PA0958	E176*	· Transport of small molecules
1191045	Substitution	fleR	PA1099	A221T	· Motility & Attachment
					· Transcriptional regulators
					· Two-component regulatory systems
1288331	Substitution	PA1186	PA1186	R239L	· Hypothetical, unclassified, unknown
1413143	Deletion and insertion before 1413149	hxuC/yebA	PA1302	Y520S, G521A, S522G	· Membrane proteins
					· Transport of small molecules
1472227	Substitution	pmpA/ybiF	PA1360	V186A	· Membrane proteins
2081869-2081874	6 bp deletion	femA	PA1910	In-frame deletion	· Transport of small molecules
				(L798del, S799del)	· Transcriptional regulators
2657155	Substitution	fpvA	PA2398	P657S	· Transport of small molecules
2689877	Substitution	PA2406	PA2406	A104V	· Hypothetical, unclassified, unknown
2806689	Substitution	mexS	PA2491	M227I	· Putative enzymes
					· Transcriptional regulators
2808469	Substitution	mexT	PA2492	R291H	· Transcriptional regulators
2962029	Substitution	infA	PA2619	M9I	· Translation, post-translational modification, degradation
4224403	Substitution	PA3768	PA3768	A366P	· Putative enzymes
4285706	Substitution	PA3828	PA3828	R297P	· Membrane proteins
4499015	Substitution	Mpl	PA4020	G277S	· Cell wall / LPS / capsule
					· Antibiotic resistance and susceptibility
4508876	Substitution	PA4027	PA4027	V157M	· Hypothetical, unclassified, unknown
4586427	Substitution	bfmS	PA4102	L181Q	· Two-component regulatory systems
					· Cell wall / LPS / capsule
					· Adaptation, Protection
4720775	Substitution	phzS	PA4217	D159N	· Putative enzymes
4742709-4742719	11 bp deletion	pchD	PA4228	Frameshift	· Secreted Factors (toxins, enzymes, alginate)
				(truncated protein; reduced from 547 aa to 117 aa)	· Transport of small molecules
4909538-4909540	3 bp deletion	inaA	PA4378	In-frame deletion	· Adaptation, Protection
				(R189del)
4911770	Substitution	colS	PA4380	R128C	· Two-component regulatory systems
4952834	Substitution	ftsI	PA4418	R504C	· Cell division
4954157	Substitution			G63C	· Cell wall / LPS / capsule
4980578	1 bp insertion-before	algW	PA4446	Frameshift	· Translation, post-translational modification, degradation
				(codon 249; original length 389 aa )	· Adaptation, Protection
					· Secreted Factors (toxins, enzymes, alginate)
4993281-4993289	9 bp deletion	rpoN	PA4462	In-frame deletion	· Transcriptional regulators
				(protein shorter by 3 aa)
5074322	Substitution	PA4530	PA4530	T51P	· Hypothetical, unclassified, unknown
5095396	Substitution	pilR	PA4547	E138*	· Transcriptional regulators
					· Two-component regulatory systems
5290262	Substitution	phuR	PA4710	R349P	· Transport of small molecules
5335562	Substitution	folP	PA4750	P71S	· Biosynthesis of cofactors, prosthetic groups and carriers
5365006	Substitution	pmrB	PA4777	A83T	· Two-component regulatory systems
5382222	Substitution	PA4796	PA4796	R78C	· Hypothetical, unclassified, unknown
5447715	Substitution	PA4852	PA4852	V23E	· Hypothetical, unclassified, unknown
5449887	Substitution	purH	PA4854	K291R	· Nucleotide biosynthesis and metabolism
5714994	Substitution	mdoH	PA5077	A621E	· Cell wall / LPS / capsule
5828016	Substitution	PA5174	PA5174	R628C	· Fatty acid and phospholipid metabolism
5930271	Substitution	PA5265	PA5265	N112S	· Membrane proteins
6192023	Insertion-before	znuA	PA5498	Frameshift	· Motility & Attachment
				(codon 29)	· Transport of small molecules
6223573	Substitution	PA5530	PA5530	G134S	· Membrane proteins
					· Transport of small molecules
*premature stop codon; aa, amino acids
