# Supplementary material for: Whole genome sequencing reveals the emergence of a Pseudomonas aeruginosa shared strain sub-lineage among patients treated within a single cystic fibrosis centre
Source: BMC Genomics. 2018 Aug 30;19:644. doi: 10.1186/s12864-018-5018-x (PMC6117919; doi:10.1186/s12864-018-5018-x)
Supplement: Supplementary file 9 — Table S5. Table of variants (SNPs and indels) that vary across 37 M3L7 genomes and 1 M3L1 (AUS970) genome. Table generated with nesoni nway. Only positions with a consensus determined for all strains (−-require-all yes) are shown. Only substitution SNPs were used to build phylogeny. (XLSX 1466 kb) [file 12864_2018_5018_MOESM9_ESM.xlsx]

## Sheet: nway_M3L7sOnly_38_20180702
Table S5. Table of variants (SNPs and indels) that vary across 37 M3L7 and 1 M3L1 (AUS970) genomes. Table generated with nesoni nway. Only positions with a consensus determined for all strains (--require-all yes) are shown. Only substitution SNPs were used to build phylogeny.
Reference	Position	Change type	AUS970	AUS22	AUS934	AUS935	AUS936	AUS937	AUS938	AUS939	AUS940	AUS941	AUS942	AUS943	AUS944	AUS945	AUS946	AUS947	AUS948	AUS949	AUS950	AUS951	AUS952	AUS953	AUS954	AUS955	AUS956	AUS957	AUS958	AUS959	AUS960	AUS961	AUS962	AUS963	AUS964	AUS965	AUS966	AUS967	AUS968	AUS969	AUS970	AUS22	AUS934	AUS935	AUS936	AUS937	AUS938	AUS939	AUS940
NC_002516.2	432	substitution	T	C	C	C	C	C	C	C	C	C	C	C	C	C	C	C	C	C	C	C	C	C	C	C	C	C	C	C	C	C	C	C	C	C	C	C	C	C	Tx88	Cx233	Cx80	Cx74	Cx70	Cx94	Cx55	Cx72	Cx76
NC_002516.2	1728	substitution	T	C	C	C	C	C	C	C	C	C	C	C	C	C	C	C	C	C	C	C	C	C	C	C	C	C	C	C	C	C	C	C	C	C	C	C	C	C	Tx96	Cx286	Cx65	Cx72	Cx100	Cx93 Gx1	Cx78 Gx1	Cx88	Cx95 Gx1
NC_002516.2	3855	substitution	C	C	C	C	C	C	C	C	C	C	C	C	C	C	C	C	C	C	C	C	C	C	C	C	C	C	C	C	C	C	C	T	T	C	T	C	C	T	Cx78	Cx245	Cx93 Ax1	Cx95	Cx97 Ax1	Cx101	Cx67	Cx83	Cx98
NC_002516.2	5671	substitution	T	C	C	C	C	C	C	C	C	C	C	C	C	C	C	C	C	C	C	C	C	C	C	C	C	C	C	C	C	C	C	C	C	C	C	C	C	C	Tx74	Cx233 Tx3	Cx55	Cx85	Cx85	Cx105	Cx59	Cx59	Cx75
NC_002516.2	6380	substitution	G	G	G	G	G	G	G	G	G	G	G	G	G	G	G	G	G	G	G	G	G	G	G	G	G	G	G	G	G	G	G	A	A	G	A	G	G	A	Gx70	Gx255	Gx54	Gx71	Gx93	Gx93	Gx50	Gx80	Gx77
NC_002516.2	6519	substitution	C	T	T	T	T	T	T	T	T	T	T	T	T	T	T	T	T	T	T	T	T	T	T	T	T	T	T	T	T	T	T	T	T	T	T	T	T	T	Cx64	Tx232 Cx2	Tx62	Tx71	Tx91	Tx71	Tx49	Tx49 Cx6	Tx80
NC_002516.2	6913	substitution	C	C	C	C	C	C	C	C	C	T	C	C	C	C	C	C	C	C	C	C	C	C	C	C	C	C	C	C	C	C	C	C	C	C	C	C	C	C	Cx61	Cx211	Cx64	Cx74	Cx66	Cx84	Cx54	Cx62	Cx95
NC_002516.2	7106	substitution	C	C	C	C	C	T	C	C	C	C	C	C	C	C	C	C	C	C	C	C	C	C	C	C	C	C	C	C	C	C	C	C	C	C	C	C	C	C	Cx69	Cx211 Tx1	Cx72	Cx56	Cx72 Tx5	Tx66 Cx4	Cx47	Cx66	Cx87 Tx1
NC_002516.2	10332	substitution	G	G	G	G	G	A	G	G	G	G	G	G	G	G	G	G	G	G	G	G	G	G	G	G	G	G	G	G	G	G	G	G	G	G	G	G	G	G	Gx78	Gx226 Cx1	Gx80	Gx87 Ax2	Gx82 Ax2	Ax90 Gx3	Gx58	Gx78	Gx87
NC_002516.2	11043	substitution	C	C	C	C	C	T	C	C	C	C	C	C	C	C	C	C	C	C	C	C	C	C	C	C	C	C	C	C	C	C	C	C	C	C	C	C	C	C	Cx83	Cx281 -x1	Cx72	Cx83 Tx1	Cx97 Tx5	Tx79 Cx8	Cx69	Cx78	Cx112 Gx1
NC_002516.2	14264	deletion	G	G	G	G	G	G	-	G	G	G	G	G	G	G	G	G	G	G	G	G	G	G	G	G	G	G	G	G	G	G	G	G	G	G	G	G	G	G	Gx79	Gx217 Ax1	Gx62 Cx1	Gx64 -x1	Gx71	Gx64 -x3	#NULL!	Gx67	Gx76
NC_002516.2	16094	substitution	T	T	T	T	T	T	T	T	T	T	T	T	T	T	T	T	T	T	T	T	T	T	T	T	T	T	T	T	T	T	T	T	T	T	C	T	T	T	Tx68	Tx207	Tx64	Tx60	Tx85	Tx61	Tx49	Tx62	Tx81
NC_002516.2	18274	substitution	C	C	C	C	C	C	C	C	C	C	C	C	C	C	C	C	C	C	C	C	C	C	C	C	C	C	C	C	C	C	C	T	T	C	T	C	C	T	Cx96	Cx261	Cx64	Cx71 Gx1	Cx66	Cx77	Cx36	Cx54	Cx72
NC_002516.2	19093	substitution	C	C	C	C	C	C	C	C	C	C	C	C	C	C	C	C	C	C	C	C	C	C	C	C	C	C	C	C	C	C	C	C	C	C	C	C	C	T	Cx68 Ax1	Cx173	Cx76	Cx86	Cx98	Cx66	Cx41	Cx57	Cx64
NC_002516.2	25266	substitution	C	C	C	C	C	C	T	C	C	C	C	C	C	C	C	C	C	C	C	C	C	C	C	C	C	C	C	C	C	C	C	C	C	C	C	C	C	C	Cx85	Cx217	Cx72	Cx71	Cx77	Cx76 Tx3	Tx41 Cx4	Cx64	Cx63 Ax1
NC_002516.2	30463	substitution	G	G	G	G	G	G	G	G	G	G	A	G	G	G	G	G	G	G	G	G	G	G	G	G	G	G	G	G	G	G	G	G	G	G	G	G	G	G	Gx64	Gx174	Gx75 Cx1	Gx88	Gx77	Gx96 Ax2	Gx51	Gx77	Gx61
NC_002516.2	35565	deletion	C	C	C	C	C	C	C	C	C	C	C	C	C	C	C	C	C	C	C	C	C	C	C	C	C	C	C	C	C	C	C	C	C	C	C	C	C	-	Cx76	Cx181	Cx65	Cx72	Cx73	Cx69	Cx52	Cx68	Cx64
NC_002516.2	36285	substitution	A	A	A	A	A	A	A	A	A	A	A	A	A	A	A	A	A	A	A	A	A	A	A	A	A	A	A	A	A	A	A	G	G	A	G	A	A	G	Ax80	Ax276	Ax77	Ax70	Ax83	Ax95	Ax61	Ax81	Ax65
NC_002516.2	39137	deletion	C	C	C	C	C	C	C	C	C	C	C	C	C	C	C	C	C	C	C	C	C	C	C	C	C	C	C	C	C	C	C	C	C	C	C	C	-	C	Cx74	Cx203 Ax1	Cx55	Cx75 Gx1	Cx80	Cx86	Cx52	Cx73	Cx78 Gx1
NC_002516.2	39626	substitution	A	A	A	A	A	G	A	A	A	A	A	A	A	A	A	A	A	A	A	A	A	A	A	A	A	A	A	A	A	A	A	A	A	A	A	A	A	A	Ax67	Ax149	Ax51	Ax83 Gx1	Ax86 Gx6	Gx82 Ax6	Ax51 Cx1	Ax75	Ax85
NC_002516.2	39874	substitution	C	C	C	C	C	C	C	C	C	C	C	C	C	C	C	C	C	C	C	C	C	C	C	C	C	C	C	T	C	C	C	C	C	T	C	C	T	C	Cx90	Cx21	Cx70	Cx86	Cx87	Cx90	Cx58	Cx80 Gx1	Cx76
NC_002516.2	44225	substitution	C	C	C	C	C	C	C	C	C	C	C	C	C	C	C	C	C	C	C	C	C	C	C	C	C	C	C	G	C	C	C	C	C	C	C	C	C	C	Cx50 Gx3	Cx139 Gx1	Cx44 Gx3	Cx63 Gx2	Cx43 Gx2	Cx43 Gx3	Cx37 Gx2	Cx50 Gx3	Cx41 Gx3
NC_002516.2	48145	substitution	T	T	T	T	T	T	T	T	T	T	T	T	T	T	T	T	T	T	T	T	T	T	T	T	T	T	T	C	T	T	T	T	T	C	T	T	T	T	Tx55 Cx2	Tx130 Cx1	Tx58 Cx6	Tx69 Cx2	Tx78 Cx2	Tx75	Tx52 Cx3	Tx52 Cx1	Tx78 Cx4
NC_002516.2	48160	substitution	C	C	C	C	C	C	C	C	C	C	C	C	C	C	C	C	C	C	C	C	C	C	C	C	C	C	C	T	C	C	C	C	C	T	C	C	C	C	Cx62 Tx3	Cx156 Tx5	Cx63 Tx7	Cx80 Tx3	Cx88 Tx2	Cx85 Tx1	Cx55 Tx4	Cx62 Tx1	Cx78 Tx5
NC_002516.2	48476	substitution	A	A	A	A	A	A	A	A	A	A	A	A	A	A	A	A	A	A	A	A	A	A	A	A	A	A	A	C	A	A	A	A	A	C	A	A	A	A	Ax39 Cx2	Ax82 Cx15	Ax58 Cx7	Ax66 Cx4	Ax37 Cx6	Ax56 Cx5	Ax43	Ax37 Cx5	Ax55 Cx6
NC_002516.2	48505	substitution	C	C	C	C	C	C	C	C	C	C	C	C	C	C	C	C	C	C	C	C	C	C	C	C	C	C	C	T	C	C	C	C	C	T	C	C	C	C	Cx42 Tx8	Cx83 Tx5	Cx45 Tx8	Cx61 Tx5	Cx50 Tx12	Cx55 Tx7	Cx42 Tx1	Cx41 Tx5	Cx58 Tx7
NC_002516.2	48637	substitution	C	C	C	C	C	C	C	C	C	C	C	C	C	C	C	C	C	C	C	C	C	C	C	C	C	C	C	C	C	C	C	T	T	C	T	C	C	T	Cx28 Tx1	Cx118	Cx30	Cx31	Cx33	Cx35	Cx33	Cx38	Cx28
NC_002516.2	48688	substitution	A	A	A	A	A	A	A	A	A	A	A	A	A	A	A	A	A	A	A	A	A	A	A	A	A	A	A	G	A	A	A	A	A	G	A	A	A	A	Ax36 Gx1	Ax123 Gx1	Ax33	Ax29 Cx1 Gx1	Ax37	Ax36 Gx1	Ax38 Gx1	Ax32 Gx5	Ax33 Gx1
NC_002516.2	50923	substitution	C	C	C	C	C	C	C	C	C	C	C	C	C	C	C	C	C	C	C	C	C	C	C	C	C	C	C	C	C	C	C	T	T	C	T	C	C	T	Cx77	Cx141	Cx60	Cx88	Cx75 Ax1	Cx80	Cx67	Cx78	Cx80
NC_002516.2	51085	substitution	C	C	C	C	C	C	C	C	C	C	C	C	C	C	C	C	C	C	C	C	C	C	C	C	C	C	C	C	C	C	C	C	C	C	G	C	C	C	Cx72	Cx200	Cx61	Cx50	Cx75	Cx63 Ax1	Cx49	Cx60	Cx52
NC_002516.2	51089	substitution	A	A	A	A	A	A	A	A	A	A	A	A	A	A	A	A	A	A	A	A	A	A	A	A	A	A	A	A	A	A	A	A	A	A	G	A	A	A	Ax77	Ax192	Ax61 Tx1	Ax50	Ax73	Ax64	Ax47	Ax63	Ax53
NC_002516.2	51112	substitution	T	T	T	T	T	T	T	T	T	T	T	T	T	T	T	T	T	T	T	T	T	T	T	T	T	T	T	T	T	T	T	T	T	T	C	T	T	T	Tx77	Tx214 Gx1 Ax1 Cx1	Tx50	Tx47	Tx66	Tx64	Tx47	Tx59 Cx7	Tx46
NC_002516.2	51118	substitution	G	G	G	G	G	G	G	G	G	G	G	G	G	G	G	G	G	G	G	G	G	G	G	G	G	G	G	G	G	G	G	G	G	G	A	G	G	G	Gx69 Cx1	Gx221	Gx52	Gx53	Gx68	Gx62 Tx2	Gx43	Gx63	Gx47
NC_002516.2	51148	substitution	A	A	A	A	A	A	A	A	A	A	A	A	A	A	A	A	A	A	A	A	A	A	A	A	A	A	A	A	A	A	A	A	A	A	G	A	A	A	Ax56	Ax197	Ax39	Ax61	Ax64	Ax58	Ax46	Ax49	Ax46
NC_002516.2	51171	substitution	A	A	A	A	A	A	A	A	A	A	A	A	A	A	A	A	A	A	A	A	A	A	A	A	A	A	A	A	A	A	A	A	A	A	G	A	A	A	Ax50	Ax173	Ax36	Ax53	Ax50	Ax47	Ax41	Ax45 Tx1	Ax38
NC_002516.2	51172	substitution	C	C	C	C	C	C	C	C	C	C	C	C	C	C	C	C	C	C	C	C	C	C	C	C	C	C	C	C	C	C	C	C	C	C	T	C	C	C	Cx50	Cx168	Cx36	Cx54 Ax1	Cx51	Cx47	Cx41	Cx46	Cx39
NC_002516.2	51181	substitution	G	G	G	G	G	G	G	G	G	G	G	G	G	G	G	G	G	G	G	G	G	G	G	G	G	G	G	G	G	G	G	G	G	G	C	G	G	G	Gx44	Gx155	Gx39	Gx54	Gx50	Gx47 Tx1	Gx43	Gx34	Gx38
NC_002516.2	51195	substitution	A	A	A	A	A	A	A	A	A	A	A	A	A	A	A	A	A	A	A	A	A	A	A	A	A	A	A	A	A	A	A	A	A	A	G	A	A	A	Ax52	Ax155	Ax48	Ax61	Ax55	Ax56	Ax45	Ax37	Ax49
NC_002516.2	51196	substitution	G	G	G	G	G	G	G	G	G	G	G	G	G	G	G	G	G	G	G	G	G	G	G	G	G	G	G	G	G	G	G	G	G	G	C	G	G	G	Gx52	Gx153	Gx48	Gx61	Gx56	Gx54 Cx1	Gx44 Ax1	Gx39	Gx48
NC_002516.2	51203	substitution	G	G	G	G	G	G	G	G	G	G	G	G	G	G	G	G	G	G	G	G	G	G	G	G	G	G	G	G	G	G	G	G	G	G	A	G	G	G	Gx55	Gx149	Gx47	Gx57	Gx59	Gx51	Gx47	Gx42	Gx48
NC_002516.2	51204	substitution	A	A	A	A	A	A	A	A	A	A	A	A	A	A	A	A	A	A	A	A	A	A	A	A	A	A	A	A	A	A	A	A	A	A	G	A	A	A	Ax54	Ax147	Ax48	Ax56	Ax58	Ax49	Ax46 Cx1	Ax42 Gx1	Ax47
NC_002516.2	51211	substitution	C	C	C	C	C	C	C	C	C	C	C	C	C	C	C	C	C	C	C	C	C	C	C	C	C	C	C	C	C	C	C	C	C	C	T	C	C	C	Cx60	Cx144	Cx46	Cx54	Cx60	Cx54	Cx47	Cx50	Cx51
NC_002516.2	51212	substitution	C	C	C	C	C	C	C	C	C	C	C	C	C	C	C	C	C	C	C	C	C	C	C	C	C	C	C	C	C	C	C	C	C	C	A	C	C	C	Cx60	Cx143	Cx45	Cx54	Cx61	Cx55	Cx45	Cx49	Cx51
NC_002516.2	51218	substitution	G	G	G	G	G	G	G	G	G	G	G	G	G	G	G	G	G	G	G	G	G	G	G	G	G	G	G	G	G	G	G	G	G	G	A	G	G	G	Gx64	Gx153	Gx47	Gx53	Gx62	Gx56 Ax2	Gx39	Gx48	Gx57
NC_002516.2	51220	substitution	A	A	A	A	A	A	A	A	A	A	A	A	A	A	A	A	A	A	A	A	A	A	A	A	A	A	A	A	A	A	A	A	A	A	G	A	A	A	Ax60	Ax155	Ax48	Ax52	Ax63	Ax57	Ax36	Ax49	Ax57
NC_002516.2	51236	substitution	G	G	G	G	G	G	G	G	G	G	G	G	G	G	G	G	G	G	G	G	G	G	G	G	G	G	G	G	G	G	G	G	G	G	A	G	G	G	Gx53	Gx174	Gx47	Gx60	Gx74	Gx62	Gx47	Gx60	Gx64
NC_002516.2	51244	substitution	C	C	C	C	C	C	C	C	C	C	C	C	C	C	C	C	C	C	C	C	C	C	C	C	C	C	C	C	C	C	C	C	C	C	T	C	C	C	Cx54	Cx185	Cx50	Cx62	Cx75	Cx66	Cx48	Cx63	Cx74
NC_002516.2	51247	substitution	C	C	C	C	C	C	C	C	C	C	C	C	C	C	C	C	C	C	C	C	C	C	C	C	C	C	C	C	C	C	C	C	C	C	G	C	C	C	Cx55	Cx184	Cx48	Cx60	Cx75	Cx64	Cx49	Cx66	Cx74
NC_002516.2	51249	substitution	A	A	A	A	A	A	A	A	A	A	A	A	A	A	A	A	A	A	A	A	A	A	A	A	A	A	A	A	A	A	A	A	A	A	C	A	A	A	Ax56 Cx1	Ax185	Ax49	Ax62 Tx1	Ax74	Ax66	Ax49	Ax66	Ax72
NC_002516.2	51253	substitution	G	G	G	G	G	G	G	G	G	G	G	G	G	G	G	G	G	G	G	G	G	G	G	G	G	G	G	G	G	G	G	G	G	G	A	G	G	G	Gx53	Gx182	Gx46	Gx64	Gx76	Gx64	Gx48	Gx65	Gx73
NC_002516.2	51265	substitution	G	G	G	G	G	G	G	G	G	G	G	G	G	G	G	G	G	G	G	G	G	G	G	G	G	G	G	G	G	G	G	G	G	G	A	G	G	G	Gx52	Gx207	Gx48	Gx63	Gx83	Gx66	Gx45	Gx64	Gx73
NC_002516.2	51268	substitution	C	C	C	C	C	C	C	C	C	C	C	C	C	C	C	C	C	C	C	C	C	C	C	C	C	C	C	C	C	C	C	C	C	C	A	C	C	C	Cx48	Cx200 Ax1	Cx46	Cx61	Cx78	Cx65	Cx44	Cx64	Cx73
NC_002516.2	51269	substitution	A	A	A	A	A	A	A	A	A	A	A	A	A	A	A	A	A	A	A	A	A	A	A	A	A	A	A	A	A	A	A	A	A	A	T	A	A	A	Ax47	Ax198	Ax45	Ax61	Ax78	Ax65	Ax43	Ax64	Ax72
NC_002516.2	51270	substitution	G	G	G	G	G	G	G	G	G	G	G	G	G	G	G	G	G	G	G	G	G	G	G	G	G	G	G	G	G	G	G	G	G	G	C	G	G	G	Gx47	Gx198	Gx44	Gx60	Gx78	Gx63	Gx43	Gx61 Ax1	Gx70
NC_002516.2	51298	substitution	C	C	C	C	C	C	C	C	C	C	C	C	C	C	C	C	C	C	C	C	C	C	C	C	C	C	C	C	C	C	C	C	C	C	T	C	C	C	Cx47	Cx192	Cx45	Cx56	Cx72	Cx60	Cx41	Cx54	Cx69
NC_002516.2	51313	substitution	C	C	C	C	C	C	C	C	C	C	C	C	C	C	C	C	C	C	C	C	C	C	C	C	C	C	C	C	C	C	C	C	C	C	T	C	C	C	Cx45	Cx199	Cx50	Cx49	Cx79	Cx57	Cx46	Cx52	Cx64
NC_002516.2	51382	substitution	A	A	A	A	A	A	A	A	A	A	A	A	A	A	A	A	A	A	A	A	A	A	A	A	A	A	A	A	A	A	A	A	A	A	G	A	A	A	Ax45	Ax188	Ax48	Ax32	Ax57	Ax47 Cx1	Ax44	Ax40 Gx2	Ax43 Gx2
NC_002516.2	51388	substitution	G	G	G	G	G	G	G	G	G	G	G	G	G	G	G	G	G	G	G	G	G	G	G	G	G	G	G	G	G	G	G	G	G	G	A	G	G	G	Gx37	Gx178 Ax1	Gx45	Gx29	Gx51	Gx45	Gx42	Gx39	Gx37
NC_002516.2	51406	substitution	G	G	G	G	G	G	G	G	G	G	G	G	G	G	G	G	G	G	G	G	G	G	G	G	G	G	G	G	G	G	G	G	G	G	A	G	G	G	Gx27	Gx151 Ax1	Gx27	Gx24 Tx1	Gx31 Tx1	Gx36	Gx32	Gx27 Ax3 Tx1	Gx27 Ax1
NC_002516.2	51412	substitution	T	T	T	T	T	T	T	T	T	T	T	T	T	T	T	T	T	T	T	T	T	T	T	T	T	T	T	T	T	T	T	T	T	T	C	T	T	T	Tx24	Tx145 Cx1	Tx22	Tx24	Tx27	Tx30 Cx1	Tx26 Cx1	Tx27 Cx3	Tx24 Cx1
NC_002516.2	51571	substitution	A	A	A	A	A	A	A	A	A	A	A	A	A	A	A	A	A	A	A	A	A	A	A	A	A	A	A	A	A	A	A	A	A	A	G	A	A	A	Ax56	Ax145	Ax34	Ax51	Ax66	Ax51	Ax40 Gx1	Ax43 Gx1	Ax52 Gx1
NC_002516.2	59321	substitution	T	T	T	T	T	T	T	T	T	T	T	T	T	T	T	T	T	T	T	T	T	T	T	T	T	T	T	T	T	T	T	T	T	T	T	T	C	T	Tx78	Tx227	Tx63	Tx51	Tx68	Tx74	Tx54	Tx67	Tx73
NC_002516.2	60165	substitution	C	C	C	C	C	T	C	C	C	C	C	C	C	C	C	C	C	C	C	C	C	C	C	C	C	C	C	C	C	C	C	C	C	C	C	C	C	C	Cx50	Cx271	Cx58	Cx36 Tx1	Cx47 Tx5 Gx1 Ax1	Tx46 Cx1	Cx47	Cx63	Cx45
NC_002516.2	68348	substitution	T	T	T	T	T	C	T	T	T	T	T	T	T	T	T	T	T	T	T	T	T	T	T	T	T	T	T	T	T	T	T	T	T	T	T	T	T	T	Tx68	Tx221	Tx74	Tx61 Cx2	Tx91 Cx2	Cx75 Tx5	Tx52	Tx59 Ax1	Tx84
NC_002516.2	70929	deletion	C	C	C	C	C	C	C	C	C	C	C	C	C	C	C	C	C	C	C	C	C	C	C	C	C	C	C	-	C	C	C	C	C	-	C	C	-	C	Cx65	Cx142	Cx74 -x1	Cx68	Cx71 Tx1	Cx88	Cx49	Cx63	Cx94
NC_002516.2	70930	deletion	G	G	G	G	G	G	G	G	G	G	G	G	G	G	G	G	G	G	G	G	G	G	G	G	G	G	G	-	G	G	G	G	G	-	G	G	-	G	Gx64 Tx1	Gx115	Gx73 Cx1 -x1	Gx68	Gx72 Tx1	Gx87	Gx50	Gx63	Gx92
NC_002516.2	70931	deletion	G	G	G	G	G	G	G	G	G	G	G	G	G	G	G	G	G	G	G	G	G	G	G	G	G	G	G	-	G	G	G	G	G	-	G	G	-	G	Gx63	Gx115	Gx70 Ax1 Cx1 -x1	Gx67	Gx74	Gx85	Gx50	Gx62	Gx89
NC_002516.2	71505	substitution	A	A	A	A	A	A	A	A	A	A	A	A	A	A	A	A	A	A	A	A	A	A	A	A	A	A	A	A	A	A	A	G	G	A	G	A	A	G	Ax65	Ax88	Ax76	Ax56	Ax84	Ax65	Ax56	Ax58	Ax62 Cx1
NC_002516.2	87394	substitution	A	A	A	A	A	A	A	A	A	A	A	A	A	A	A	A	A	A	A	A	A	A	A	A	A	A	A	G	A	A	A	A	A	G	A	A	G	A	Ax77 Cx1	Ax229	Ax83	Ax96	Ax84	Ax69	Ax43	Ax83	Ax81
NC_002516.2	92328	deletion	G	G	G	G	G	G	G	G	G	G	G	G	G	G	G	G	G	G	G	G	G	G	G	G	G	G	G	G	G	G	G	-	G	G	G	G	G	G	Gx66	Gx223	Gx48	Gx70	Gx56	Gx68	Gx57	Gx58	Gx73
NC_002516.2	92329	deletion	G	G	G	G	G	G	G	G	G	G	G	G	G	G	G	G	G	G	G	G	G	G	G	G	G	G	G	G	G	G	G	-	G	G	G	G	G	G	Gx66	Gx225	Gx47	Gx70	Gx55	Gx67	Gx56	Gx58	Gx73
NC_002516.2	92330	deletion	C	C	C	C	C	C	C	C	C	C	C	C	C	C	C	C	C	C	C	C	C	C	C	C	C	C	C	C	C	C	C	-	C	C	C	C	C	C	Cx64	Cx226	Cx46	Cx68 Ax1	Cx56	Cx67	Cx58	Cx55	Cx69
NC_002516.2	100874	substitution	G	G	G	G	G	G	G	G	G	G	G	G	G	G	G	G	G	G	G	G	G	G	G	G	G	G	G	G	G	G	G	A	A	G	A	G	G	A	Gx50	Gx19	Gx60	Gx49	Gx69	Gx71	Gx55	Gx75	Gx58
NC_002516.2	100900	insertion-before	-	-	-	-	-	-	-	-	-	-	-	-	-	-	-	-	-	-	-	-	-	-	-	-	-	-	-	-	-	-	-	-	-	-	-	-	-	G	#VALUE!	#VALUE!	#NULL!	#VALUE!	#VALUE!	#VALUE!	#VALUE!	#VALUE!	#VALUE!
NC_002516.2	102998	substitution	C	C	C	C	C	C	C	C	C	C	C	C	C	C	C	C	C	C	C	C	C	C	C	C	C	C	C	C	C	C	C	T	T	C	T	C	C	T	Cx71	Cx253	Cx41	Cx52	Cx54	Cx57	Cx56	Cx50	Cx79
NC_002516.2	106502	substitution	C	C	C	C	C	C	C	C	C	C	C	C	C	C	C	C	C	C	C	C	C	C	C	C	C	C	C	C	C	C	C	T	T	C	T	C	C	T	Cx66	Cx218	Cx54	Cx57	Cx56	Cx70	Cx62	Cx68	Cx78
NC_002516.2	108085	deletion	C	C	C	C	C	C	C	C	C	C	C	C	C	C	C	C	C	C	C	C	C	C	C	C	C	C	C	C	C	C	C	C	C	C	-	C	C	C	Cx64 -x1	Cx231	Cx68	Cx72	Cx97	Cx64	Cx44	Cx56 Gx1	Cx71
NC_002516.2	111822	substitution	C	C	C	C	C	C	C	C	C	C	C	C	C	C	C	C	C	C	C	C	C	C	C	C	C	C	C	C	C	C	C	T	T	C	T	C	C	T	Cx97	Cx241	Cx72	Cx74	Cx88	Cx83	Cx57	Cx65	Cx74
NC_002516.2	115610	substitution	G	G	G	G	G	G	G	G	G	G	G	G	G	G	G	G	G	G	G	G	G	G	G	G	G	G	G	G	G	G	G	A	A	G	A	G	G	A	Gx65	Gx219	Gx57	Gx59	Gx87	Gx50	Gx59	Gx59 Tx1	Gx58
NC_002516.2	115686	substitution	T	T	T	T	T	T	T	T	T	T	T	T	T	T	T	T	T	T	T	T	T	T	T	T	T	T	T	T	T	T	T	C	C	T	C	T	T	C	Tx68	Tx253	Tx62	Tx70	Tx78	Tx67	Tx60	Tx55	Tx63
NC_002516.2	117326	substitution	C	C	C	C	C	T	C	C	C	C	C	C	C	C	C	C	C	C	C	C	C	C	C	C	C	C	C	C	C	C	C	C	C	C	C	C	C	C	Cx39	Cx245	Cx35	Cx41 Tx1	Cx44 Tx3	Tx58 Cx3 Ax2	Cx35	Cx49	Cx52
NC_002516.2	119427	substitution	C	C	C	C	C	T	C	C	C	C	C	C	C	C	C	C	C	C	C	C	C	C	C	C	C	C	C	C	C	C	C	C	C	C	C	C	C	C	Cx96	Cx250 Tx1	Cx82	Cx77 Tx1	Cx80 Tx4	Tx86 Cx7	Cx56	Cx65	Cx86
NC_002516.2	122921	substitution	C	C	C	C	C	C	C	C	C	C	C	C	C	C	C	C	C	C	C	C	C	C	C	C	C	C	C	C	C	C	C	T	T	C	C	C	C	C	Cx53	Cx145	Cx59	Cx58	Cx59	Cx77	Cx51	Cx71 Gx1	Cx58
NC_002516.2	124091	deletion	C	C	C	C	C	C	C	C	C	C	C	C	C	C	C	C	C	C	C	C	C	C	C	C	C	C	C	-	C	C	C	C	C	-	C	C	-	C	Cx76 Tx1	Cx234	Cx62	Cx67	Cx75 Ax1	Cx70	Cx58	Cx76	Cx69
NC_002516.2	126245	deletion	G	G	G	G	G	G	G	G	G	G	G	G	G	G	G	G	G	G	G	G	G	G	G	G	G	G	G	G	G	G	G	-	-	G	G	G	G	G	Gx78	Gx216	Gx64	Gx60 Cx1	Gx63	Gx66	Gx48 Ax1	Gx62	Gx66
NC_002516.2	126771	substitution	C	C	C	C	C	C	C	C	C	C	C	C	C	C	C	C	C	C	C	C	C	C	C	C	C	C	C	C	C	C	C	C	T	C	C	C	C	C	Cx79	Cx200	Cx75	Cx81	Cx106	Cx87	Cx55 Ax1	Cx62	Cx76 Gx1
NC_002516.2	127686	substitution	C	C	C	C	C	T	C	C	C	C	C	C	C	C	C	C	C	C	C	C	C	C	C	C	C	C	C	C	C	C	C	C	C	C	C	C	C	C	Cx72	Cx231	Cx46	Cx55 Tx3	Cx68 Tx4 Gx1	Tx54 Cx5	Cx63 -x1	Cx61	Cx74
NC_002516.2	130139	substitution	C	C	C	C	C	C	C	C	C	C	C	C	C	C	C	C	C	C	C	C	C	C	C	C	C	C	C	C	C	C	C	T	T	C	T	C	C	T	Cx79	Cx213 Tx1	Cx52	Cx74	Cx83	Cx70 Gx1	Cx61	Cx56 Tx1	Cx71
NC_002516.2	130387	substitution	C	C	C	C	C	T	C	C	C	C	C	C	C	C	C	C	C	C	C	C	C	C	C	C	C	C	C	C	C	C	C	C	C	C	C	C	C	C	Cx70	Cx224	Cx56	Cx67 Tx3	Cx64 Tx6	Tx69 Cx6	Cx60 Gx1	Cx58	Cx78 Ax1
NC_002516.2	135272	substitution	A	A	A	A	A	G	A	A	A	A	A	A	A	A	A	A	A	A	A	A	A	A	A	A	A	A	A	A	A	A	A	A	A	A	A	A	A	A	Ax67	Ax295	Ax70	Ax49 Gx1	Ax64 Gx1	Gx69 Ax6	Ax63	Ax56	Ax78 Gx1
NC_002516.2	136971	substitution	C	C	C	C	C	C	C	C	C	C	C	C	C	C	C	C	C	C	C	C	C	C	C	C	C	C	C	C	C	C	C	C	C	T	C	C	C	C	Cx58	Cx234	Cx49	Cx54	Cx64	Cx55 Tx1	Cx39	Cx63	Cx58
NC_002516.2	140779	substitution	A	A	A	A	A	A	A	A	A	A	A	A	A	A	A	A	A	A	A	A	A	A	A	A	A	A	A	A	A	A	A	G	G	A	G	A	A	G	Ax88	Ax241	Ax77	Ax88	Ax108	Ax90	Ax61	Ax79	Ax80
NC_002516.2	144712	substitution	A	A	A	A	A	A	G	A	A	A	A	A	A	A	A	A	A	A	A	A	A	A	A	A	A	A	A	A	A	A	A	A	A	A	A	A	A	A	Ax70	Ax286	Ax61	Ax67 Cx1	Ax73 Gx1	Ax72 Gx1	Gx49 Ax3	Ax72	Ax78 Cx1
NC_002516.2	145690	substitution	T	T	T	T	T	T	T	T	T	T	T	T	T	T	T	T	T	T	T	T	T	T	T	T	T	T	T	T	T	T	T	C	C	T	C	T	T	C	Tx91	Tx190	Tx57	Tx64 Gx1	Tx71	Tx65	Tx58	Tx63	Tx64
NC_002516.2	154834	substitution	C	C	C	C	C	T	C	C	C	C	C	C	C	C	C	C	C	C	C	C	C	C	C	C	C	C	C	C	C	C	C	C	C	C	C	C	C	C	Cx104	Cx140	Cx89 -x1	Cx87 Tx4	Cx91 Tx6	Tx99 Cx5	Cx67	Cx81	Cx65
NC_002516.2	159274	substitution	A	A	A	A	A	A	G	A	A	A	A	A	A	A	A	A	A	A	A	A	A	A	A	A	A	A	A	A	A	A	A	A	A	A	A	A	A	A	Ax81	Ax256	Ax63	Ax58	Ax76	Ax86 Gx3	Gx52 Ax3	Ax71	Ax73
NC_002516.2	159743	substitution	C	C	C	C	C	C	T	C	C	C	C	C	C	C	C	C	C	C	C	C	C	C	C	C	C	C	C	C	C	C	C	C	C	C	C	C	C	C	Cx80	Cx129	Cx70	Cx76	Cx73 Tx1	Cx92	Tx59 Cx11	Cx66	Cx87
NC_002516.2	169998	substitution	G	G	G	G	G	G	G	G	G	G	G	G	G	G	G	G	G	G	G	G	G	G	G	G	G	G	G	G	G	G	G	A	G	G	G	G	G	G	Gx71	Gx41	Gx58	Gx62	Gx69	Gx72	Gx52	Gx65	Gx70
NC_002516.2	175807	substitution	C	C	C	C	C	C	C	C	C	C	C	C	C	C	C	C	C	C	C	C	C	C	C	C	C	C	C	C	C	C	C	T	T	C	T	C	C	T	Cx73	Cx250 Tx1	Cx63	Cx73	Cx70	Cx97 Tx1	Cx63	Cx82	Cx78
NC_002516.2	176526	substitution	G	G	G	G	G	A	G	G	G	G	G	G	G	G	G	G	G	G	G	G	G	G	G	G	G	G	G	G	G	G	G	G	G	G	G	G	G	G	Gx73	Gx230	Gx56	Gx48 Ax1	Gx65 Ax2	Ax57 Gx2	Gx32	Gx45	Gx47
NC_002516.2	178379	substitution	A	A	A	A	A	A	A	A	A	A	A	A	A	A	A	A	A	A	A	A	A	A	A	A	A	A	A	A	A	A	A	G	A	A	A	A	A	A	Ax55	Ax187	Ax38	Ax44	Ax69	Ax55	Ax43	Ax43	Ax56
NC_002516.2	181549	substitution	C	C	C	C	C	T	C	C	C	C	C	C	C	C	C	C	C	C	C	C	C	C	C	C	C	C	C	C	C	C	C	C	C	C	C	C	C	C	Cx88	Cx263	Cx69	Cx68 Tx1	Cx72 Tx4	Tx64 Cx5	Cx55	Cx75	Cx76
NC_002516.2	184105	insertion-before	T	T	T	T	T	T	T	T	T	T	T	T	T	T	T	T	T	T	T	T	T	T	T	T	T	T	T	-	T	T	T	-	-	-	T	T	-	-	Tx87 -x4	Tx181 -x11	Tx72 -x10	Tx78 -x4 TTx1 Cx1	Tx86 -x4 TTx1	Tx82 -x2 Ax1	Tx59 -x8	Tx86 -x2 TTx2 TTTx1	Tx86 -x7 TTx1
NC_002516.2	184865	substitution	A	A	A	A	A	A	A	A	A	A	A	A	A	A	A	A	A	A	A	A	A	A	A	A	A	A	A	G	A	A	A	A	A	G	A	A	G	A	Ax55	Ax198	Ax47	Ax59	Ax61	Ax62	Ax39	Ax54	Ax67
NC_002516.2	188067	substitution	G	G	G	G	G	G	G	G	G	G	G	G	G	G	G	G	G	G	G	G	G	G	G	G	G	G	G	G	G	G	G	G	G	A	G	G	G	G	Gx86	Gx150	Gx70	Gx55	Gx78	Gx69 Cx1	Gx59	Gx62	Gx78
NC_002516.2	189153	insertion-before	-	-	-	-	-	-	-	-	-	-	-	-	-	-	-	-	-	-	-	-	-	-	-	-	-	-	-	-	-	-	-	-	-	G	-	-	G	-	#VALUE!	#VALUE!	#VALUE!	#VALUE!	#VALUE!	#VALUE!	#VALUE!	#VALUE!	#VALUE!
NC_002516.2	191387	deletion	C	C	C	C	C	C	C	C	C	C	C	C	C	C	C	C	C	C	C	C	C	C	C	C	C	C	C	-	C	C	C	C	C	C	C	C	C	C	Cx79	Cx190	Cx62	Cx64	Cx66 Tx1	Cx62	Cx43	Cx55	Cx61
NC_002516.2	191388	deletion	C	C	C	C	C	C	C	C	C	C	C	C	C	C	C	C	C	C	C	C	C	C	C	C	C	C	C	-	C	C	C	C	C	C	C	C	C	C	Cx77	Cx197	Cx62 Tx1	Cx64	Cx67	Cx63	Cx43	Cx55	Cx61
NC_002516.2	191389	deletion	G	G	G	G	G	G	G	G	G	G	G	G	G	G	G	G	G	G	G	G	G	G	G	G	G	G	G	-	G	G	G	G	G	G	G	G	G	G	Gx76	Gx200	Gx63	Gx65	Gx68	Gx63	Gx43	Gx55	Gx61
NC_002516.2	191390	deletion	C	C	C	C	C	C	C	C	C	C	C	C	C	C	C	C	C	C	C	C	C	C	C	C	C	C	C	-	C	C	C	C	C	C	C	C	C	C	Cx75	Cx204	Cx63	Cx65	Cx66	Cx61	Cx43	Cx56	Cx60
NC_002516.2	191391	deletion	C	C	C	C	C	C	C	C	C	C	C	C	C	C	C	C	C	C	C	C	C	C	C	C	C	C	C	-	C	C	C	C	C	C	C	C	C	C	Cx74	Cx203 Tx2	Cx64 Gx1	Cx65	Cx65	Cx62	Cx43	Cx56	Cx60
NC_002516.2	191392	deletion	T	T	T	T	T	T	T	T	T	T	T	T	T	T	T	T	T	T	T	T	T	T	T	T	T	T	T	-	T	T	T	T	T	T	T	T	T	T	Tx74	Tx204	Tx65 Gx1	Tx64	Tx63	Tx62	Tx42	Tx55	Tx60
NC_002516.2	191393	deletion	C	C	C	C	C	C	C	C	C	C	C	C	C	C	C	C	C	C	C	C	C	C	C	C	C	C	C	-	C	C	C	C	C	C	C	C	C	C	Cx72	Cx201	Cx66	Cx63	Cx62 Gx1	Cx62	Cx43	Cx56	Cx60
NC_002516.2	191394	deletion	G	G	G	G	G	G	G	G	G	G	G	G	G	G	G	G	G	G	G	G	G	G	G	G	G	G	G	-	G	G	G	G	G	G	G	G	G	G	Gx74	Gx200	Gx67	Gx65	Gx63	Gx60	Gx43	Gx56	Gx58
NC_002516.2	191395	deletion	T	T	T	T	T	T	T	T	T	T	T	T	T	T	T	T	T	T	T	T	T	T	T	T	T	T	T	-	T	T	T	T	T	T	T	T	T	T	Tx74	Tx199	Tx67 Gx1	Tx63	Tx64	Tx60	Tx42	Tx58	Tx57
NC_002516.2	191396	deletion	T	T	T	T	T	T	T	T	T	T	T	T	T	T	T	T	T	T	T	T	T	T	T	T	T	T	T	-	T	T	T	T	T	T	T	T	T	T	Tx75	Tx202	Tx66	Tx64	Tx65	Tx60	Tx42	Tx57	Tx58
NC_002516.2	191397	deletion	C	C	C	C	C	C	C	C	C	C	C	C	C	C	C	C	C	C	C	C	C	C	C	C	C	C	C	-	C	C	C	C	C	C	C	C	C	C	Cx75	Cx201	Cx67	Cx64	Cx67	Cx57	Cx44	Cx56	Cx58
NC_002516.2	191398	deletion	G	G	G	G	G	G	G	G	G	G	G	G	G	G	G	G	G	G	G	G	G	G	G	G	G	G	G	-	G	G	G	G	G	G	G	G	G	G	Gx75	Gx197	Gx64 -x1	Gx64	Gx67 Cx1	Gx56	Gx46	Gx56	Gx56
NC_002516.2	191399	deletion	G	G	G	G	G	G	G	G	G	G	G	G	G	G	G	G	G	G	G	G	G	G	G	G	G	G	G	-	G	G	G	G	G	G	G	G	G	G	Gx71	Gx199	Gx65 -x1	Gx64	Gx67	Gx55	Gx47	Gx55 Cx1	Gx56
NC_002516.2	191400	deletion	C	C	C	C	C	C	C	C	C	C	C	C	C	C	C	C	C	C	C	C	C	C	C	C	C	C	C	-	C	C	C	C	C	C	C	C	C	C	Cx70	Cx197	Cx65	Cx62 Gx1	Cx69	Cx55	Cx46	Cx56	Cx57
NC_002516.2	191401	deletion	G	G	G	G	G	G	G	G	G	G	G	G	G	G	G	G	G	G	G	G	G	G	G	G	G	G	G	-	G	G	G	G	G	G	G	G	G	G	Gx70	Gx196	Gx64 Ax1	Gx63	Gx70	Gx54	Gx45	Gx56	Gx55
NC_002516.2	191402	deletion	T	T	T	T	T	T	T	T	T	T	T	T	T	T	T	T	T	T	T	T	T	T	T	T	T	T	T	-	T	T	T	T	T	T	T	T	T	T	Tx70	Tx195	Tx63	Tx64	Tx68	Tx54	Tx44	Tx56	Tx55
NC_002516.2	192030	substitution	C	C	C	C	C	T	C	C	C	C	C	C	C	C	C	C	C	C	C	C	C	C	C	C	C	C	C	C	C	C	C	C	C	C	C	C	C	C	Cx67	Cx177	Cx66	Cx58 Tx1	Cx75 Tx4	Tx76 Cx6	Cx56	Cx66	Cx79
NC_002516.2	193245	substitution	A	A	A	A	A	A	A	A	A	A	A	A	A	A	A	A	A	A	A	A	A	A	A	A	A	A	A	G	A	A	A	A	A	G	A	A	G	A	Ax53	Ax217	Ax47	Ax56 Tx1	Ax69	Ax65 Tx1	Ax47	Ax47	Ax61
NC_002516.2	195334	substitution	A	A	A	A	A	G	A	A	A	A	A	A	A	A	A	A	A	A	A	A	A	A	A	A	A	A	A	A	A	A	A	A	A	A	A	A	A	A	Ax66	Ax209	Ax62	Ax66	Ax71 Gx5	Gx75 Ax7	Ax42 Gx1	Ax71	Ax73
NC_002516.2	196969	insertion-before	G	G	G	G	G	-	G	G	G	G	G	G	G	G	G	G	G	G	G	G	G	G	G	G	G	G	G	G	G	G	G	-	G	G	G	G	G	G	Gx70 -x4	Gx68 -x1	Gx60 -x1	Gx64 -x3	Gx59 -x4	#NULL!	Gx59 -x3	Gx45 -x6	Gx56 -x5
NC_002516.2	197952	substitution	C	C	C	C	C	C	C	C	C	C	C	C	C	C	C	C	C	C	C	C	C	C	C	C	C	C	C	C	C	C	C	T	T	C	T	C	C	T	Cx70	Cx190	Cx74	Cx72	Cx82	Cx71	Cx56	Cx67	Cx71
NC_002516.2	199909	substitution	G	G	G	G	G	G	G	G	G	G	G	G	G	G	G	G	G	G	G	G	G	G	G	G	G	G	G	G	G	G	G	A	A	G	A	G	G	A	Gx40	Gx77	Gx47	Gx32	Gx66	Gx47	Gx48 Ax1	Gx55	Gx40
NC_002516.2	202666	substitution	A	A	A	A	A	A	A	A	A	A	A	A	A	A	A	A	A	A	A	A	A	A	A	A	A	A	A	A	A	A	A	A	A	A	A	A	A	G	Ax73 Tx1 Cx1	Ax257	Ax68	Ax86	Ax103	Ax80	Ax67 Cx1	Ax80	Ax71
NC_002516.2	210297	substitution	T	C	C	C	C	C	C	C	C	C	C	C	C	C	C	C	C	C	C	C	C	C	C	C	C	C	C	C	C	C	C	C	C	C	C	C	C	C	Tx85	Cx218	Cx66	Cx78	Cx69	Cx77	Cx60	Cx70	Cx75
NC_002516.2	210995	substitution	C	C	C	C	C	T	C	C	C	C	C	C	C	C	C	C	C	C	C	C	C	C	C	C	C	C	C	C	C	C	C	C	C	C	C	C	C	C	Cx81	Cx73	Cx75	Cx70 Tx1	Cx81 Tx7	Tx84 Cx5 Ax1	Cx66	Cx54 Ax1	Cx100 Ax1
NC_002516.2	213100	substitution	A	A	A	A	A	G	A	A	A	A	A	A	A	A	A	A	A	A	A	A	A	A	A	A	A	A	A	A	A	A	A	A	A	A	A	A	A	A	Ax83 Gx1	Ax262	Ax78	Ax70	Ax81 Gx5	Gx82 Ax4	Ax76	Ax76	Ax79
NC_002516.2	214024	insertion-before	-	-	-	-	-	-	-	-	-	-	-	-	-	-	-	-	-	-	-	-	-	-	-	-	-	-	-	C	-	-	-	-	-	C	-	-	C	-	#VALUE!	#VALUE!	#VALUE!	#VALUE!	#VALUE!	#VALUE!	#VALUE!	#VALUE!	#VALUE!
NC_002516.2	215128	substitution	C	C	C	C	C	C	C	C	C	C	C	C	C	C	C	C	C	C	C	C	C	C	C	C	C	C	C	C	C	C	C	C	C	C	C	T	C	C	Cx83	Cx284	Cx67	Cx81	Cx76	Cx70	Cx47	Cx57	Cx78
NC_002516.2	219850	substitution	G	G	G	G	G	G	A	G	G	G	G	G	G	G	G	G	G	G	G	G	G	G	G	G	G	G	G	G	G	G	G	G	G	G	G	G	G	G	Gx77	Gx213 Cx1	Gx71	Gx77	Gx79	Gx64 Ax3	Ax41 Gx2	Gx68	Gx72
NC_002516.2	220359	substitution	C	C	C	C	C	T	C	C	C	C	C	C	C	C	C	C	C	C	C	C	C	C	C	C	C	C	C	C	C	C	C	C	C	C	C	C	C	C	Cx85	Cx219	Cx66	Cx77 Tx1	Cx55 Tx7	Tx51 Cx5	Cx52	Cx74	Cx66
NC_002516.2	221160	substitution	G	G	G	G	G	G	G	G	G	G	G	G	G	G	G	G	G	G	G	G	G	G	G	G	G	G	G	G	A	G	G	G	G	G	G	A	G	G	Gx65	Gx239	Gx57	Gx58	Gx82	Gx70	Gx53	Gx56	Gx66
NC_002516.2	223670	substitution	A	A	A	A	A	A	A	A	A	A	A	A	A	A	A	A	A	A	A	A	A	A	A	A	A	A	A	A	A	A	A	A	A	G	A	A	G	A	Ax117	Ax239	Ax80	Ax84	Ax120	Ax97 Gx1	Ax78	Ax81	Ax115
NC_002516.2	224141	substitution	C	C	C	C	C	T	C	C	C	C	C	C	C	C	C	C	C	C	C	C	C	C	C	C	C	C	C	C	C	C	C	C	C	C	C	C	C	C	Cx74	Cx235	Cx61	Cx54 Tx2	Cx72 Tx3	Tx68 Cx3	Cx58	Cx58	Cx60
NC_002516.2	225597	deletion	C	C	C	C	C	-	C	C	C	C	C	C	C	C	C	C	C	C	C	C	C	C	C	C	C	C	C	C	C	C	C	C	C	C	C	C	C	C	Cx87	Cx246	Cx68 Gx1	Cx78 Gx1 Tx1 -x1	Cx87 -x7	#NULL!	Cx62	Cx72	Cx71 Ax1
NC_002516.2	232070	substitution	C	C	C	C	C	C	C	C	C	C	C	C	C	C	C	C	C	C	C	C	C	C	C	C	C	C	C	C	C	C	C	C	C	T	C	C	C	C	Cx78	Cx244	Cx66	Cx81 Tx1	Cx84	Cx83	Cx55	Cx69	Cx76
NC_002516.2	233206	substitution	C	C	C	C	C	T	C	C	C	C	C	C	C	C	C	C	C	C	C	C	C	C	C	C	C	C	C	C	C	C	C	C	C	C	C	C	C	C	Cx90	Cx276	Cx69	Cx64	Cx81 Tx3 Ax1	Tx71 Cx3	Cx61	Cx71	Cx79
NC_002516.2	233562	substitution	A	A	A	A	A	A	A	A	A	A	A	A	A	A	A	A	A	A	A	A	A	A	A	A	A	A	A	A	A	A	A	A	A	G	A	A	A	A	Ax72	Ax188	Ax56	Ax60	Ax79	Ax75	Ax45	Ax68	Ax71
NC_002516.2	246680	substitution	G	G	G	G	G	G	G	G	G	G	G	G	G	G	G	G	G	G	G	G	G	G	G	G	G	G	G	G	G	G	G	G	G	A	G	G	G	G	Gx45 Ax1	Gx206	Gx41	Gx45	Gx44 Tx1	Gx47	Gx33	Gx49	Gx46
NC_002516.2	247964	substitution	A	A	A	A	A	A	A	A	A	A	A	A	A	A	A	A	A	A	A	A	A	A	A	A	A	A	A	G	A	A	A	A	A	A	A	A	A	A	Ax69	Ax215	Ax57	Ax60	Ax78	Ax61	Ax54	Ax84	Ax70
NC_002516.2	256869	substitution	C	C	C	C	C	C	C	C	C	C	C	C	C	C	C	C	C	C	C	C	C	C	C	C	C	C	C	T	C	C	C	T	T	T	T	C	T	T	Cx75	Cx137	Cx79	Cx85	Cx99 Tx1	Cx71	Cx58	Cx81 Gx1	Cx69
NC_002516.2	257189	substitution	G	G	G	G	G	G	G	G	G	G	G	G	G	G	G	G	G	G	G	G	G	G	G	G	G	G	G	G	G	G	G	A	A	G	A	G	G	A	Gx95	Gx124	Gx79	Gx90	Gx82	Gx73	Gx68	Gx75	Gx77
NC_002516.2	258219	substitution	T	T	T	T	T	T	T	T	T	T	T	T	T	T	T	T	T	T	T	T	T	T	T	T	T	T	T	T	T	T	T	C	T	T	T	T	T	T	Tx79	Tx239	Tx61 Gx1	Tx80	Tx85	Tx72 Ax2	Tx48	Tx78	Tx74 Cx1
NC_002516.2	260665	substitution	G	G	G	G	G	G	A	G	G	G	G	G	G	G	G	G	G	G	G	G	G	G	G	G	G	G	G	G	G	G	G	G	G	G	G	G	G	G	Gx77	Gx140	Gx64	Gx80 Ax1	Gx84 Ax4	Gx77 Ax5	Ax38 Gx4	Gx82	Gx98
NC_002516.2	264613	substitution	A	G	G	G	G	G	G	G	G	G	G	G	G	G	G	G	G	G	G	G	G	G	G	G	G	G	G	G	G	G	G	G	G	G	G	G	G	G	Ax26 Gx1	Gx12 Ax1	Gx17	Gx21	Gx13	Gx22	Gx10	Gx26	Gx22
NC_002516.2	265296	substitution	C	C	C	C	C	C	C	C	C	C	C	C	C	C	C	C	C	C	C	C	C	C	C	C	C	C	C	C	C	C	C	T	T	C	T	C	C	T	Cx88	Cx190	Cx63	Cx74	Cx73	Cx60	Cx63	Cx81	Cx57
NC_002516.2	265922	substitution	C	C	C	C	C	C	C	C	C	C	C	C	C	C	C	C	C	C	C	C	C	C	C	C	C	C	C	C	C	C	C	C	C	C	C	C	C	T	Cx70	Cx212	Cx53	Cx74	Cx72	Cx87	Cx72	Cx79	Cx72
NC_002516.2	271765	substitution	C	C	C	C	C	C	C	C	C	C	C	C	C	C	C	C	C	C	C	C	C	C	C	C	C	C	C	C	C	C	C	T	T	C	T	C	C	T	Cx53 -x3	Cx149 -x13	Cx65 -x1	Cx50 -x5	Cx67 -x1	Cx60 -x1	Cx44 -x3	Cx62 -x1	Cx58 -x2
NC_002516.2	271986	substitution	A	A	A	A	A	A	A	A	A	A	A	A	A	A	A	A	A	A	A	A	A	A	A	A	A	A	A	A	A	A	A	G	G	A	A	A	A	A	Ax80	Ax182	Ax67	Ax65	Ax97	Ax65	Ax52	Ax56 Tx1	Ax87 Gx1
NC_002516.2	273372	substitution	A	A	A	A	A	A	A	A	A	A	A	A	A	A	A	A	A	A	A	A	A	A	A	A	A	A	A	G	A	A	A	A	A	G	A	A	G	A	Ax80 Gx1	Ax131	Ax74 Gx1	Ax64	Ax83 Gx1	Ax67	Ax69	Ax55	Ax72
NC_002516.2	274579	substitution	C	C	C	C	C	C	C	C	C	C	C	C	C	C	C	C	C	C	C	C	C	C	C	C	C	C	C	C	C	C	C	T	T	C	T	C	C	T	Cx63	Cx146	Cx62	Cx65	Cx76	Cx67	Cx50	Cx66	Cx48
NC_002516.2	277790	substitution	A	A	A	A	A	A	A	A	A	A	A	A	A	A	A	A	A	A	A	A	A	A	A	A	A	A	A	A	A	A	A	A	A	A	A	A	A	G	Ax69 Cx1	Ax215	Ax76 Gx1 Cx1	Ax70	Ax89	Ax82	Ax53	Ax75	Ax73
NC_002516.2	279028	substitution	G	G	G	G	G	G	G	G	G	G	G	G	G	G	G	G	G	G	G	G	G	G	G	A	G	G	G	G	G	G	G	G	G	G	G	G	G	G	Gx57	Gx213 Cx1	Gx64	Gx67	Gx61	Gx71	Gx55	Gx57	Gx62
NC_002516.2	281210	substitution	A	A	A	A	A	A	A	A	A	A	A	A	A	A	A	A	A	A	A	A	A	A	A	A	A	A	A	A	A	A	A	A	A	A	A	A	A	G	Ax80	Ax240	Ax68	Ax78	Ax71	Ax66 Gx1	Ax71 Cx1	Ax79	Ax103
NC_002516.2	281315	substitution	C	C	C	C	C	C	C	C	C	C	C	C	C	C	C	C	C	C	C	C	C	C	C	C	C	C	C	T	C	C	C	C	C	T	C	C	T	C	Cx58	Cx179	Cx47	Cx58	Cx81	Cx79	Cx54	Cx56	Cx57
NC_002516.2	283376	substitution	C	C	C	C	C	T	C	C	C	C	C	C	C	C	C	C	C	C	C	C	C	C	C	C	C	C	C	C	C	C	C	C	C	C	C	C	C	C	Cx75	Cx239	Cx79	Cx60 Tx1	Cx57 Tx3	Tx68 Cx6	Cx47	Cx49	Cx56
NC_002516.2	292284	substitution	C	C	C	C	C	T	C	C	C	C	C	C	C	C	C	C	C	C	C	C	C	C	C	C	C	C	C	C	C	C	C	C	C	C	C	C	C	C	Cx69	Cx221	Cx57	Cx60 Tx1	Cx76 Tx2	Tx57 Cx3	Cx50	Cx61	Cx59
NC_002516.2	298267	substitution	T	T	T	T	T	T	T	T	T	T	T	T	T	T	T	T	T	T	T	T	T	T	T	T	T	T	T	T	T	T	T	C	C	T	C	T	T	C	Tx84	Tx110 Gx1	Tx77	Tx71	Tx69	Tx84	Tx71	Tx76 Gx1	Tx86
NC_002516.2	299131	substitution	A	A	A	A	A	A	A	A	A	A	A	A	A	A	A	A	A	A	A	A	A	A	A	A	A	A	A	G	A	A	A	A	A	A	A	A	A	A	Ax92 Cx1	Ax250	Ax73	Ax60 Gx1 Tx1	Ax87	Ax71	Ax70 Cx1 Tx1	Ax87	Ax63
NC_002516.2	300484	substitution	C	C	C	C	C	T	C	C	C	C	C	C	C	C	C	C	C	C	C	C	C	C	C	C	C	C	C	C	C	C	C	C	C	C	C	C	C	C	Cx68 Ax1	Cx268	Cx59	Cx64 Tx1	Cx69 Tx2	Tx54 Cx7	Cx49	Cx65	Cx77
NC_002516.2	302843	deletion	C	C	C	C	C	C	C	C	C	C	C	C	C	C	C	C	C	C	C	C	C	C	C	C	C	C	C	C	C	C	C	C	C	C	-	C	C	-	Cx86 -x1	Cx196	Cx60	Cx74	Cx70 Ax1	Cx67	Cx35	Cx74 Tx1	Cx71
NC_002516.2	302898	substitution	A	A	A	A	A	A	A	A	A	A	A	A	A	A	A	A	A	A	A	A	A	A	A	A	A	A	A	A	A	A	A	A	A	A	G	A	A	A	Ax85	Ax211 Cx1	Ax81	Ax96	Ax82	Ax97	Ax53	Ax87	Ax95
NC_002516.2	302965	substitution	C	C	C	C	C	C	C	C	C	C	C	C	C	C	C	C	C	C	C	C	C	C	C	C	C	C	C	C	C	C	C	T	T	C	T	C	C	T	Cx67	Cx161	Cx57	Cx78	Cx80	Cx76	Cx45 Tx1	Cx74	Cx99
NC_002516.2	308992	substitution	A	A	A	A	A	A	A	A	A	A	A	A	A	A	A	A	A	A	A	A	A	A	A	A	A	A	A	A	A	A	A	G	G	A	G	A	A	G	Ax65	Ax152	Ax75	Ax89	Ax83	Ax85	Ax51	Ax76	Ax58
NC_002516.2	316212	insertion-before	-	-	-	-	-	-	-	-	-	-	-	-	-	-	-	-	-	-	-	-	-	-	-	-	-	-	-	G	-	-	-	-	-	G	-	-	G	-	#VALUE!	#VALUE!	#VALUE!	#VALUE!	#VALUE!	#VALUE!	#VALUE!	#VALUE!	#VALUE!
NC_002516.2	317852	substitution	A	A	A	A	A	G	A	A	A	A	A	A	A	A	A	A	A	A	A	A	A	A	A	A	A	A	A	A	A	A	A	A	A	A	A	A	A	A	Ax70	Ax263	Ax67	Ax59 Gx2	Ax47 Gx6 Cx1	Gx68 Ax3	Ax48	Ax55 Cx1	Ax67
NC_002516.2	319132	substitution	T	T	T	T	T	C	T	T	T	T	T	T	T	T	T	T	T	T	T	T	T	T	T	T	T	T	T	T	T	T	T	T	T	T	T	T	T	T	Tx68	Tx274	Tx63	Tx78	Tx70 Cx7	Cx67 Tx4	Tx53 Gx1	Tx85	Tx89
NC_002516.2	321537	substitution	A	A	A	A	A	G	A	A	A	A	A	A	A	A	A	A	A	A	A	A	A	A	A	A	A	A	A	A	A	A	A	A	A	A	A	A	A	A	Ax64	Ax246 Cx1	Ax54	Ax66 Gx1	Ax67 Gx3	Gx60 Ax5	Ax43 Cx1	Ax64	Ax75
NC_002516.2	329790	substitution	C	C	C	C	C	T	C	C	C	C	C	C	C	C	C	C	C	C	C	C	C	C	C	C	C	C	C	C	C	C	C	C	C	C	C	C	C	C	Cx87	Cx152	Cx81	Cx79 Tx1	Cx74 Tx5	Tx60 Cx6	Cx52	Cx60	Cx78
NC_002516.2	330184	substitution	C	C	C	C	C	C	C	C	C	C	C	C	C	C	C	C	C	C	C	C	C	C	C	C	C	C	C	C	C	C	C	T	T	C	T	C	C	T	Cx94	Cx247	Cx78 Tx1	Cx71	Cx71	Cx80	Cx60	Cx72	Cx82
NC_002516.2	332999	substitution	C	C	C	C	C	C	C	C	C	C	C	C	C	C	C	C	C	C	C	C	C	C	C	C	C	C	C	C	C	C	C	C	C	C	T	C	C	T	Cx68	Cx166	Cx62	Cx56	Cx74 Ax1	Cx67	Cx60	Cx51	Cx65
NC_002516.2	336665	substitution	C	C	C	C	C	T	C	C	C	C	C	C	C	C	C	C	C	C	C	C	C	C	C	C	C	C	C	C	C	C	C	C	C	C	C	C	C	C	Cx80 Tx1	Cx227	Cx64	Cx49 Ax1 Tx1	Cx68 Tx5	Tx66 Cx7	Cx55	Cx69	Cx69
NC_002516.2	337856	deletion	G	G	G	G	G	G	G	G	G	G	G	G	G	G	G	G	G	G	G	G	G	G	G	G	G	G	G	G	G	G	G	G	-	G	G	G	G	G	Gx58	Gx208	Gx64	Gx69	Gx74	Gx80	Gx53	Gx77	Gx80
NC_002516.2	337857	deletion	G	G	G	G	G	G	G	G	G	G	G	G	G	G	G	G	G	G	G	G	G	G	G	G	G	G	G	G	G	G	G	G	-	G	G	G	G	G	Gx59	Gx203	Gx65	Gx69	Gx74	Gx76	Gx51	Gx77	Gx80
NC_002516.2	337858	deletion	T	T	T	T	T	T	T	T	T	T	T	T	T	T	T	T	T	T	T	T	T	T	T	T	T	T	T	T	T	T	T	T	-	T	T	T	T	T	Tx61	Tx205 Gx1	Tx64	Tx70	Tx72 Cx1	Tx75	Tx50	Tx77	Tx81
NC_002516.2	339419	substitution	A	A	A	A	A	A	A	A	A	A	A	A	A	A	A	A	A	A	A	A	A	A	A	A	A	A	A	A	A	A	A	A	A	A	A	A	A	G	Ax85	Ax225	Ax68 Cx1	Ax65 Cx1	Ax72	Ax79	Ax55	Ax64	Ax82
NC_002516.2	339950	deletion	-	G	G	G	G	G	G	G	G	G	G	G	G	G	G	G	G	G	G	G	G	G	G	G	G	G	G	G	G	G	G	G	G	G	G	G	G	G	#NULL!	Gx230	Gx79	Gx68	Gx91	Gx87	Gx77	Gx60	Gx73
NC_002516.2	339951	deletion	-	A	A	A	A	A	A	A	A	A	A	A	A	A	A	A	A	A	A	A	A	A	A	A	A	A	A	A	A	A	A	A	A	A	A	A	A	A	#NULL!	Ax231	Ax79	Ax69	Ax88	Ax87	Ax75	Ax61	Ax72 Gx1
NC_002516.2	339952	deletion	-	G	G	G	G	G	G	G	G	G	G	G	G	G	G	G	G	G	G	G	G	G	G	G	G	G	G	G	G	G	G	G	G	G	G	G	G	G	#NULL!	Gx233	Gx78	Gx69	Gx89	Gx88	Gx75	Gx59	Gx73
NC_002516.2	339953	deletion	-	T	T	T	T	T	T	T	T	T	T	T	T	T	T	T	T	T	T	T	T	T	T	T	T	T	T	T	T	T	T	T	T	T	T	T	T	T	#NULL!	Tx236	Tx78	Tx67	Tx90	Tx85 Gx2 Cx1	Tx76	Tx61 Ax1	Tx75
NC_002516.2	339954	deletion	-	C	C	C	C	C	C	C	C	C	C	C	C	C	C	C	C	C	C	C	C	C	C	C	C	C	C	C	C	C	C	C	C	C	C	C	C	C	#NULL!	Cx230	Cx80	Cx66 Ax1	Cx87	Cx88	Cx76	Cx62 Gx1	Cx75
NC_002516.2	339955	deletion	-	G	G	G	G	G	G	G	G	G	G	G	G	G	G	G	G	G	G	G	G	G	G	G	G	G	G	G	G	G	G	G	G	G	G	G	G	G	#NULL!	Gx230	Gx80	Gx67	Gx87	Gx89	Gx78	Gx63	Gx74
NC_002516.2	339956	deletion	-	G	G	G	G	G	G	G	G	G	G	G	G	G	G	G	G	G	G	G	G	G	G	G	G	G	G	G	G	G	G	G	G	G	G	G	G	G	#NULL!	Gx231 Ax1	Gx77	Gx65 Tx1	Gx85	Gx87	Gx78	Gx63	Gx73
NC_002516.2	339957	deletion	-	A	A	A	A	A	A	A	A	A	A	A	A	A	A	A	A	A	A	A	A	A	A	A	A	A	A	A	A	A	A	A	A	A	A	A	A	A	#NULL!	Ax233	Ax79	Ax65	Ax85	Ax88	Ax79	Ax62	Ax72
NC_002516.2	339958	deletion	-	C	C	C	C	C	C	C	C	C	C	C	C	C	C	C	C	C	C	C	C	C	C	C	C	C	C	C	C	C	C	C	C	C	C	C	C	C	#VALUE!	Cx233	Cx79	Cx64	Cx83	Cx90 Ax1	Cx79	Cx63	Cx73
NC_002516.2	339959	deletion	-	A	A	A	A	A	A	A	A	A	A	A	A	A	A	A	A	A	A	A	A	A	A	A	A	A	A	A	A	A	A	A	A	A	A	A	A	A	#VALUE!	Ax234	Ax80	Ax64	Ax83	Ax92	Ax78	Ax64	Ax74
NC_002516.2	339960	deletion	-	T	T	T	T	T	T	T	T	T	T	T	T	T	T	T	T	T	T	T	T	T	T	T	T	T	T	T	T	T	T	T	T	T	T	T	T	T	#VALUE!	Tx239	Tx83	Tx64	Tx83	Tx92	Tx79	Tx64	Tx74
NC_002516.2	339961	deletion	-	G	G	G	G	G	G	G	G	G	G	G	G	G	G	G	G	G	G	G	G	G	G	G	G	G	G	G	G	G	G	G	G	G	G	G	G	G	#VALUE!	Gx241	Gx83	Gx67	Gx81	Gx93	Gx79	Gx63	Gx73 Ax1
NC_002516.2	339962	deletion	-	C	C	C	C	C	C	C	C	C	C	C	C	C	C	C	C	C	C	C	C	C	C	C	C	C	C	C	C	C	C	C	C	C	C	C	C	C	#VALUE!	Cx241 Tx1	Cx83	Cx65	Cx82	Cx95	Cx80	Cx63	Cx74
NC_002516.2	339963	deletion	-	A	A	A	A	A	A	A	A	A	A	A	A	A	A	A	A	A	A	A	A	A	A	A	A	A	A	A	A	A	A	A	A	A	A	A	A	A	#VALUE!	Ax239	Ax85	Ax64	Ax82	Ax96	Ax80	Ax63	Ax74
NC_002516.2	339964	deletion	-	A	A	A	A	A	A	A	A	A	A	A	A	A	A	A	A	A	A	A	A	A	A	A	A	A	A	A	A	A	A	A	A	A	A	A	A	A	#VALUE!	Ax239	Ax85	Ax65	Ax85	Ax96	Ax82	Ax63	Ax74 Cx1
NC_002516.2	339965	deletion	-	C	C	C	C	C	C	C	C	C	C	C	C	C	C	C	C	C	C	C	C	C	C	C	C	C	C	C	C	C	C	C	C	C	C	C	C	C	#VALUE!	Cx240	Cx84	Cx64	Cx85	Cx96	Cx82	Cx63	Cx75 Ax1
NC_002516.2	339966	deletion	-	A	A	A	A	A	A	A	A	A	A	A	A	A	A	A	A	A	A	A	A	A	A	A	A	A	A	A	A	A	A	A	A	A	A	A	A	A	#VALUE!	Ax239	Ax84	Ax64	Ax85	Ax97	Ax80	Ax63	Ax74 Cx1
NC_002516.2	339967	deletion	-	T	T	T	T	T	T	T	T	T	T	T	T	T	T	T	T	T	T	T	T	T	T	T	T	T	T	T	T	T	T	T	T	T	T	T	T	T	#VALUE!	Tx243	Tx82	Tx65	Tx86	Tx98	Tx81 Gx1	Tx64	Tx75 Gx1
NC_002516.2	339968	deletion	-	T	T	T	T	T	T	T	T	T	T	T	T	T	T	T	T	T	T	T	T	T	T	T	T	T	T	T	T	T	T	T	T	T	T	T	T	T	#VALUE!	Tx248	Tx85	Tx66	Tx87	Tx100	Tx84	Tx66	Tx76
NC_002516.2	339969	deletion	-	C	C	C	C	C	C	C	C	C	C	C	C	C	C	C	C	C	C	C	C	C	C	C	C	C	C	C	C	C	C	C	C	C	C	C	C	C	#VALUE!	Cx245	Cx85	Cx66	Cx90	Cx99	Cx84	Cx66	Cx75 Ax1
NC_002516.2	339970	deletion	-	C	C	C	C	C	C	C	C	C	C	C	C	C	C	C	C	C	C	C	C	C	C	C	C	C	C	C	C	C	C	C	C	C	C	C	C	C	#VALUE!	Cx246	Cx85	Cx64	Cx89	Cx98	Cx85	Cx67	Cx74 Ax1
NC_002516.2	339971	deletion	-	A	A	A	A	A	A	A	A	A	A	A	A	A	A	A	A	A	A	A	A	A	A	A	A	A	A	A	A	A	A	A	A	A	A	A	A	A	#VALUE!	Ax245	Ax87 Cx1	Ax65	Ax90	Ax96	Ax84 Tx1	Ax67	Ax76
NC_002516.2	339972	deletion	-	T	T	T	T	T	T	T	T	T	T	T	T	T	T	T	T	T	T	T	T	T	T	T	T	T	T	T	T	T	T	T	T	T	T	T	T	T	#VALUE!	Tx244	Tx91	Tx66	Tx90	Tx95	Tx85	Tx65 Cx1 Gx1	Tx76
NC_002516.2	339973	deletion	-	T	T	T	T	T	T	T	T	T	T	T	T	T	T	T	T	T	T	T	T	T	T	T	T	T	T	T	T	T	T	T	T	T	T	T	T	T	#VALUE!	Tx245	Tx90	Tx65	Tx92	Tx94	Tx84	Tx67	Tx78
NC_002516.2	339974	deletion	-	G	G	G	G	G	G	G	G	G	G	G	G	G	G	G	G	G	G	G	G	G	G	G	G	G	G	G	G	G	G	G	G	G	G	G	G	G	#VALUE!	Gx246	Gx90	Gx64	Gx94	Gx95	Gx84	Gx67	Gx78 Tx1
NC_002516.2	339975	deletion	-	G	G	G	G	G	G	G	G	G	G	G	G	G	G	G	G	G	G	G	G	G	G	G	G	G	G	G	G	G	G	G	G	G	G	G	G	G	#NULL!	Gx248	Gx88	Gx63	Gx94	Gx95	Gx83 Cx1	Gx68	Gx80 Ax1
NC_002516.2	339976	deletion	-	C	C	C	C	C	C	C	C	C	C	C	C	C	C	C	C	C	C	C	C	C	C	C	C	C	C	C	C	C	C	C	C	C	C	C	C	C	#NULL!	Cx250	Cx88 Gx1	Cx63	Cx92	Cx93	Cx86	Cx67	Cx80
NC_002516.2	339977	deletion	-	A	A	A	A	A	A	A	A	A	A	A	A	A	A	A	A	A	A	A	A	A	A	A	A	A	A	A	A	A	A	A	A	A	A	A	A	A	#NULL!	Ax245	Ax89	Ax62	Ax90 Cx1	Ax92	Ax86	Ax67	Ax80
NC_002516.2	339978	deletion	-	A	A	A	A	A	A	A	A	A	A	A	A	A	A	A	A	A	A	A	A	A	A	A	A	A	A	A	A	A	A	A	A	A	A	A	A	A	#NULL!	Ax245	Ax90	Ax62	Ax91	Ax93	Ax87	Ax67	Ax82
NC_002516.2	339979	deletion	-	G	G	G	G	G	G	G	G	G	G	G	G	G	G	G	G	G	G	G	G	G	G	G	G	G	G	G	G	G	G	G	G	G	G	G	G	G	#NULL!	Gx248	Gx90	Gx61	Gx90	Gx93	Gx84 Tx2	Gx66	Gx81 Ax1
NC_002516.2	339980	deletion	-	A	A	A	A	A	A	A	A	A	A	A	A	A	A	A	A	A	A	A	A	A	A	A	A	A	A	A	A	A	A	A	A	A	A	A	A	A	#NULL!	Ax251	Ax90	Ax60	Ax90	Ax92	Ax87	Ax66	Ax82
NC_002516.2	339981	deletion	-	C	C	C	C	C	C	C	C	C	C	C	C	C	C	C	C	C	C	C	C	C	C	C	C	C	C	C	C	C	C	C	C	C	C	C	C	C	#NULL!	Cx249	Cx88	Cx61	Cx91	Cx93 Gx1	Cx89	Cx67	Cx82
NC_002516.2	339982	deletion	-	A	A	A	A	A	A	A	A	A	A	A	A	A	A	A	A	A	A	A	A	A	A	A	A	A	A	A	A	A	A	A	A	A	A	A	A	A	#NULL!	Ax252	Ax87	Ax62	Ax91	Ax94	Ax89	Ax67	Ax83
NC_002516.2	339983	deletion	-	C	C	C	C	C	C	C	C	C	C	C	C	C	C	C	C	C	C	C	C	C	C	C	C	C	C	C	C	C	C	C	C	C	C	C	C	C	#NULL!	Cx251	Cx83	Cx60	Cx89	Cx91 Gx1 Tx1	Cx88	Cx67	Cx80
NC_002516.2	340356	substitution	G	G	G	G	G	G	G	G	G	G	G	G	G	G	G	G	G	G	G	G	G	G	G	G	G	G	G	G	G	G	G	A	A	G	A	G	G	A	Gx78	Gx253	Gx71	Gx73 Ax1	Gx99	Gx54	Gx53 Cx1	Gx89	Gx81
NC_002516.2	342384	substitution	C	C	C	C	C	C	C	C	C	C	C	C	C	C	C	C	C	C	C	C	C	C	C	C	C	C	C	C	C	C	C	C	T	C	C	C	C	C	Cx75	Cx303	Cx71	Cx62	Cx63	Cx80	Cx59	Cx46	Cx86
NC_002516.2	342410	substitution	C	T	T	T	T	T	T	T	T	T	T	T	T	T	T	T	T	T	T	T	T	T	T	T	T	T	T	T	T	T	T	T	T	T	T	T	T	T	Cx72 Tx1	Tx295 Cx1	Tx57 Cx1	Tx53	Tx60	Tx71 Gx1	Tx52 Cx1	Tx36 Cx3	Tx73 Cx1
NC_002516.2	343875	substitution	C	T	T	T	T	T	T	T	T	T	T	T	T	T	T	T	T	T	T	T	T	T	T	T	T	T	T	T	T	T	T	T	T	T	T	T	T	T	Cx73	Tx246	Tx59	Tx50	Tx61	Tx57	Tx44	Tx64	Tx71
NC_002516.2	343901	substitution	C	C	C	C	C	C	C	C	C	C	C	C	C	C	C	C	C	C	C	C	C	C	C	C	C	C	C	C	C	C	C	T	T	C	T	C	C	T	Cx73	Cx228 Tx1	Cx51	Cx58	Cx61	Cx59	Cx46	Cx60	Cx66
NC_002516.2	349578	deletion	G	-	-	-	-	-	-	-	-	-	-	-	-	-	-	-	-	-	-	-	-	-	-	-	-	-	-	-	-	-	-	-	-	-	-	-	-	-	Gx45	#NULL!	#NULL!	#NULL!	#NULL!	#NULL!	#NULL!	#NULL!	#VALUE!
NC_002516.2	351224	substitution	T	T	T	T	T	C	T	T	T	T	T	T	T	T	T	T	T	T	T	T	T	T	T	T	T	T	T	T	T	T	T	T	T	T	T	T	T	T	Tx64 Gx1	Tx229	Tx73	Tx55 Cx3	Tx69 Cx6	Cx52 Tx6	Tx52 Gx1	Tx74	Tx86
NC_002516.2	354305	substitution	C	C	C	C	C	C	C	C	C	C	C	C	C	C	C	C	C	C	C	C	C	C	C	C	C	C	C	C	C	C	C	C	C	C	T	C	C	C	Cx61	Cx172	Cx50	Cx60	Cx57	Cx66	Cx58	Cx47	Cx76
NC_002516.2	356588	deletion	G	-	-	-	-	-	-	-	-	-	-	-	-	-	-	-	-	-	-	-	-	-	-	-	-	-	-	-	-	-	-	-	-	-	-	-	-	-	Gx70 Cx1	#NULL!	#NULL!	#NULL!	#NULL!	#VALUE!	#NULL!	#NULL!	#NULL!
NC_002516.2	356805	substitution	T	T	T	T	T	T	T	T	T	T	T	T	T	T	T	T	T	T	T	T	T	T	T	T	T	T	T	C	T	T	T	T	T	C	T	T	C	T	Tx75	Tx251	Tx70 Gx1	Tx74	Tx80	Tx64	Tx52 Gx1	Tx63	Tx83
NC_002516.2	358140	substitution	C	C	C	C	C	C	C	C	C	C	C	C	C	C	C	C	C	C	C	C	C	C	C	C	C	C	C	T	C	C	C	C	C	T	C	C	T	C	Cx91	Cx123	Cx65	Cx61	Cx75	Cx79	Cx54	Cx60	Cx73
NC_002516.2	359799	substitution	C	C	C	C	C	C	C	C	C	C	C	C	C	C	C	C	C	C	C	C	C	C	C	C	C	C	C	C	C	C	C	C	C	C	T	C	C	T	Cx56	Cx239	Cx45	Cx59	Cx68	Cx67	Cx49	Cx56	Cx72
NC_002516.2	359998	substitution	T	T	T	T	T	T	T	T	T	T	T	T	T	T	T	T	T	T	T	T	T	T	T	T	T	T	T	T	T	T	T	C	C	T	C	T	T	C	Tx87	Tx229	Tx50	Tx66	Tx74	Tx82	Tx67	Tx63	Tx68
NC_002516.2	361307	substitution	T	T	T	T	T	T	T	T	T	T	T	T	T	T	T	T	T	T	T	T	T	T	T	T	T	T	T	T	T	T	T	T	T	T	T	T	C	T	Tx62	Tx215 Ax1	Tx66 Gx1	Tx72 Ax1	Tx64	Tx72	Tx56	Tx64	Tx66
NC_002516.2	362182	substitution	A	A	A	A	A	G	A	A	A	A	A	A	A	A	A	A	A	A	A	A	A	A	A	A	A	A	A	A	A	A	A	A	A	A	A	A	A	A	Ax51	Ax240	Ax49	Ax50	Ax59 Gx2	Gx68 Ax1	Ax41	Ax54	Ax63
NC_002516.2	362878	substitution	C	C	C	C	C	C	C	C	C	C	C	C	C	C	C	C	C	C	C	C	C	C	C	C	C	C	C	T	C	C	C	T	T	T	T	C	T	T	Cx78 Tx1	Cx239	Cx81	Cx73	Cx76	Cx84	Cx62	Cx75	Cx88
NC_002516.2	366006	substitution	G	G	G	G	G	A	G	G	G	G	G	G	G	G	G	G	G	G	G	G	G	G	G	G	G	G	G	G	G	G	G	G	G	G	G	G	G	G	Gx65	Gx192	Gx78	Gx59	Gx78 Ax3	Ax62 Gx3	Gx43	Gx62	Gx88
NC_002516.2	369088	substitution	A	A	A	A	A	A	A	A	A	A	A	A	A	A	A	A	A	A	A	A	A	A	A	A	A	A	A	A	A	A	A	G	G	A	G	A	A	G	Ax59	Ax195	Ax64	Ax57	Ax74	Ax90 Tx1	Ax52	Ax49	Ax64
NC_002516.2	370227	substitution	C	C	C	C	C	T	C	C	C	C	C	C	C	C	C	C	C	C	C	C	C	C	C	C	C	C	C	C	C	C	C	C	C	C	C	C	C	C	Cx50 Ax1	Cx222	Cx50	Cx54 Tx1	Cx60 Tx4	Tx71 Cx4	Cx57	Cx65	Cx63
NC_002516.2	373436	substitution	A	A	A	A	A	G	A	A	A	A	A	A	A	A	A	A	A	A	A	A	A	A	A	A	A	A	A	A	A	A	A	A	A	A	A	A	A	A	Ax66	Ax250	Ax78	Ax70 Gx1	Ax81 Gx2	Gx78 Ax4	Ax58	Ax56	Ax80
NC_002516.2	373936	substitution	T	C	C	C	C	C	C	C	C	C	C	C	C	C	C	C	C	C	C	C	C	C	C	C	C	C	C	C	C	C	C	C	C	C	C	C	C	C	Tx88	Cx42	Cx77	Cx66	Cx76	Cx84 Ax1	Cx63 Tx2	Cx66 Tx5	Cx88
NC_002516.2	375574	substitution	G	G	G	G	G	G	G	G	G	G	G	G	G	G	G	G	G	G	G	G	G	G	G	G	G	G	G	G	G	G	G	G	G	G	G	G	A	G	Gx89	Gx251	Gx61	Gx88	Gx72	Gx72	Gx62	Gx81	Gx73
NC_002516.2	380208	substitution	C	C	C	C	C	C	C	C	C	C	C	C	C	C	C	C	C	C	C	C	C	C	C	C	C	C	C	T	C	C	C	C	C	C	C	C	C	C	Cx67	Cx201	Cx76	Cx59 Tx1	Cx77	Cx70	Cx64	Cx57	Cx80
NC_002516.2	381683	substitution	C	C	C	C	C	C	C	C	C	C	C	C	C	C	C	C	C	C	C	C	C	C	C	C	C	C	C	C	C	C	C	C	C	C	T	C	C	C	Cx83	Cx240	Cx67	Cx62	Cx76	Cx81	Cx52	Cx69	Cx72 Tx1
NC_002516.2	384646	substitution	C	C	C	C	C	C	C	C	C	C	C	C	C	C	C	C	C	C	C	C	C	C	C	C	C	C	C	C	C	C	C	T	C	C	C	C	C	C	Cx46	Cx173	Cx40	Cx45	Cx47	Cx64	Cx45	Cx56	Cx54
NC_002516.2	384664	substitution	C	C	C	C	C	T	C	C	C	C	C	C	C	C	C	C	C	C	C	C	C	C	C	C	C	C	C	C	C	C	C	C	C	C	C	C	C	C	Cx50	Cx163	Cx47	Cx46 Tx1	Cx41 Tx10	Tx60 Cx3	Cx40	Cx55	Cx58
NC_002516.2	386740	substitution	A	A	A	A	A	A	A	A	A	A	A	A	A	A	A	A	A	A	A	A	A	A	A	A	A	A	A	A	A	A	A	A	A	A	A	A	A	G	Ax75	Ax12	Ax84	Ax65	Ax74	Ax106	Ax52	Ax62	Ax72
NC_002516.2	388584	substitution	A	A	A	A	A	G	A	A	A	A	A	A	A	A	A	A	A	A	A	A	A	A	A	A	A	A	A	A	A	A	A	A	A	A	A	A	A	A	Ax28	Ax87	Ax15	Ax26	Ax40	Gx33 Ax3	Ax21	Ax29	Ax29
NC_002516.2	391469	substitution	A	A	A	A	A	A	A	A	A	A	A	A	A	A	A	A	A	A	A	A	A	A	A	A	A	A	A	A	A	A	A	G	G	A	G	A	A	G	Ax78	Ax179	Ax56	Ax61	Ax73	Ax65	Ax60	Ax82	Ax80
NC_002516.2	396941	substitution	A	A	A	A	A	A	A	A	A	A	A	A	A	A	A	A	A	A	A	A	A	A	A	A	A	A	A	A	A	A	A	G	G	A	G	A	A	G	Ax63	Ax267	Ax68	Ax68 Cx1 Gx1	Ax85 Cx1	Ax71	Ax52	Ax61	Ax71
NC_002516.2	405786	deletion	C	C	C	C	C	C	C	C	C	C	C	C	C	C	C	C	C	C	C	C	-	C	C	C	C	C	C	C	C	C	C	C	C	C	C	C	C	C	Cx69	Cx154	Cx75	Cx76	Cx66	Cx79 Tx1	Cx44	Cx61	Cx87
NC_002516.2	405787	deletion	C	C	C	C	C	C	C	C	C	C	C	C	C	C	C	C	C	C	C	C	-	C	C	C	C	C	C	C	C	C	C	C	C	C	C	C	C	C	Cx69	Cx151	Cx74	Cx75	Cx63	Cx77	Cx46	Cx60	Cx87
NC_002516.2	405788	deletion	T	T	T	T	T	T	T	T	T	T	T	T	T	T	T	T	T	T	T	T	-	T	T	T	T	T	T	T	T	T	T	T	T	T	T	T	T	T	Tx69	Tx148	Tx75	Tx78	Tx64	Tx77	Tx46	Tx60	Tx85
NC_002516.2	405789	deletion	T	T	T	T	T	T	T	T	T	T	T	T	T	T	T	T	T	T	T	T	-	T	T	T	T	T	T	T	T	T	T	T	T	T	T	T	T	T	Tx70	Tx144	Tx74	Tx75	Tx62	Tx75 Gx1	Tx46	Tx59	Tx84
NC_002516.2	405790	deletion	C	C	C	C	C	C	C	C	C	C	C	C	C	C	C	C	C	C	C	C	-	C	C	C	C	C	C	C	C	C	C	C	C	C	C	C	C	C	Cx72	Cx142	Cx71	Cx74	Cx62	Cx76	Cx45	Cx59	Cx83 Gx1
NC_002516.2	405791	deletion	G	G	G	G	G	G	G	G	G	G	G	G	G	G	G	G	G	G	G	G	-	G	G	G	G	G	G	G	G	G	G	G	G	G	G	G	G	G	Gx72	Gx143	Gx72	Gx74	Gx62	Gx76	Gx45	Gx59	Gx85
NC_002516.2	405792	deletion	G	G	G	G	G	G	G	G	G	G	G	G	G	G	G	G	G	G	G	G	-	G	G	G	G	G	G	G	G	G	G	G	G	G	G	G	G	G	Gx71 Ax1	Gx144	Gx72	Gx76	Gx62	Gx77	Gx46	Gx60	Gx86
NC_002516.2	405793	deletion	C	C	C	C	C	C	C	C	C	C	C	C	C	C	C	C	C	C	C	C	-	C	C	C	C	C	C	C	C	C	C	C	C	C	C	C	C	C	Cx74	Cx144 Gx1	Cx71	Cx76	Cx63	Cx77	Cx47	Cx58	Cx85
NC_002516.2	405794	deletion	G	G	G	G	G	G	G	G	G	G	G	G	G	G	G	G	G	G	G	G	-	G	G	G	G	G	G	G	G	G	G	G	G	G	G	G	G	G	Gx74	Gx146	Gx72	Gx74	Gx63	Gx77	Gx47	Gx59	Gx86
NC_002516.2	405795	deletion	C	C	C	C	C	C	C	C	C	C	C	C	C	C	C	C	C	C	C	C	-	C	C	C	C	C	C	C	C	C	C	C	C	C	C	C	C	C	Cx76	Cx146	Cx73	Cx73	Cx65	Cx78	Cx47	Cx61	Cx86
NC_002516.2	405796	deletion	G	G	G	G	G	G	G	G	G	G	G	G	G	G	G	G	G	G	G	G	-	G	G	G	G	G	G	G	G	G	G	G	G	G	G	G	G	G	Gx77	Gx145	Gx71 Tx1	Gx72	Gx63	Gx79	Gx47	Gx61	Gx84
NC_002516.2	405797	deletion	C	C	C	C	C	C	C	C	C	C	C	C	C	C	C	C	C	C	C	C	-	C	C	C	C	C	C	C	C	C	C	C	C	C	C	C	C	C	Cx74	Cx143	Cx73	Cx70	Cx63	Cx79	Cx48	Cx61	Cx85
NC_002516.2	407443	substitution	C	C	C	C	C	T	C	C	C	C	C	C	C	C	C	C	C	C	C	C	C	C	C	C	C	C	C	C	C	C	C	C	C	C	C	C	C	C	Cx93	Cx109	Cx79	Cx56 Gx1	Cx65 Tx4	Tx79 Cx9	Cx61	Cx74 Gx1	Cx79
NC_002516.2	409552	insertion-before	-	-	-	-	-	-	-	-	-	-	-	-	-	-	-	-	-	-	-	-	-	-	-	-	-	-	-	-	-	-	-	G	G	-	-	-	-	-	#VALUE!	#VALUE!	#VALUE!	#VALUE!	#VALUE!	#VALUE!	#NULL!	#VALUE!	#VALUE!
NC_002516.2	412270	insertion-before	-	-	-	-	-	-	C	-	-	-	-	-	-	-	-	-	-	-	-	-	-	-	-	-	-	-	-	-	-	-	-	-	-	-	-	-	-	-	#VALUE!	#VALUE!	#VALUE!	#VALUE!	#VALUE!	#NULL!	Cx41 -x8	#VALUE!	#VALUE!
NC_002516.2	413248	substitution	C	C	C	C	T	C	C	C	C	C	C	C	C	C	C	C	C	C	C	C	C	C	C	C	C	C	C	C	C	C	C	C	C	C	C	C	C	C	Cx69 Ax1	Cx254	Cx52	Cx57 Tx1 Ax1 Gx1	Tx54 Cx5	Cx90	Cx58	Cx65	Cx56
NC_002516.2	413814	substitution	A	A	A	A	A	A	G	A	A	A	A	A	A	A	A	A	A	A	A	A	A	A	A	A	A	A	A	A	A	A	A	A	A	A	A	A	A	A	Ax71	Ax142	Ax62 Cx1	Ax63	Ax71	Ax61 Gx2 Cx1	Gx64 Ax2	Ax68	Ax71 Cx1
NC_002516.2	414694	substitution	C	C	C	C	T	C	C	C	C	C	C	C	C	C	C	C	C	C	C	C	C	C	C	C	C	C	C	C	C	C	C	C	C	C	C	C	C	C	Cx69	Cx261	Cx58	Cx72 Tx2	Tx81 Cx9 Gx1	Cx84	Cx48	Cx66	Cx90
NC_002516.2	417199	substitution	C	C	C	C	C	C	C	C	C	C	C	C	C	C	C	C	C	C	C	C	C	C	C	C	C	C	C	T	C	C	C	C	C	C	C	C	C	C	Cx55	Cx206	Cx47	Cx42	Cx60	Cx49	Cx49 Tx1	Cx58	Cx55
NC_002516.2	417754	deletion	-	G	-	-	-	-	-	-	-	-	-	-	-	-	-	-	-	-	-	-	-	-	-	-	-	-	-	-	-	-	-	-	-	-	-	-	-	-	#NULL!	Gx16 -x4	#NULL!	#NULL!	#NULL!	#NULL!	#NULL!	#NULL!	#NULL!
NC_002516.2	417755	deletion	-	G	-	-	-	-	-	-	-	-	-	-	-	-	-	-	-	-	-	-	-	-	-	-	-	-	-	-	-	-	-	-	-	-	-	-	-	-	#NULL!	Gx16 -x4	#NULL!	#NULL!	#NULL!	#NULL!	#NULL!	#NULL!	#NULL!
NC_002516.2	417756	deletion	-	A	-	-	-	-	-	-	-	-	-	-	-	-	-	-	-	-	-	-	-	-	-	-	-	-	-	-	-	-	-	-	-	-	-	-	-	-	#NULL!	Ax29 -x4	#NULL!	#NULL!	#NULL!	#NULL!	#NULL!	#NULL!	#NULL!
NC_002516.2	418024	substitution	A	A	A	A	A	G	A	A	A	A	A	A	A	A	A	A	A	A	A	A	A	A	A	A	A	A	A	A	A	A	A	A	A	A	A	A	A	A	Ax51	Ax143	Ax60	Ax59 Gx1	Ax69 Gx4	Gx55 Ax4	Ax62 Tx1	Ax55	Ax70
NC_002516.2	418124	substitution	A	A	A	A	A	A	A	A	A	A	A	A	A	A	A	A	A	A	A	A	A	A	A	A	A	A	A	A	A	A	A	G	G	A	G	A	A	G	Ax52	Ax142	Ax45	Ax64	Ax72	Ax67 Cx1	Ax33	Ax67	Ax75
NC_002516.2	424528	substitution	T	T	T	T	T	C	T	T	T	T	T	T	T	T	T	T	T	T	T	T	T	T	T	T	T	T	T	T	T	T	T	T	T	T	T	T	T	T	Tx73	Tx157	Tx82 Cx1	Tx74 Gx1	Tx75 Cx8	Cx72 Tx7 Gx1	Tx66	Tx77 Gx1	Tx83
NC_002516.2	426527	substitution	G	G	G	G	G	G	G	G	G	G	G	G	G	G	G	G	G	G	G	G	G	G	G	G	G	G	G	G	G	G	G	G	G	G	A	G	G	G	Gx63	Gx208	Gx68	Gx42	Gx56	Gx61	Gx43	Gx47 Tx1	Gx68
NC_002516.2	429001	substitution	C	C	C	C	C	C	C	C	C	C	C	C	C	C	C	C	C	C	C	C	C	C	C	C	C	C	C	T	C	C	C	C	C	C	C	C	C	C	Cx65 Gx1	Cx203	Cx72	Cx58	Cx61	Cx72 Ax1	Cx47	Cx64	Cx72 Tx1
NC_002516.2	431724	insertion-before	-	-	-	-	-	G	-	-	-	-	-	-	-	-	-	-	-	-	-	-	-	-	-	-	-	-	-	-	-	-	-	-	-	-	-	-	-	-	#VALUE!	#VALUE!	#VALUE!	#NULL!	#NULL!	Gx85 -x8	#VALUE!	#VALUE!	#VALUE!
NC_002516.2	440242	substitution	C	C	C	C	C	C	C	C	C	C	C	C	C	C	C	C	C	C	C	C	C	C	C	C	C	C	C	T	C	C	C	C	C	T	C	C	T	C	Cx73	Cx184	Cx52	Cx54	Cx49	Cx88	Cx62	Cx67	Cx87
NC_002516.2	442594	substitution	A	A	A	A	A	A	A	A	A	A	A	A	A	A	A	A	A	A	A	A	A	A	A	A	A	A	A	A	A	A	A	A	G	A	A	A	A	A	Ax43	Ax160	Ax39	Ax33	Ax51	Ax45	Ax32	Ax41	Ax39
NC_002516.2	442780	substitution	T	C	C	C	C	C	C	C	C	C	C	C	C	C	C	C	C	C	C	C	C	C	C	C	C	C	C	C	C	C	C	C	C	C	C	C	C	C	Tx40	Cx154	Cx32	Cx27	Cx32 Gx1	Cx30	Cx35	Cx32	Cx36
NC_002516.2	447108	substitution	C	C	C	C	C	C	C	C	C	C	C	C	C	C	C	C	C	C	C	C	C	C	C	C	C	C	C	C	T	C	C	C	C	C	C	C	C	C	Cx58	Cx224	Cx34	Cx58 Gx1	Cx60	Cx69	Cx48	Cx50	Cx69
NC_002516.2	449957	substitution	T	T	T	T	T	C	T	T	T	T	T	T	T	T	T	T	T	T	T	T	T	T	T	T	T	T	T	T	T	T	T	T	T	T	T	T	T	T	Tx52	Tx190	Tx46	Tx44	Tx64 Cx6	Cx53 Tx2	Tx46	Tx36	Tx53
NC_002516.2	450181	substitution	A	A	A	A	A	A	A	A	A	A	A	A	A	A	A	A	A	A	A	A	A	A	A	A	A	A	A	A	A	A	A	G	G	A	G	A	A	G	Ax66	Ax221	Ax61	Ax63	Ax74	Ax58	Ax64	Ax53 Gx1	Ax79
NC_002516.2	450997	substitution	C	C	C	C	C	C	C	C	C	C	C	C	C	C	C	C	C	C	C	C	C	C	C	C	C	C	C	C	C	C	C	C	C	C	T	C	C	C	Cx81	Cx206	Cx55	Cx76	Cx69	Cx84 Ax1	Cx60	Cx65	Cx67
NC_002516.2	454307	substitution	A	A	A	A	A	A	A	A	A	A	A	A	A	A	A	A	A	A	A	A	A	A	A	A	A	A	A	A	A	A	A	G	A	A	A	A	A	A	Ax67	Ax232	Ax71	Ax54	Ax55	Ax60 Gx1	Ax67	Ax68	Ax67
NC_002516.2	454451	substitution	C	C	C	C	C	C	C	C	C	C	C	C	C	C	C	C	C	C	C	C	C	C	C	C	C	C	C	C	C	C	C	T	T	C	T	C	C	T	Cx73	Cx215	Cx71 Gx1	Cx67	Cx48	Cx87	Cx49 Gx1	Cx59	Cx70
NC_002516.2	455220	substitution	A	A	A	A	A	A	A	A	A	A	A	A	A	A	A	A	A	A	A	A	A	A	A	A	A	A	A	A	A	A	A	G	G	A	G	A	A	G	Ax56	Ax245	Ax70	Ax48	Ax65	Ax78	Ax56	Ax44 Gx1	Ax61
NC_002516.2	463930	substitution	A	A	A	A	A	G	A	A	A	A	A	A	A	A	A	A	A	A	A	A	A	A	A	A	A	A	A	A	A	A	A	A	A	A	A	A	A	A	Ax68	Ax215	Ax85	Ax67 Gx1	Ax76 Gx6	Gx82 Ax5	Ax51	Ax62	Ax81
NC_002516.2	465689	insertion-before	-	-	-	-	-	-	-	-	-	-	-	-	-	-	-	-	-	-	-	-	-	-	-	-	-	-	-	G	-	-	-	-	-	-	-	-	-	-	#VALUE!	#VALUE!	#VALUE!	#VALUE!	#VALUE!	#VALUE!	#VALUE!	#NULL!	#VALUE!
NC_002516.2	467586	substitution	C	C	C	C	C	T	C	C	C	C	C	C	C	C	C	C	C	C	C	C	C	C	C	C	C	C	C	C	C	C	C	C	C	C	C	C	C	C	Cx52	Cx285	Cx51	Cx44 Tx1	Cx56 Tx6	Tx58 Cx3	Cx48	Cx47	Cx58
NC_002516.2	472552	deletion	G	-	-	-	-	-	-	-	-	-	-	-	-	-	-	-	-	-	-	-	-	-	-	-	-	-	-	-	-	-	-	-	-	-	-	-	-	-	Gx73	#NULL!	#VALUE!	#NULL!	#VALUE!	#NULL!	#NULL!	#NULL!	#VALUE!
NC_002516.2	472588	substitution	A	A	A	A	A	G	A	A	A	A	A	A	A	A	A	A	A	A	A	A	A	A	A	A	A	A	A	A	A	A	A	A	A	A	A	A	A	A	Ax61 Cx1	Ax279	Ax64	Ax52	Ax55 Gx6	Gx47 Ax5	Ax63	Ax61	Ax59
NC_002516.2	473096	deletion	-	T	T	T	T	T	T	T	T	T	T	T	T	T	T	T	T	T	T	T	T	T	T	T	T	T	T	T	T	T	T	T	T	T	T	T	T	T	#VALUE!	Tx268 Gx2 -x1	Tx66 Gx1	Tx70	Tx69	Tx73	Tx52 Gx1	Tx82	Tx70
NC_002516.2	480020	insertion-before	-	-	-	-	-	-	G	-	-	-	-	-	-	-	-	-	-	-	-	-	-	-	-	-	-	-	-	-	-	-	-	-	-	-	-	-	-	-	#VALUE!	#VALUE!	#VALUE!	#NULL!	#NULL!	#NULL!	Gx40 -x8	#VALUE!	#VALUE!
NC_002516.2	480020	deletion	G	G	G	G	G	G	G	G	G	G	G	G	G	G	G	G	G	G	G	G	G	G	G	G	G	G	G	G	G	G	G	-	-	G	-	G	G	-	Gx69	Gx109	Gx60	Gx64	Gx65	Gx64	Gx48	Gx70	Gx67
NC_002516.2	480693	deletion	T	-	T	T	T	T	T	T	T	T	T	T	T	T	T	T	T	T	T	T	T	T	T	T	T	T	T	T	T	T	T	T	T	T	T	T	T	T	Tx74	#NULL!	Tx49	Tx46	Tx86 Ax1	Tx69	Tx57	Tx60	Tx71 Cx1
NC_002516.2	480694	deletion	A	-	A	A	A	A	A	A	A	A	A	A	A	A	A	A	A	A	A	A	A	A	A	A	A	A	A	A	A	A	A	A	A	A	A	A	A	A	Ax75	#NULL!	Ax50	Ax46	Ax90	Ax71	Ax56	Ax59	Ax72
NC_002516.2	480695	deletion	G	-	G	G	G	G	G	G	G	G	G	G	G	G	G	G	G	G	G	G	G	G	G	G	G	G	G	G	G	G	G	G	G	G	G	G	G	G	Gx74	#NULL!	Gx49	Gx45	Gx89	Gx71	Gx56	Gx59	Gx74
NC_002516.2	480696	deletion	G	-	G	G	G	G	G	G	G	G	G	G	G	G	G	G	G	G	G	G	G	G	G	G	G	G	G	G	G	G	G	G	G	G	G	G	G	G	Gx73	#NULL!	Gx49	Gx45	Gx87	Gx70	Gx56	Gx59	Gx73
NC_002516.2	480697	deletion	G	-	G	G	G	G	G	G	G	G	G	G	G	G	G	G	G	G	G	G	G	G	G	G	G	G	G	G	G	G	G	G	G	G	G	G	G	G	Gx71	#NULL!	Gx49	Gx45	Gx85 Cx1	Gx70 Tx1	Gx57	Gx59 Cx1	Gx73
NC_002516.2	480698	deletion	C	-	C	C	C	C	C	C	C	C	C	C	C	C	C	C	C	C	C	C	C	C	C	C	C	C	C	C	C	C	C	C	C	C	C	C	C	C	Cx70	#NULL!	Cx48	Cx45	Cx86	Cx71	Cx57	Cx60	Cx73
NC_002516.2	480699	deletion	G	-	G	G	G	G	G	G	G	G	G	G	G	G	G	G	G	G	G	G	G	G	G	G	G	G	G	G	G	G	G	G	G	G	G	G	G	G	Gx69	#NULL!	Gx48	Gx44	Gx87	Gx70	Gx56	Gx60	Gx72 Tx1
NC_002516.2	480700	deletion	A	-	A	A	A	A	A	A	A	A	A	A	A	A	A	A	A	A	A	A	A	A	A	A	A	A	A	A	A	A	A	A	A	A	A	A	A	A	Ax68	#NULL!	Ax47	Ax43	Ax87	Ax69	Ax55	Ax58	Ax72
NC_002516.2	480701	deletion	G	-	G	G	G	G	G	G	G	G	G	G	G	G	G	G	G	G	G	G	G	G	G	G	G	G	G	G	G	G	G	G	G	G	G	G	G	G	Gx70	#NULL!	Gx49	Gx43	Gx85	Gx70	Gx55	Gx59	Gx75
NC_002516.2	480702	deletion	A	-	A	A	A	A	A	A	A	A	A	A	A	A	A	A	A	A	A	A	A	A	A	A	A	A	A	A	A	A	A	A	A	A	A	A	A	A	Ax69	#NULL!	Ax46	Ax43	Ax86	Ax70	Ax55	Ax57 Cx1	Ax73
NC_002516.2	480703	deletion	G	-	G	G	G	G	G	G	G	G	G	G	G	G	G	G	G	G	G	G	G	G	G	G	G	G	G	G	G	G	G	G	G	G	G	G	G	G	Gx69	#NULL!	Gx46	Gx42	Gx85	Gx70	Gx56	Gx59	Gx74
NC_002516.2	480704	deletion	G	-	G	G	G	G	G	G	G	G	G	G	G	G	G	G	G	G	G	G	G	G	G	G	G	G	G	G	G	G	G	G	G	G	G	G	G	G	Gx69	#NULL!	Gx47	Gx43	Gx86	Gx70	Gx57	Gx57	Gx73 Cx1
NC_002516.2	480705	deletion	T	-	T	T	T	T	T	T	T	T	T	T	T	T	T	T	T	T	T	T	T	T	T	T	T	T	T	T	T	T	T	T	T	T	T	T	T	T	Tx70	#NULL!	Tx47	Tx46	Tx86	Tx69	Tx57 Gx1	Tx56 Gx1	Tx72
NC_002516.2	480706	deletion	C	-	C	C	C	C	C	C	C	C	C	C	C	C	C	C	C	C	C	C	C	C	C	C	C	C	C	C	C	C	C	C	C	C	C	C	C	C	Cx68	#NULL!	Cx49	Cx47	Cx83	Cx68	Cx57	Cx58	Cx71
NC_002516.2	480707	deletion	G	-	G	G	G	G	G	G	G	G	G	G	G	G	G	G	G	G	G	G	G	G	G	G	G	G	G	G	G	G	G	G	G	G	G	G	G	G	Gx67	#NULL!	Gx48	Gx47	Gx83	Gx70	Gx57	Gx59	Gx71
NC_002516.2	480708	deletion	C	-	C	C	C	C	C	C	C	C	C	C	C	C	C	C	C	C	C	C	C	C	C	C	C	C	C	C	C	C	C	C	C	C	C	C	C	C	Cx70	#NULL!	Cx47	Cx48	Cx81	Cx70	Cx57	Cx59	Cx74
NC_002516.2	480760	substitution	A	A	A	A	A	G	A	A	A	A	A	A	A	A	A	A	A	A	A	A	A	A	A	A	A	A	A	A	A	A	A	A	A	A	A	A	A	A	Ax63	Ax267 Cx1	Ax59 Gx1	Ax63 Gx2	Ax68 Gx4	Gx63 Ax3	Ax44	Ax65	Ax65
NC_002516.2	481609	insertion-before	-	-	-	-	-	-	-	-	-	-	-	-	-	-	-	-	-	-	-	-	-	-	-	-	-	-	-	-	-	-	-	-	G	-	-	-	-	-	#VALUE!	#VALUE!	#VALUE!	#VALUE!	#NULL!	#VALUE!	#NULL!	#VALUE!	#VALUE!
NC_002516.2	481614	deletion	G	G	G	G	G	-	G	G	G	G	G	G	G	G	G	G	G	G	G	G	G	G	G	G	G	G	G	G	G	G	G	G	G	G	G	G	G	G	Gx87	Gx222 Tx1	Gx67	Gx52 -x2	Gx63 -x3 Tx1	#NULL!	Gx58 Tx2	Gx63 Tx10	Gx76 -x1
NC_002516.2	483462	substitution	C	C	C	C	C	T	C	C	C	C	C	C	C	C	C	C	C	C	C	C	C	C	C	C	C	C	C	C	C	C	C	C	C	C	C	C	C	C	Cx91	Cx199	Cx74	Cx62 Tx1	Cx62 Tx5	Tx88 Cx6	Cx59	Cx54	Cx71
NC_002516.2	483541	substitution	A	A	A	A	A	G	A	A	A	A	A	A	A	A	A	A	A	A	A	A	A	A	A	A	A	A	A	A	A	A	A	A	A	A	A	A	A	A	Ax68 Cx1	Ax227	Ax63 Gx1	Ax48 Gx1	Ax55 Gx1	Gx71 Ax2	Ax39 Cx1	Ax51	Ax55
NC_002516.2	484674	substitution	T	T	T	T	T	T	T	T	T	T	T	T	T	T	T	T	T	T	T	T	T	T	T	T	T	T	T	T	T	T	T	T	T	T	T	T	C	T	Tx76	Tx114	Tx75	Tx61	Tx83	Tx81	Tx42	Tx71	Tx85
NC_002516.2	485125	substitution	C	C	C	C	C	T	C	C	C	C	C	C	C	C	C	C	C	C	C	C	C	C	C	C	C	C	C	C	C	C	C	C	C	C	C	C	C	C	Cx69	Cx153	Cx81	Cx62 Tx1	Cx76 Tx7	Tx61 Cx5 Ax1	Cx53	Cx72	Cx67 Ax1
NC_002516.2	486920	substitution	G	G	G	G	G	G	G	G	G	G	G	G	G	G	G	G	G	G	G	G	G	G	G	G	G	G	G	G	G	G	G	G	G	G	A	G	G	A	Gx37 Tx1	Gx218 Tx1	Gx54	Gx31	Gx37	Gx45	Gx22	Gx39	Gx45
NC_002516.2	488880	substitution	T	T	T	T	T	T	T	T	T	T	T	T	T	T	T	T	T	T	T	T	T	T	T	T	T	T	T	T	T	T	T	T	T	T	C	T	T	T	Tx72	Tx254	Tx55	Tx59	Tx55	Tx64	Tx55	Tx60	Tx56
NC_002516.2	490382	substitution	C	C	C	C	C	C	C	C	C	C	C	C	C	C	C	C	C	C	C	C	C	C	C	C	C	C	C	C	C	C	C	T	T	C	T	C	C	T	Cx86	Cx276	Cx67	Cx63	Cx70	Cx84	Cx67	Cx56	Cx79
NC_002516.2	491205	substitution	A	A	A	A	A	A	A	A	A	A	A	A	A	A	A	A	A	A	A	A	A	A	A	A	A	A	A	A	A	A	A	G	A	A	A	A	A	A	Ax64	Ax168	Ax58	Ax50	Ax66	Ax80 Gx1	Ax51	Ax72	Ax71
NC_002516.2	496821	substitution	C	C	C	C	C	C	C	C	C	C	C	C	C	C	C	C	C	C	C	C	C	C	C	C	C	C	C	T	C	C	C	C	C	C	C	C	C	C	Cx85	Cx203	Cx80	Cx62 Ax1	Cx55	Cx67	Cx53	Cx54 Gx1	Cx73
NC_002516.2	501995	substitution	C	C	C	C	C	C	C	C	C	C	C	C	C	C	C	C	C	C	C	C	C	C	C	C	C	C	C	C	C	C	C	T	T	C	T	C	C	T	Cx51	Cx261 Ax1	Cx54	Cx67	Cx72	Cx72 Ax1	Cx46	Cx64	Cx74 Gx1
NC_002516.2	508325	substitution	C	C	C	C	C	C	C	C	C	C	C	C	C	C	C	C	C	C	C	C	C	C	C	C	C	C	C	T	C	C	C	C	C	T	C	C	T	C	Cx65	Cx89 Ax1	Cx79	Cx63	Cx85	Cx74	Cx55	Cx71	Cx65
NC_002516.2	508941	substitution	G	G	G	G	G	G	G	G	G	G	G	G	G	G	G	G	G	G	G	G	G	G	G	G	G	G	G	G	G	G	G	G	A	G	G	G	G	G	Gx70	Gx199	Gx61	Gx69	Gx66	Gx93	Gx58	Gx69	Gx66
NC_002516.2	509266	substitution	T	T	T	T	T	T	C	T	T	T	T	T	T	T	T	T	T	T	T	T	T	T	T	T	T	T	T	T	T	T	T	T	T	T	T	T	T	T	Tx64	Tx262	Tx61	Tx59	Tx64 Cx2	Tx75 Cx4 Gx1	Cx48 Tx3	Tx64	Tx70
NC_002516.2	510741	substitution	C	C	C	C	C	C	C	C	C	C	C	C	C	C	C	C	C	C	C	C	C	C	C	C	C	C	C	C	C	C	C	T	T	C	C	C	C	C	Cx76	Cx268	Cx68	Cx64	Cx73	Cx81	Cx49	Cx66	Cx78
NC_002516.2	512354	substitution	T	T	T	T	T	T	T	T	T	T	T	T	T	T	T	T	T	T	T	T	T	T	T	T	T	T	T	T	T	T	T	T	T	T	T	T	T	C	Tx83 Cx1	Tx156	Tx72	Tx38	Tx63	Tx61	Tx53	Tx60	Tx57
NC_002516.2	513991	substitution	T	T	T	T	T	T	T	T	T	T	T	T	T	T	T	T	T	T	T	T	T	T	T	T	T	T	T	T	T	T	T	T	T	T	C	T	T	T	Tx52	Tx257	Tx51	Tx60	Tx62	Tx52	Tx45	Tx56	Tx53
NC_002516.2	516500	substitution	C	C	C	C	C	T	C	C	C	C	C	C	C	C	C	C	C	C	C	C	C	C	C	C	C	C	C	C	C	C	C	C	C	C	C	C	C	C	Cx69	Cx224	Cx44	Cx60 Tx2	Cx44 Tx3	Tx67 Cx3	Cx38	Cx49	Cx76
NC_002516.2	516576	substitution	C	C	C	C	C	C	T	C	C	C	C	C	C	C	C	C	C	C	C	C	C	C	C	C	C	C	C	C	C	C	C	C	C	C	C	C	C	C	Cx74	Cx262	Cx66	Cx54	Cx60 Tx1	Cx80 Tx2	Tx44 Cx1	Cx60	Cx66
NC_002516.2	525168	substitution	A	A	A	A	A	A	G	A	A	A	A	A	A	A	A	A	A	A	A	A	A	A	A	A	A	A	A	A	A	A	A	A	A	A	A	A	A	A	Ax74	Ax213	Ax64	Ax55	Ax47 Gx1	Ax64 Gx1	Gx53 Ax7	Ax64	Ax57 Gx1
NC_002516.2	526994	substitution	A	A	A	A	A	A	A	A	A	A	A	A	A	A	A	A	A	A	A	A	A	A	A	A	A	A	A	G	A	A	A	A	A	G	A	A	G	A	Ax61	Ax148	Ax56	Ax61	Ax67	Ax66 Cx1	Ax55	Ax61	Ax63 Cx1 Tx1
NC_002516.2	527088	substitution	A	A	A	A	A	G	A	A	A	A	A	A	A	A	A	A	A	A	A	A	A	A	A	A	A	A	A	A	A	A	A	A	A	A	A	A	A	A	Ax77 Cx1	Ax113	Ax63	Ax59	Ax60 Gx6	Gx64 Ax6	Ax53	Ax61	Ax92
NC_002516.2	529037	insertion-before	-	-	-	-	-	G	-	-	-	-	-	-	-	-	-	-	-	-	-	-	-	-	-	-	-	-	-	-	-	-	-	G	G	-	G	-	-	G	#VALUE!	#VALUE!	#VALUE!	#NULL!	#NULL!	Gx81 -x7 GGx1	#VALUE!	#VALUE!	#VALUE!
NC_002516.2	529038	substitution	G	G	G	G	G	G	A	G	G	G	G	G	G	G	G	G	G	G	G	G	G	G	G	G	G	G	G	G	G	G	G	G	G	G	G	G	G	G	Gx87	Gx210	Gx82	Gx63 Ax2	Gx68 Ax3	Gx87 Ax3	Ax68 Gx4	Gx67	Gx75
NC_002516.2	530389	deletion	T	T	T	T	T	T	T	T	T	T	T	T	T	T	T	T	T	T	T	T	T	T	T	T	T	T	T	T	T	T	T	-	-	T	-	T	T	-	Tx78	Tx233	Tx64	Tx54 Cx1	Tx69	Tx77 Cx1	Tx56 Ax1	Tx53 Gx1	Tx62
NC_002516.2	533924	substitution	T	T	T	T	T	T	T	T	T	T	T	T	T	T	T	T	T	T	T	T	T	T	T	T	T	T	T	T	T	T	T	C	C	T	C	T	T	C	Tx63	Tx214	Tx60	Tx52	Tx62	Tx49	Tx44	Tx60	Tx68
NC_002516.2	544170	substitution	G	G	G	G	G	A	G	G	G	G	G	G	G	G	G	G	G	G	G	G	G	G	G	G	G	G	G	G	G	G	G	G	G	G	G	G	G	G	Gx60	Gx273	Gx59	Gx53 Ax2	Gx50 Ax4	Ax79 Gx6	Gx47	Gx59	Gx73
NC_002516.2	544381	substitution	A	A	A	A	A	A	A	A	A	A	A	A	A	A	A	A	A	A	A	A	A	A	A	A	A	A	A	G	A	A	A	A	A	G	A	A	G	A	Ax69	Ax231	Ax73	Ax59	Ax58	Ax60	Ax50 Gx1	Ax62	Ax79 Cx1
NC_002516.2	545282	substitution	C	C	C	C	C	C	C	C	C	C	C	C	C	C	C	C	C	C	C	C	C	C	C	C	C	C	C	C	T	C	C	C	C	C	C	T	C	C	Cx63	Cx208	Cx50	Cx66	Cx44	Cx78	Cx59	Cx71	Cx79
NC_002516.2	551820	substitution	A	A	A	A	A	A	A	A	A	A	A	A	A	A	A	A	A	A	A	A	A	A	A	A	A	A	A	G	A	A	A	A	A	A	A	A	A	A	Ax68 Gx1 Cx1	Ax229 Cx1	Ax72	Ax53 Tx1 Cx1	Ax77	Ax83	Ax56	Ax72	Ax71
NC_002516.2	554103	substitution	A	G	G	G	G	G	G	G	G	G	G	G	G	G	G	G	G	G	G	G	G	G	G	G	G	G	G	G	G	G	G	G	G	G	G	G	G	G	Ax79	Gx220 Ax1	Gx71	Gx56	Gx79	Gx66 Cx1	Gx56	Gx63	Gx74 Cx1
NC_002516.2	559614	substitution	C	C	C	C	C	T	C	C	C	C	C	C	C	C	C	C	C	C	C	C	C	C	C	C	C	C	C	C	C	C	C	C	C	C	C	C	C	C	Cx73	Cx234	Cx60 Ax1	Cx65 Tx2	Cx67 Tx5	Tx65 Cx7	Cx50	Cx59	Cx79
NC_002516.2	560611	substitution	A	A	A	A	A	G	A	A	A	A	A	A	A	A	A	A	A	A	A	A	A	A	A	A	A	A	A	A	A	A	A	A	A	A	A	A	A	A	Ax81	Ax283	Ax61	Ax72	Ax79 Gx8	Gx61 Ax7	Ax55	Ax62	Ax84
NC_002516.2	565142	substitution	A	A	A	A	A	A	A	A	A	A	A	A	A	A	A	A	A	A	A	A	A	A	A	A	A	A	A	A	A	A	A	A	G	A	A	A	A	A	Ax66	Ax217	Ax57	Ax66	Ax72	Ax78	Ax43 Gx1	Ax53	Ax84
NC_002516.2	566138	substitution	G	G	G	G	G	G	G	G	G	G	G	G	G	G	G	G	G	G	G	G	G	G	G	G	G	G	G	G	G	G	G	G	A	G	G	G	G	G	Gx61	Gx255	Gx63 Cx2	Gx66	Gx65	Gx69	Gx57	Gx61 Ax1	Gx70 Ax1
NC_002516.2	568335	substitution	A	A	A	A	A	A	A	A	A	A	A	A	A	A	A	A	A	A	A	A	A	A	A	A	A	A	A	A	A	A	A	A	G	A	A	A	A	A	Ax82 Cx1	Ax251	Ax51	Ax46	Ax68	Ax83	Ax41 Tx1	Ax61	Ax82
NC_002516.2	568339	substitution	G	G	G	G	G	G	G	G	G	G	G	G	G	G	G	G	G	G	G	G	G	G	G	G	G	G	G	G	G	G	G	A	A	G	A	G	G	A	Gx79	Gx245	Gx51	Gx52	Gx67 Ax1	Gx84	Gx44	Gx59	Gx82
NC_002516.2	570401	substitution	A	A	A	A	A	A	A	A	A	A	A	A	A	A	A	A	A	A	A	A	A	A	A	A	A	A	A	G	A	A	A	A	A	A	A	A	A	A	Ax61	Ax159	Ax74	Ax61	Ax49	Ax69	Ax40	Ax52	Ax67
NC_002516.2	570859	insertion-before	G	G	G	G	G	-	G	G	G	G	G	G	G	G	G	G	G	G	G	G	G	G	G	G	G	G	G	G	G	G	G	G	G	G	-	G	G	G	Gx71 -x5	Gx102 -x7	Gx74 -x9 Cx1	Gx67 -x7	Gx78 -x11	#NULL!	Gx59 -x3	Gx73 -x4	Gx80 -x12
NC_002516.2	574209	substitution	C	C	C	C	C	C	C	C	C	C	C	C	C	C	C	C	C	C	C	C	C	C	C	C	C	C	C	C	C	C	C	C	C	C	C	C	T	C	Cx69	Cx254	Cx55	Cx72	Cx74	Cx74	Cx27	Cx49 Gx1	Cx68
NC_002516.2	575727	substitution	C	C	C	C	C	T	C	C	C	C	C	C	C	C	C	C	C	C	C	C	C	C	C	C	C	C	C	C	C	C	C	C	C	C	C	C	C	C	Cx77	Cx194	Cx66	Cx65 Tx3	Cx83 Tx5	Tx72 Cx6	Cx48 Gx1	Cx70	Cx77
NC_002516.2	577748	deletion	G	G	G	G	G	G	G	G	G	G	G	G	G	G	G	G	G	G	G	G	G	G	G	G	G	G	G	G	G	G	G	G	G	G	G	G	-	G	Gx60	Gx164	Gx74	Gx71	Gx73	Gx61 Tx1	Gx63	Gx61 -x2	Gx87
NC_002516.2	579636	substitution	C	C	C	C	C	C	C	C	C	C	C	C	C	C	C	C	C	C	C	C	C	C	C	C	C	C	C	C	C	C	C	C	C	C	T	C	C	T	Cx61	Cx291	Cx50	Cx43	Cx54	Cx36	Cx30 Tx1	Cx34	Cx52
NC_002516.2	580132	substitution	T	T	T	T	T	C	T	T	T	T	T	T	T	T	T	T	T	T	T	T	T	T	T	T	T	T	T	T	T	T	T	T	T	T	T	T	T	T	Tx72	Tx223	Tx55	Tx51 Cx1	Tx64 Cx1	Cx58 Tx3 Ax1	Tx49 Cx1	Tx55	Tx60 Cx1 Gx1
NC_002516.2	580420	substitution	T	T	T	T	T	C	T	T	T	T	T	T	T	T	T	T	T	T	T	T	T	T	T	T	T	T	T	T	T	T	T	T	T	T	T	T	T	T	Tx60	Tx215	Tx57 Gx1	Tx45	Tx59 Cx3	Cx53 Tx2	Tx40	Tx56	Tx55
NC_002516.2	581192	substitution	C	C	C	C	C	C	T	C	C	C	C	C	C	C	C	C	C	C	C	C	C	C	C	C	C	C	C	C	C	C	C	C	C	C	C	C	C	C	Cx66	Cx135	Cx70	Cx70 Tx1	Cx69	Cx71 Tx3	Tx58 Cx6	Cx52	Cx85 Ax1
NC_002516.2	583145	deletion	G	G	G	G	G	G	G	G	G	G	G	G	G	G	G	G	G	G	G	G	G	G	G	G	G	G	G	G	G	G	G	G	-	G	G	G	G	G	Gx66 Ax1	Gx250 Ax1	Gx54 Tx1	Gx52	Gx62	Gx55	Gx40	Gx63 -x1	Gx58
NC_002516.2	583350	substitution	G	G	G	G	G	G	G	G	G	G	G	G	G	G	G	G	G	G	G	G	G	G	G	G	G	G	G	G	G	G	G	G	G	G	G	G	A	G	Gx66	Gx212	Gx58 Cx1	Gx56	Gx58	Gx48	Gx38 Tx1 Cx1	Gx44	Gx65
NC_002516.2	584292	substitution	C	C	C	C	C	C	C	C	C	C	C	C	C	C	C	C	C	C	C	C	C	C	C	C	C	C	C	C	C	C	C	C	T	C	C	C	C	C	Cx70	Cx27	Cx65	Cx75	Cx90	Cx80	Cx54	Cx67	Cx67
NC_002516.2	586030	substitution	C	C	C	C	C	T	C	C	C	C	C	C	C	C	C	C	C	C	C	C	C	C	C	C	C	C	C	C	C	C	C	C	C	C	C	C	C	C	Cx74	Cx278 Ax1 Gx1	Cx75	Cx61 Tx1	Cx66 Tx3 Ax1	Tx52 Cx6	Cx44	Cx71	Cx78
NC_002516.2	586617	substitution	A	A	A	A	A	G	A	A	A	A	A	A	A	A	A	A	A	A	A	A	A	A	A	A	A	A	A	A	A	A	A	A	A	A	A	A	A	A	Ax70 Gx1	Ax246	Ax61	Ax59 Gx2	Ax70 Gx2	Gx53 Ax8	Ax52	Ax61	Ax61
NC_002516.2	587393	substitution	A	A	A	A	A	A	G	A	A	A	A	A	A	A	A	A	A	A	A	A	A	A	A	A	A	A	A	A	A	A	A	A	A	A	A	A	A	A	Ax53	Ax252	Ax51	Ax71 Gx1	Ax59 Gx1	Ax68 Gx2	Gx41 Ax2	Ax60	Ax70
NC_002516.2	594328	substitution	T	T	T	T	T	T	T	T	T	T	T	T	T	T	T	T	T	T	T	T	T	T	T	T	T	T	T	T	T	T	T	T	C	T	T	T	T	T	Tx59	Tx245	Tx52	Tx47	Tx62	Tx67	Tx41	Tx45 Cx5	Tx61
NC_002516.2	594626	deletion	G	G	G	G	G	G	G	G	G	G	G	G	G	G	G	G	G	G	G	G	-	G	G	G	G	G	G	G	G	G	G	G	G	G	G	G	G	G	Gx82	Gx251 Ax1	Gx63	Gx56	Gx95	Gx71 Cx1 Tx1	Gx45	Gx72	Gx70
NC_002516.2	594627	deletion	C	C	C	C	C	C	C	C	C	C	C	C	C	C	C	C	C	C	C	C	-	C	C	C	C	C	C	C	C	C	C	C	C	C	C	C	C	C	Cx82	Cx256	Cx63	Cx52	Cx92	Cx73	Cx46	Cx71	Cx68
NC_002516.2	594628	deletion	G	G	G	G	G	G	G	G	G	G	G	G	G	G	G	G	G	G	G	G	-	G	G	G	G	G	G	G	G	G	G	G	G	G	G	G	G	G	Gx80	Gx256	Gx63	Gx53	Gx92	Gx71	Gx47	Gx68	Gx68 Cx1
NC_002516.2	594629	deletion	A	A	A	A	A	A	A	A	A	A	A	A	A	A	A	A	A	A	A	A	-	A	A	A	A	A	A	A	A	A	A	A	A	A	A	A	A	A	Ax81	Ax254	Ax63	Ax53	Ax91	Ax70	Ax47	Ax66 Tx1	Ax71
NC_002516.2	594630	deletion	A	A	A	A	A	A	A	A	A	A	A	A	A	A	A	A	A	A	A	A	-	A	A	A	A	A	A	A	A	A	A	A	A	A	A	A	A	A	Ax80	Ax248	Ax59	Ax54	Ax89 Tx1	Ax68	Ax47	Ax66	Ax72
NC_002516.2	594631	deletion	T	T	T	T	T	T	T	T	T	T	T	T	T	T	T	T	T	T	T	T	-	T	T	T	T	T	T	T	T	T	T	T	T	T	T	T	T	T	Tx79 Gx1	Tx248	Tx59	Tx55	Tx89	Tx66	Tx47	Tx66	Tx72 Gx1
NC_002516.2	594632	deletion	T	T	T	T	T	T	T	T	T	T	T	T	T	T	T	T	T	T	T	T	-	T	T	T	T	T	T	T	T	T	T	T	T	T	T	T	T	T	Tx79	Tx246	Tx57	Tx56	Tx91	Tx66	Tx44	Tx65	Tx73 Gx1
NC_002516.2	594633	deletion	G	G	G	G	G	G	G	G	G	G	G	G	G	G	G	G	G	G	G	G	-	G	G	G	G	G	G	G	G	G	G	G	G	G	G	G	G	G	Gx78	Gx247	Gx59	Gx54	Gx92	Gx69	Gx45	Gx62	Gx75
NC_002516.2	594634	deletion	C	C	C	C	C	C	C	C	C	C	C	C	C	C	C	C	C	C	C	C	-	C	C	C	C	C	C	C	C	C	C	C	C	C	C	C	C	C	Cx81	Cx250	Cx58	Cx55	Cx92	Cx71	Cx46	Cx61	Cx72
NC_002516.2	594635	deletion	G	G	G	G	G	G	G	G	G	G	G	G	G	G	G	G	G	G	G	G	-	G	G	G	G	G	G	G	G	G	G	G	G	G	G	G	G	G	Gx79 Tx1	Gx247	Gx56	Gx53	Gx91	Gx70	Gx45	Gx61	Gx73
NC_002516.2	594636	deletion	C	C	C	C	C	C	C	C	C	C	C	C	C	C	C	C	C	C	C	C	-	C	C	C	C	C	C	C	C	C	C	C	C	C	C	C	C	C	Cx80	Cx243	Cx57	Cx53	Cx90	Cx68	Cx43	Cx61	Cx73
NC_002516.2	594637	deletion	A	A	A	A	A	A	A	A	A	A	A	A	A	A	A	A	A	A	A	A	-	A	A	A	A	A	A	A	A	A	A	A	A	A	A	A	A	A	Ax80	Ax241	Ax59	Ax53	Ax90	Ax68	Ax44 Gx1	Ax61	Ax71
NC_002516.2	594638	deletion	A	A	A	A	A	A	A	A	A	A	A	A	A	A	A	A	A	A	A	A	-	A	A	A	A	A	A	A	A	A	A	A	A	A	A	A	A	A	Ax79	Ax242	Ax59	Ax55	Ax90	Ax67	Ax43	Ax60	Ax71
NC_002516.2	594788	substitution	T	T	T	T	T	C	T	T	T	T	T	T	T	T	T	T	T	T	T	T	T	T	T	T	T	T	T	T	T	T	T	T	T	T	T	T	T	T	Tx75	Tx239	Tx70	Tx61 Cx2	Tx73 Cx2 Gx1	Cx81 Tx3	Tx44	Tx52	Tx54
NC_002516.2	596629	substitution	G	G	G	G	G	G	G	G	G	G	G	G	G	G	G	G	G	G	G	G	G	G	G	G	G	G	G	A	G	G	G	G	G	G	G	G	G	G	Gx61	Gx258	Gx48	Gx58 Tx1	Gx48	Gx62	Gx50	Gx56	Gx61
NC_002516.2	596734	substitution	A	A	A	A	A	A	A	A	A	A	A	A	A	A	A	A	A	A	A	A	A	A	A	A	A	A	A	A	A	A	A	G	G	A	G	A	A	G	Ax72	Ax232	Ax49	Ax52	Ax50	Ax50 Gx1	Ax46 Tx1	Ax48	Ax59
NC_002516.2	597473	substitution	C	C	C	C	C	C	C	C	C	C	C	C	C	C	C	C	C	C	C	C	C	C	C	C	C	C	C	C	C	C	C	T	T	C	T	C	C	T	Cx70	Cx253	Cx77	Cx86	Cx85	Cx77	Cx53	Cx72	Cx69
NC_002516.2	600165	substitution	A	A	A	A	A	A	A	A	A	A	A	A	A	A	A	A	A	A	A	A	A	A	A	A	A	A	A	A	A	A	A	G	G	A	G	A	A	G	Ax50	Ax218	Ax48	Ax54	Ax54	Ax47	Ax37	Ax46	Ax50 Tx1 Gx1
NC_002516.2	600524	insertion-before	-	-	-	-	-	-	-	-	-	-	-	-	-	-	-	-	-	-	-	-	-	-	-	-	-	-	-	-	-	-	-	CCC	C	-	C	-	-	-	#VALUE!	#VALUE!	#VALUE!	#VALUE!	#VALUE!	#VALUE!	#VALUE!	#NULL!	#VALUE!
NC_002516.2	608606	substitution	G	G	G	G	G	G	G	G	G	G	G	G	G	G	G	G	G	G	G	G	G	G	G	G	G	G	G	G	G	G	G	G	G	G	G	G	G	A	Gx75	Gx263 Tx1	Gx61	Gx68	Gx61	Gx80	Gx49 Ax1	Gx57	Gx92
NC_002516.2	613096	substitution	C	C	C	C	C	C	C	C	C	C	C	C	C	C	C	C	C	C	C	C	C	C	C	C	C	C	C	C	C	C	C	C	C	C	C	C	C	T	Cx83	Cx238	Cx76	Cx77	Cx70	Cx67	Cx55	Cx74	Cx82
NC_002516.2	614589	substitution	C	C	C	C	C	T	C	C	C	C	C	C	C	C	C	C	C	C	C	C	C	C	C	C	C	C	C	C	C	C	C	C	C	C	C	C	C	C	Cx71	Cx219	Cx71	Cx61 Gx1 Tx1	Cx76 Tx3 Ax1	Tx80 Cx8	Cx56	Cx78	Cx81
NC_002516.2	615798	substitution	C	C	C	C	C	C	C	C	C	C	C	C	C	C	C	C	C	C	C	C	C	C	C	C	C	C	C	C	C	C	C	C	T	C	C	C	C	C	Cx54	Cx219	Cx63	Cx58	Cx51	Cx85	Cx44	Cx64	Cx72
NC_002516.2	619517	substitution	C	C	C	C	C	C	C	C	C	C	C	C	C	C	C	C	C	C	C	C	C	C	C	C	C	C	C	C	C	C	C	C	C	T	C	C	C	C	Cx47	Cx201	Cx48	Cx61 Tx1	Cx63	Cx64	Cx45	Cx42	Cx63
NC_002516.2	619538	substitution	C	C	C	C	C	T	C	C	C	C	C	C	C	C	C	C	C	C	C	C	C	C	C	C	C	C	C	C	C	C	C	C	C	C	C	C	C	C	Cx50	Cx229 Ax1	Cx58	Cx62	Cx74 Tx4	Tx62 Cx3	Cx54	Cx56	Cx61
NC_002516.2	630286	insertion-before	-	-	-	-	-	-	-	-	-	-	-	-	-	-	-	-	-	-	-	-	-	-	-	-	-	-	-	-	-	-	-	G	-	-	G	-	-	G	#VALUE!	#VALUE!	#VALUE!	#VALUE!	#VALUE!	#VALUE!	#VALUE!	#VALUE!	#VALUE!
NC_002516.2	630292	substitution	A	A	A	A	A	A	A	A	A	A	A	A	A	A	A	A	A	A	A	A	A	A	A	A	A	A	A	A	A	A	A	G	G	A	G	A	A	G	Ax68	Ax190	Ax63 Cx1	Ax55 Gx2	Ax66	Ax71 Gx1	Ax73	Ax51 Gx1	Ax101 Gx1
NC_002516.2	631602	insertion-before	-	-	-	-	-	-	-	-	-	-	-	-	-	-	-	-	-	-	-	-	-	-	-	-	-	-	-	C	-	-	-	-	-	-	-	-	-	-	#VALUE!	#VALUE!	#VALUE!	#VALUE!	#VALUE!	#VALUE!	#VALUE!	#VALUE!	#VALUE!
NC_002516.2	633663	substitution	C	C	C	C	C	C	C	C	C	C	C	C	C	C	C	C	C	C	C	C	C	C	C	C	C	C	C	C	C	C	C	T	T	C	T	C	C	T	Cx47	Cx194	Cx47	Cx39	Cx72 Ax1	Cx62	Cx42	Cx60	Cx67 Gx1
NC_002516.2	636885	substitution	A	A	A	A	A	G	A	A	A	A	A	A	A	A	A	A	A	A	A	A	A	A	A	A	A	A	A	A	A	A	A	A	A	A	A	A	A	A	Ax67	Ax261	Ax55	Ax62 Gx1	Ax69 Gx5	Gx61 Ax4	Ax54	Ax63	Ax66
NC_002516.2	639691	substitution	C	C	C	C	C	C	C	C	C	C	C	C	C	C	C	C	C	C	C	C	C	C	C	C	C	C	C	C	C	C	C	C	C	T	C	C	C	C	Cx62	Cx252	Cx46	Cx64 Gx1	Cx63 -x1	Cx79	Cx30 Gx1	Cx57	Cx69
NC_002516.2	641441	substitution	G	G	G	G	G	G	G	G	G	G	G	G	G	G	G	G	G	G	G	G	G	G	G	G	G	G	G	G	G	G	G	A	G	G	G	G	G	G	Gx60	Gx259 Cx1	Gx66	Gx54	Gx59	Gx62	Gx52	Gx57 Tx1	Gx82
NC_002516.2	647616	substitution	G	G	G	G	G	G	G	G	G	G	G	G	G	G	G	G	G	G	G	G	G	G	G	G	G	G	G	G	G	G	G	A	A	G	G	G	G	G	Gx69	Gx237 Ax1	Gx63	Gx64	Gx72	Gx76	Gx64	Gx42 Ax1	Gx67
NC_002516.2	648706	insertion-before	-	G	G	G	G	-	GG	-	G	G	G	G	G	G	-	-	-	-	G	-	G	G	G	G	-	-	G	-	-	-	-	-	-	-	-	-	-	-	#VALUE!	Gx151 -x16 GGx1	Gx53 -x3	Gx58 -x2	Gx48 -x9 GGx2	#NULL!	GGx36 -x6 Gx2 GGGx2 GAx1 CGx1	#VALUE!	Gx50 -x7
NC_002516.2	648706	deletion	G	G	G	G	G	G	G	G	G	G	G	G	G	G	G	G	G	G	G	G	G	G	G	G	G	G	G	-	G	G	G	-	-	-	-	G	-	-	Gx48 -x1	Gx169	Gx56	Gx61	Gx59	Gx66	Gx48	Gx60 -x1	Gx56 Ax1
NC_002516.2	651786	substitution	C	C	C	C	C	C	C	C	C	C	C	C	C	C	C	C	C	C	C	C	C	C	C	C	C	C	C	C	C	C	C	T	T	C	T	C	C	T	Cx76	Cx274	Cx70	Cx69	Cx69	Cx70	Cx57	Cx71	Cx77
NC_002516.2	652230	substitution	G	G	G	G	G	A	G	G	G	G	G	G	G	G	G	G	G	G	G	G	G	G	G	G	G	G	G	G	G	G	G	G	G	G	G	G	G	G	Gx70	Gx212	Gx60	Gx44 Ax2	Gx73 Ax4	Ax50 Gx5	Gx64	Gx78	Gx70
NC_002516.2	656066	deletion	-	C	C	C	C	C	C	C	C	C	C	C	C	C	C	C	C	C	C	C	C	C	C	C	C	C	C	C	C	C	C	C	C	C	C	C	C	C	#NULL!	Cx250	Cx48	Cx64 Tx1	Cx67	Cx71	Cx46	Cx57	Cx77
NC_002516.2	656067	deletion	-	T	T	T	T	T	T	T	T	T	T	T	T	T	T	T	T	T	T	T	T	T	T	T	T	T	T	T	T	T	T	T	T	T	T	T	T	T	#NULL!	Tx249	Tx48	Tx64	Tx66	Tx70	Tx47	Tx58	Tx76
NC_002516.2	656068	deletion	-	C	C	C	C	C	C	C	C	C	C	C	C	C	C	C	C	C	C	C	C	C	C	C	C	C	C	C	C	C	C	C	C	C	C	C	C	C	#NULL!	Cx249	Cx47	Cx64	Cx67	Cx70	Cx51	Cx56	Cx77
NC_002516.2	656069	deletion	-	G	G	G	G	G	G	G	G	G	G	G	G	G	G	G	G	G	G	G	G	G	G	G	G	G	G	G	G	G	G	G	G	G	G	G	G	G	#VALUE!	Gx252 Cx1	Gx47	Gx66	Gx65	Gx69 Tx1	Gx52 Cx1	Gx56	Gx77
NC_002516.2	656070	deletion	-	T	T	T	T	T	T	T	T	T	T	T	T	T	T	T	T	T	T	T	T	T	T	T	T	T	T	T	T	T	T	T	T	T	T	T	T	T	#VALUE!	Tx250 Cx1	Tx48	Tx66	Tx66	Tx69	Tx54	Tx56	Tx76
NC_002516.2	656071	deletion	-	C	C	C	C	C	C	C	C	C	C	C	C	C	C	C	C	C	C	C	C	C	C	C	C	C	C	C	C	C	C	C	C	C	C	C	C	C	#VALUE!	Cx251	Cx51	Cx65	Cx69 Tx1	Cx70	Cx53	Cx53	Cx76
NC_002516.2	656072	deletion	-	G	G	G	G	G	G	G	G	G	G	G	G	G	G	G	G	G	G	G	G	G	G	G	G	G	G	G	G	G	G	G	G	G	G	G	G	G	#VALUE!	Gx247	Gx50	Gx65	Gx70	Gx70	Gx53	Gx52	Gx73 Ax1
NC_002516.2	656073	deletion	-	C	C	C	C	C	C	C	C	C	C	C	C	C	C	C	C	C	C	C	C	C	C	C	C	C	C	C	C	C	C	C	C	C	C	C	C	C	#VALUE!	Cx246	Cx50	Cx65	Cx70	Cx72	Cx52	Cx52	Cx76
NC_002516.2	656074	deletion	-	T	T	T	T	T	T	T	T	T	T	T	T	T	T	T	T	T	T	T	T	T	T	T	T	T	T	T	T	T	T	T	T	T	T	T	T	T	#VALUE!	Tx242	Tx50	Tx64	Tx71	Tx72	Tx53	Tx53	Tx76
NC_002516.2	656075	deletion	-	G	G	G	G	G	G	G	G	G	G	G	G	G	G	G	G	G	G	G	G	G	G	G	G	G	G	G	G	G	G	G	G	G	G	G	G	G	#VALUE!	Gx240	Gx50	Gx62	Gx71	Gx72	Gx53	Gx54	Gx74 Ax1
NC_002516.2	656076	deletion	-	G	G	G	G	G	G	G	G	G	G	G	G	G	G	G	G	G	G	G	G	G	G	G	G	G	G	G	G	G	G	G	G	G	G	G	G	G	#VALUE!	Gx242	Gx51	Gx64	Gx70	Gx69	Gx51	Gx54	Gx76
NC_002516.2	656077	deletion	-	G	G	G	G	G	G	G	G	G	G	G	G	G	G	G	G	G	G	G	G	G	G	G	G	G	G	G	G	G	G	G	G	G	G	G	G	G	#VALUE!	Gx244	Gx51	Gx62	Gx71	Gx73	Gx51	Gx55	Gx77 Ax1
NC_002516.2	656742	substitution	T	T	T	T	T	T	T	T	T	T	T	T	T	T	T	T	T	T	T	T	T	T	T	T	T	T	T	T	T	T	T	T	C	T	T	T	T	T	Tx62	Tx201	Tx62 Cx1	Tx59	Tx61 Gx1	Tx87 Gx2	Tx55	Tx57	Tx62 Cx1
NC_002516.2	657329	substitution	A	A	A	A	A	G	A	A	A	A	A	A	A	A	A	A	A	A	A	A	A	A	A	A	A	A	A	A	A	A	A	A	A	A	A	A	A	A	Ax67	Ax224 Cx1	Ax70	Ax64	Ax59 Gx3	Gx60 Ax6	Ax45	Ax69	Ax59 Cx1
NC_002516.2	663150	substitution	C	C	C	C	C	C	C	C	C	C	C	C	C	C	C	C	C	C	C	C	C	C	C	C	C	C	C	T	C	C	C	T	T	T	T	C	T	T	Cx53	Cx229	Cx35	Cx47	Cx59	Cx64	Cx35	Cx38	Cx61
NC_002516.2	665749	substitution	C	C	C	C	C	C	C	C	C	C	C	C	C	C	C	C	C	C	C	C	C	C	C	C	C	C	C	T	C	C	C	C	C	T	C	C	T	C	Cx65	Cx159	Cx66	Cx59 Gx1 Tx1	Cx71	Cx74	Cx53	Cx48 Tx1	Cx66
NC_002516.2	666739	insertion-before	-	-	-	-	-	-	G	-	-	-	-	-	-	-	-	-	-	-	-	-	-	-	-	-	-	-	-	-	-	-	-	-	-	-	-	-	-	-	#VALUE!	#VALUE!	#VALUE!	#VALUE!	#NULL!	#VALUE!	Gx30 -x2	#VALUE!	#VALUE!
NC_002516.2	667089	deletion	T	T	T	T	T	T	T	T	T	T	T	T	T	T	T	T	T	T	T	T	T	T	T	T	T	T	T	T	T	T	T	-	-	T	-	T	T	-	Tx76 -x3 Cx1	Tx229	Tx64	Tx57	Tx57	Tx51	Tx45	Tx46	Tx58
NC_002516.2	668175	substitution	C	C	C	C	C	C	C	C	C	C	C	C	C	C	C	C	C	C	C	C	C	C	C	C	C	C	C	T	C	C	C	C	C	T	C	C	T	C	Cx66	Cx188	Cx58 Gx1	Cx63	Cx77	Cx60 Gx1	Cx28	Cx54	Cx75
NC_002516.2	669176	substitution	C	C	C	C	C	T	C	C	C	C	C	C	C	C	C	C	C	C	C	C	C	C	C	C	C	C	C	C	C	C	C	C	C	C	C	C	C	C	Cx67	Cx239	Cx66	Cx55 Tx5	Cx61 Tx4	Tx64 Cx2	Cx44	Cx52	Cx66
NC_002516.2	669738	substitution	C	C	C	C	C	C	C	C	C	C	C	C	C	C	C	C	C	C	C	C	C	C	C	C	C	C	C	T	C	C	C	C	C	T	C	C	T	C	Cx78 Gx1	Cx262	Cx57	Cx60	Cx63	Cx101	Cx68	Cx55	Cx78
NC_002516.2	670689	substitution	A	A	A	A	A	A	A	A	A	A	A	A	A	A	A	A	A	A	A	A	A	A	A	A	A	A	A	A	A	A	A	G	G	A	G	A	A	G	Ax46	Ax180	Ax39	Ax50	Ax65	Ax74	Ax49	Ax59	Ax79
NC_002516.2	672094	substitution	A	A	A	A	A	A	A	A	A	A	A	A	A	A	A	A	A	A	A	A	A	A	A	A	A	A	A	G	A	A	A	G	G	G	G	A	G	G	Ax87	Ax233 -x1	Ax68	Ax58	Ax61	Ax94	Ax47	Ax72	Ax81
NC_002516.2	691468	substitution	C	C	C	C	C	C	C	C	C	C	C	C	C	C	C	C	C	C	C	C	C	C	C	C	C	C	C	C	C	C	C	T	T	C	T	C	C	T	Cx77	Cx218	Cx57	Cx76	Cx77	Cx80	Cx42	Cx69	Cx63
NC_002516.2	692370	insertion-before	-	-	-	-	-	-	G	-	-	-	-	-	-	-	-	-	-	-	-	-	-	-	-	-	-	-	-	-	-	-	-	-	-	-	-	-	-	-	#VALUE!	#VALUE!	#VALUE!	#VALUE!	#VALUE!	#VALUE!	Gx36 -x4	#VALUE!	#VALUE!
NC_002516.2	697591	substitution	A	A	A	A	A	A	A	A	A	A	A	A	A	A	A	A	A	A	A	A	A	A	A	A	A	A	A	A	A	A	A	A	A	A	G	A	A	G	Ax65	Ax224	Ax77	Ax51 Tx1	Ax63	Ax69	Ax46	Ax51	Ax78
NC_002516.2	703245	substitution	A	A	A	A	A	A	A	A	A	A	A	A	A	A	A	A	A	A	A	A	A	A	A	A	A	A	A	G	A	A	A	A	A	A	A	A	A	A	Ax69	Ax212	Ax59	Ax66	Ax50	Ax81	Ax55 Cx1	Ax61	Ax72
NC_002516.2	706791	substitution	A	A	A	A	A	A	A	A	A	A	A	A	A	A	A	A	A	A	A	A	A	A	A	A	A	A	A	A	A	A	A	G	A	A	A	A	A	A	Ax89	Ax216	Ax71	Ax63	Ax66	Ax57	Ax55	Ax72	Ax70
NC_002516.2	707003	substitution	C	C	C	C	C	C	C	C	C	C	C	C	C	C	C	C	C	C	C	C	C	C	C	C	C	C	C	C	C	C	C	C	C	T	C	C	C	C	Cx80	Cx245	Cx57	Cx58	Cx62	Cx64	Cx54	Cx58	Cx69
NC_002516.2	707064	substitution	A	A	A	A	A	A	A	A	A	A	A	A	A	A	A	A	A	A	A	A	A	A	A	A	A	A	A	A	A	A	A	A	G	A	A	A	A	A	Ax73	Ax217	Ax71	Ax48	Ax69	Ax63	Ax57	Ax54	Ax70
NC_002516.2	716608	insertion-before	-	-	-	-	-	-	-	-	-	-	-	-	-	-	-	-	-	-	-	-	-	-	-	-	-	-	-	-	-	-	-	G	G	-	G	-	-	-	#VALUE!	#VALUE!	#VALUE!	#VALUE!	#VALUE!	#VALUE!	#VALUE!	#VALUE!	#VALUE!
NC_002516.2	718729	substitution	T	C	C	C	C	C	C	C	C	C	C	C	C	C	C	C	C	C	C	C	C	C	C	C	C	C	C	C	C	C	C	C	C	C	C	C	C	C	Tx75	Cx332 Tx2	Cx53	Cx57 Tx1	Cx64	Cx58 Ax1	Cx57 Tx2	Cx48 Tx2	Cx71
NC_002516.2	718734	substitution	G	G	G	G	G	G	G	G	G	T	G	G	G	G	G	G	G	G	G	G	T	G	G	G	G	G	G	G	G	G	G	G	G	G	G	G	G	G	Gx75	Gx341	Gx53	Gx53	Gx60	Gx56	Gx59	Gx47 Cx1	Gx73
NC_002516.2	721742	substitution	C	C	C	C	C	C	C	C	C	C	C	C	C	C	C	C	C	C	C	C	C	C	C	C	C	C	C	C	C	C	C	C	C	C	T	C	C	C	Cx33	Cx75 Tx3	Cx30	Cx33	Cx38 Tx1	Cx36	Cx25	Cx28	Cx52
NC_002516.2	727021	substitution	A	A	A	A	A	G	A	A	A	A	G	A	A	A	A	A	G	G	A	A	A	A	A	A	A	A	A	A	A	A	A	A	A	A	A	A	G	A	Ax30	Ax59	Ax28	Ax17 Gx1	Ax15 Gx2	Gx16 Cx1	Ax22 Gx1	Ax14 Gx3	Ax20
NC_002516.2	731035	substitution	A	A	A	A	A	A	G	A	A	A	A	A	A	A	A	A	A	A	A	A	A	A	A	A	A	A	A	A	A	A	A	A	A	A	A	A	A	A	Ax82	Ax130	Ax80	Ax87	Ax69 Gx2	Ax70 Gx3	Gx50 Ax6	Ax65	Ax80
NC_002516.2	732331	substitution	A	A	A	A	A	G	A	A	A	A	A	A	A	A	A	A	A	A	A	A	A	A	A	A	A	A	A	A	A	A	A	A	A	A	A	A	A	A	Ax57	Ax169	Ax54	Ax43 Gx3	Ax65 Gx2	Gx51 Ax4	Ax50	Ax45	Ax40
NC_002516.2	732619	substitution	A	A	A	A	A	A	A	A	A	A	A	A	A	A	A	A	A	A	A	A	A	A	A	A	A	A	A	A	A	A	A	G	G	A	G	A	A	G	Ax65 Cx1	Ax244	Ax61 Tx1	Ax60	Ax62	Ax52	Ax50 Gx1	Ax47 Gx5	Ax49
NC_002516.2	732971	substitution	G	G	G	G	G	A	G	G	G	G	G	G	G	G	G	G	G	G	G	G	G	G	G	G	G	G	G	G	G	G	G	G	G	G	G	G	G	G	Gx71	Gx175	Gx58	Gx35	Gx54 Ax4	Ax52 Gx6	Gx54	Gx52	Gx61
NC_002516.2	733287	substitution	C	C	C	C	C	C	T	C	C	C	C	C	C	C	C	C	C	C	C	C	C	C	C	C	C	C	C	C	C	C	C	C	C	C	C	C	C	C	Cx76	Cx219 Ax1	Cx64	Cx65	Cx67 Tx2	Cx57 Tx2 Gx1 Ax1	Tx46 Cx4 Ax1	Cx66	Cx56
NC_002516.2	733850	substitution	G	G	G	G	G	G	G	G	G	G	G	G	G	G	G	G	G	G	G	G	G	G	G	G	G	G	G	A	G	G	G	G	G	G	G	G	G	G	Gx80	Gx205	Gx83	Gx77	Gx60	Gx73	Gx41	Gx63 Cx1	Gx78
NC_002516.2	737387	substitution	C	C	C	C	C	T	C	C	C	C	C	C	C	C	C	C	C	C	C	C	C	C	C	C	C	C	C	C	C	C	C	C	C	C	C	C	C	C	Cx68	Cx173	Cx66	Cx71 Tx3	Cx59 Tx9	Tx57 Cx1	Cx50	Cx64	Cx58
NC_002516.2	738459	substitution	A	A	A	A	A	A	A	A	A	A	A	A	A	A	A	A	A	A	A	A	A	A	A	A	A	A	A	A	A	A	A	G	G	A	G	A	A	G	Ax76	Ax226	Ax56	Ax61	Ax65	Ax68 Cx1	Ax50	Ax47	Ax70
NC_002516.2	738509	substitution	A	A	A	A	A	A	A	A	A	A	A	A	A	A	A	A	A	A	A	A	A	A	A	A	A	A	A	G	A	A	A	A	A	G	A	A	G	A	Ax54	Ax209	Ax45	Ax59	Ax65	Ax53	Ax39	Ax34	Ax61
NC_002516.2	740192	substitution	G	G	G	G	G	G	G	G	G	G	G	G	G	G	G	G	G	G	G	G	G	G	G	G	G	G	G	G	G	G	G	G	G	G	G	G	C	G	Gx71	Gx128	Gx70 Cx1	Gx67	Gx72	Gx57	Gx50 Cx1	Gx70	Gx86
NC_002516.2	740929	substitution	C	C	C	C	C	C	C	C	C	C	C	C	C	C	C	C	C	C	C	C	C	C	C	C	C	C	C	C	C	C	C	T	T	C	T	C	C	T	Cx54	Cx238 -x1	Cx81	Cx51	Cx81	Cx68	Cx52	Cx49 Ax1	Cx57
NC_002516.2	742036	insertion-before	-	-	-	-	-	C	-	-	-	-	-	-	-	-	-	-	-	-	-	-	-	-	-	-	-	-	-	-	-	-	-	-	-	-	-	-	-	-	#VALUE!	#VALUE!	#VALUE!	#VALUE!	#NULL!	Cx75 -x5	#VALUE!	#VALUE!	#VALUE!
NC_002516.2	742448	substitution	C	C	C	C	C	C	C	C	C	C	C	C	C	C	C	C	C	C	C	C	C	C	C	C	C	C	C	C	C	C	C	T	T	C	T	C	C	T	Cx70	Cx195	Cx62	Cx51	Cx56	Cx71 Gx1	Cx43 Gx1	Cx51	Cx65
NC_002516.2	743043	deletion	G	G	G	G	G	-	G	G	G	G	G	G	G	G	G	G	G	G	G	G	G	G	G	G	G	G	G	G	G	G	G	G	G	G	G	G	G	G	Gx69	Gx151	Gx79	Gx59	Gx72 -x2	#NULL!	Gx46	Gx65	Gx68
NC_002516.2	743044	deletion	C	C	C	C	C	-	C	C	C	C	C	C	C	C	C	C	C	C	C	C	C	C	C	C	C	C	C	C	C	C	C	C	C	C	C	C	C	C	Cx69	Cx154	Cx79	Cx60	Cx72 -x2	#NULL!	Cx45	Cx62	Cx65
NC_002516.2	745450	substitution	G	G	G	G	G	G	G	G	G	G	G	G	G	G	G	G	G	G	G	G	G	G	G	G	G	G	G	G	G	G	G	G	G	G	G	G	G	A	Gx71	Gx201	Gx54	Gx61	Gx72	Gx55	Gx54	Gx51 Cx1	Gx69
NC_002516.2	747480	substitution	G	G	G	G	G	G	G	G	G	G	G	G	G	G	G	G	G	G	G	G	G	G	G	G	G	G	G	G	G	G	G	A	A	G	A	G	G	A	Gx74	Gx219 Tx1	Gx54	Gx71	Gx61 Ax1	Gx49	Gx46	Gx49	Gx63
NC_002516.2	750163	insertion-before	-	-	-	-	-	-	G	-	-	-	-	-	-	-	-	-	-	-	-	-	-	-	-	-	-	-	-	-	-	-	-	-	-	-	-	-	-	-	#VALUE!	#VALUE!	#VALUE!	#VALUE!	#VALUE!	#NULL!	Gx28	#VALUE!	#VALUE!
NC_002516.2	754531	insertion-before	-	-	-	-	-	-	-	-	-	-	-	-	-	-	-	-	-	-	-	-	-	-	-	-	-	-	-	-	-	-	-	-	G	-	G	-	-	G	#VALUE!	#VALUE!	#VALUE!	#VALUE!	#VALUE!	#VALUE!	#VALUE!	#VALUE!	#VALUE!
NC_002516.2	754531	deletion	G	G	G	G	G	-	G	G	G	G	G	G	G	G	G	G	G	G	G	G	G	G	G	G	G	G	G	-	G	G	G	G	G	-	G	G	-	G	Gx64	Gx199	Gx70	Gx60 -x1	Gx59 -x5	#NULL!	Gx59	Gx65	Gx57
NC_002516.2	756160	substitution	C	C	C	C	C	C	C	C	C	C	C	C	C	C	C	C	C	C	C	C	C	C	C	C	C	C	C	C	C	C	C	C	C	C	C	C	T	C	Cx75	Cx157	Cx74	Cx64	Cx83 Ax1	Cx71	Cx53	Cx60	Cx46
NC_002516.2	758688	substitution	C	C	C	C	C	C	C	C	C	C	C	C	C	C	C	C	C	C	C	C	C	C	C	C	C	C	C	C	C	C	C	C	C	T	C	C	C	C	Cx67	Cx258	Cx69	Cx61 Gx1	Cx72	Cx63	Cx50	Cx60	Cx49
NC_002516.2	759631	substitution	A	A	A	A	A	A	A	A	A	A	A	A	A	A	A	A	A	A	A	A	A	A	A	A	A	A	A	A	A	A	A	A	G	A	A	A	A	A	Ax55	Ax221	Ax65	Ax71	Ax71	Ax73	Ax48	Ax61	Ax73
NC_002516.2	761977	substitution	C	C	C	C	C	C	T	C	C	C	C	C	C	C	C	C	C	C	C	C	C	C	C	C	C	C	C	C	C	C	C	C	C	C	C	C	C	C	Cx85	Cx223	Cx67	Cx75	Cx68	Cx63	Tx49 Cx2	Cx49	Cx77
NC_002516.2	763279	substitution	G	G	G	G	G	G	G	G	G	G	G	G	G	G	G	G	G	G	G	G	G	G	G	G	G	G	C	G	G	G	G	G	G	G	G	G	G	G	Gx85 Cx1	Gx206	Gx68	Gx57	Gx67	Gx83	Gx72	Gx70	Gx84
NC_002516.2	764159	deletion	C	C	C	C	C	C	C	C	C	C	C	C	C	C	C	C	C	C	C	C	C	C	C	C	C	C	C	C	C	C	C	-	C	C	C	C	C	C	Cx60 -x1	Cx202	Cx51	Cx49	Cx73 -x1	Cx40	Cx48	Cx36	Cx49
NC_002516.2	766747	substitution	C	C	C	C	C	T	C	C	C	C	C	C	C	C	C	C	C	C	C	C	C	C	C	C	C	C	C	C	C	C	C	C	C	C	C	C	C	C	Cx62	Cx252	Cx65 Gx1	Cx56	Cx77	Tx79 Cx5	Cx41	Cx58	Cx62
NC_002516.2	769927	substitution	G	G	G	G	G	G	G	G	G	G	G	G	G	G	G	G	G	G	G	T	G	G	G	G	G	G	G	G	T	G	G	G	G	G	G	T	G	G	Gx77	Gx244	Gx56	Gx66	Gx69 Cx1	Gx52	Gx54	Gx64	Gx62
NC_002516.2	778682	deletion	-	T	T	T	T	T	T	T	T	T	T	T	T	T	T	T	T	T	T	T	T	T	T	T	T	T	T	T	T	T	T	T	T	T	T	T	T	T	#NULL!	Tx245	Tx71	Tx73	Tx71	Tx63	Tx44 Ax1	Tx58	Tx55
NC_002516.2	778683	deletion	-	C	C	C	C	C	C	C	C	C	C	C	C	C	C	C	C	C	C	C	C	C	C	C	C	C	C	C	C	C	C	C	C	C	C	C	C	C	#NULL!	Cx242	Cx71	Cx72	Cx68 Gx1	Cx65	Cx42 Ax1	Cx59	Cx55
NC_002516.2	778684	deletion	-	C	C	C	C	C	C	C	C	C	C	C	C	C	C	C	C	C	C	C	C	C	C	C	C	C	C	C	C	C	C	C	C	C	C	C	C	C	#NULL!	Cx246	Cx72 Gx1	Cx72	Cx68	Cx66	Cx43	Cx60	Cx56 Gx1
NC_002516.2	778685	deletion	-	A	A	A	A	A	A	A	A	A	A	A	A	A	A	A	A	A	A	A	A	A	A	A	A	A	A	A	A	A	A	A	A	A	A	A	A	A	#VALUE!	Ax249	Ax74	Ax72 Cx1	Ax69	Ax66	Ax43	Ax63	Ax58
NC_002516.2	778728	substitution	C	C	C	C	C	T	C	C	C	C	C	C	C	C	C	C	C	C	C	C	C	C	C	C	C	C	C	C	C	C	C	C	C	C	C	C	C	C	Cx62	Cx275 Tx1	Cx67	Cx67 Tx2	Cx63	Tx53	Cx41	Cx63 Tx1	Cx67
NC_002516.2	778799	deletion	T	-	-	-	-	-	-	-	-	-	-	-	-	-	-	-	-	-	-	-	-	-	-	-	-	-	-	-	-	-	-	-	-	-	-	-	-	-	Tx62	#NULL!	#NULL!	#NULL!	#NULL!	#NULL!	#NULL!	#NULL!	#NULL!
NC_002516.2	778800	deletion	C	-	-	-	-	-	-	-	-	-	-	-	-	-	-	-	-	-	-	-	-	-	-	-	-	-	-	-	-	-	-	-	-	-	-	-	-	-	Cx61	#NULL!	#NULL!	#NULL!	#NULL!	#NULL!	#NULL!	#NULL!	#NULL!
NC_002516.2	778801	deletion	G	-	-	-	-	-	-	-	-	-	-	-	-	-	-	-	-	-	-	-	-	-	-	-	-	-	-	-	-	-	-	-	-	-	-	-	-	-	Gx58	#NULL!	#NULL!	#NULL!	#NULL!	#NULL!	#NULL!	#NULL!	#NULL!
NC_002516.2	778802	deletion	A	-	-	-	-	-	-	-	-	-	-	-	-	-	-	-	-	-	-	-	-	-	-	-	-	-	-	-	-	-	-	-	-	-	-	-	-	-	Ax57	#NULL!	#NULL!	#NULL!	#NULL!	#NULL!	#NULL!	#NULL!	#NULL!
NC_002516.2	778803	deletion	T	-	-	-	-	-	-	-	-	-	-	-	-	-	-	-	-	-	-	-	-	-	-	-	-	-	-	-	-	-	-	-	-	-	-	-	-	-	Tx58	#NULL!	#NULL!	#NULL!	#NULL!	#NULL!	#NULL!	#NULL!	#NULL!
NC_002516.2	778804	deletion	G	-	-	-	-	-	-	-	-	-	-	-	-	-	-	-	-	-	-	-	-	-	-	-	-	-	-	-	-	-	-	-	-	-	-	-	-	-	Gx57 Tx1	#NULL!	#NULL!	#VALUE!	#NULL!	#NULL!	#NULL!	#NULL!	#NULL!
NC_002516.2	778805	deletion	T	-	-	-	-	-	-	-	-	-	-	-	-	-	-	-	-	-	-	-	-	-	-	-	-	-	-	-	-	-	-	-	-	-	-	-	-	-	Tx60	#NULL!	#VALUE!	#VALUE!	#VALUE!	#NULL!	#VALUE!	#NULL!	#VALUE!
NC_002516.2	778806	deletion	A	-	-	-	-	-	-	-	-	-	-	-	-	-	-	-	-	-	-	-	-	-	-	-	-	-	-	-	-	-	-	-	-	-	-	-	-	-	Ax59	#NULL!	#VALUE!	#VALUE!	#VALUE!	#NULL!	#VALUE!	#NULL!	#VALUE!
NC_002516.2	778807	deletion	G	-	-	-	-	-	-	-	-	-	-	-	-	-	-	-	-	-	-	-	-	-	-	-	-	-	-	-	-	-	-	-	-	-	-	-	-	-	Gx59	#VALUE!	#VALUE!	#VALUE!	#VALUE!	#NULL!	#VALUE!	#NULL!	#VALUE!
NC_002516.2	778808	deletion	A	-	-	-	-	-	-	-	-	-	-	-	-	-	-	-	-	-	-	-	-	-	-	-	-	-	-	-	-	-	-	-	-	-	-	-	-	-	Ax60	#VALUE!	#VALUE!	#VALUE!	#VALUE!	#NULL!	#VALUE!	#NULL!	#VALUE!
NC_002516.2	778809	deletion	T	-	-	-	-	-	-	-	-	-	-	-	-	-	-	-	-	-	-	-	-	-	-	-	-	-	-	-	-	-	-	-	-	-	-	-	-	-	Tx60	#VALUE!	#VALUE!	#VALUE!	#VALUE!	#NULL!	#VALUE!	#NULL!	#VALUE!
NC_002516.2	778810	deletion	C	-	-	-	-	-	-	-	-	-	-	-	-	-	-	-	-	-	-	-	-	-	-	-	-	-	-	-	-	-	-	-	-	-	-	-	-	-	Cx60	#VALUE!	#VALUE!	#VALUE!	#VALUE!	#NULL!	#VALUE!	#NULL!	#VALUE!
NC_002516.2	778811	deletion	A	-	-	-	-	-	-	-	-	-	-	-	-	-	-	-	-	-	-	-	-	-	-	-	-	-	-	-	-	-	-	-	-	-	-	-	-	-	Ax59	#VALUE!	#VALUE!	#VALUE!	#VALUE!	#NULL!	#VALUE!	#NULL!	#VALUE!
NC_002516.2	778812	deletion	C	-	-	-	-	-	-	-	-	-	-	-	-	-	-	-	-	-	-	-	-	-	-	-	-	-	-	-	-	-	-	-	-	-	-	-	-	-	Cx60	#VALUE!	#VALUE!	#VALUE!	#VALUE!	#NULL!	#VALUE!	#NULL!	#VALUE!
NC_002516.2	778813	deletion	C	-	-	-	-	-	-	-	-	-	-	-	-	-	-	-	-	-	-	-	-	-	-	-	-	-	-	-	-	-	-	-	-	-	-	-	-	-	Cx59	#VALUE!	#VALUE!	#VALUE!	#VALUE!	#NULL!	#VALUE!	#NULL!	#VALUE!
NC_002516.2	778814	deletion	A	-	-	-	-	-	-	-	-	-	-	-	-	-	-	-	-	-	-	-	-	-	-	-	-	-	-	-	-	-	-	-	-	-	-	-	-	-	Ax59	#VALUE!	#VALUE!	#VALUE!	#VALUE!	#NULL!	#VALUE!	#NULL!	#VALUE!
NC_002516.2	778815	deletion	G	-	-	-	-	-	-	-	-	-	-	-	-	-	-	-	-	-	-	-	-	-	-	-	-	-	-	-	-	-	-	-	-	-	-	-	-	-	Gx60	#VALUE!	#VALUE!	#VALUE!	#VALUE!	#NULL!	#VALUE!	#NULL!	#VALUE!
NC_002516.2	778816	deletion	G	-	-	-	-	-	-	-	-	-	-	-	-	-	-	-	-	-	-	-	-	-	-	-	-	-	-	-	-	-	-	-	-	-	-	-	-	-	Gx60 Tx1	#VALUE!	#VALUE!	#VALUE!	#VALUE!	#NULL!	#NULL!	#NULL!	#VALUE!
NC_002516.2	778817	deletion	G	-	-	-	-	-	-	-	-	-	-	-	-	-	-	-	-	-	-	-	-	-	-	-	-	-	-	-	-	-	-	-	-	-	-	-	-	-	Gx61	#VALUE!	#NULL!	#NULL!	#VALUE!	#NULL!	#NULL!	#NULL!	#VALUE!
NC_002516.2	778818	deletion	C	-	-	-	-	-	-	-	-	-	-	-	-	-	-	-	-	-	-	-	-	-	-	-	-	-	-	-	-	-	-	-	-	-	-	-	-	-	Cx61	#VALUE!	#NULL!	#NULL!	#VALUE!	#NULL!	#NULL!	#NULL!	#VALUE!
NC_002516.2	780358	substitution	A	A	A	A	A	A	A	A	A	A	A	A	A	A	A	A	A	A	A	A	A	A	A	A	A	A	A	A	A	A	A	A	A	A	A	A	A	G	Ax79 Cx1	Ax238	Ax67	Ax69	Ax71	Ax83	Ax53	Ax59 Cx1	Ax68
NC_002516.2	781942	substitution	T	T	T	T	T	T	T	T	T	T	T	T	T	T	T	T	T	T	T	T	T	T	T	T	T	T	T	T	T	T	T	C	C	T	C	T	T	C	Tx50	Tx84 Gx1	Tx46	Tx52 Cx1	Tx56	Tx62	Tx51 Gx1	Tx45	Tx53
NC_002516.2	784764	insertion-before	-	-	-	-	-	-	-	-	-	-	-	-	-	-	-	-	-	-	-	-	-	-	-	-	-	-	-	GG	-	-	-	-	-	GG	-	-	GGG	-	#NULL!	#VALUE!	#VALUE!	#VALUE!	#VALUE!	#VALUE!	#VALUE!	#VALUE!	#VALUE!
NC_002516.2	784764	deletion	G	G	G	G	G	-	-	G	G	G	G	G	G	G	G	G	G	G	G	G	G	G	G	G	G	G	G	G	G	G	G	G	G	G	G	G	G	G	Gx63	Gx180	Gx68 -x1	Gx54 -x1	Gx63 -x7	#NULL!	#NULL!	Gx53 Ax1	Gx51
NC_002516.2	785108	substitution	G	G	G	G	G	G	A	G	G	G	G	G	G	G	G	G	G	G	G	G	G	G	G	G	G	G	G	G	G	G	G	G	G	G	G	G	G	G	Gx47	Gx169	Gx38	Gx39 Ax1	Gx43 Ax3	Gx47 Ax2	Ax28 Gx1	Gx44	Gx58
NC_002516.2	785214	deletion	G	G	G	G	G	G	G	G	G	G	G	G	G	G	G	G	G	G	G	G	G	G	G	G	G	G	G	-	G	G	G	G	G	-	G	G	-	G	Gx55	Gx135	Gx35	Gx34	Gx51	Gx44 Tx1	Gx35	Gx35 Tx3 Cx1	Gx32 Tx2
NC_002516.2	799233	insertion-before	-	-	-	-	-	G	-	-	-	-	-	-	-	-	-	-	-	-	-	-	-	-	-	-	-	-	-	-	-	-	-	-	-	-	-	-	-	-	#VALUE!	#VALUE!	#VALUE!	#NULL!	#NULL!	Gx79 -x7	#VALUE!	#VALUE!	#VALUE!
NC_002516.2	802703	substitution	C	C	C	C	C	C	C	C	C	C	C	C	C	C	C	C	C	C	C	C	C	C	C	C	C	C	C	C	C	C	C	C	C	C	C	C	T	C	Cx87	Cx244	Cx53	Cx66 Ax1	Cx79	Cx62	Cx45	Cx69	Cx71
NC_002516.2	803089	substitution	C	C	C	C	C	C	C	C	C	C	C	C	C	C	C	C	C	C	C	C	C	C	C	C	C	C	C	C	C	C	C	C	C	C	C	C	C	T	Cx63 Tx1	Cx215	Cx70	Cx49	Cx57	Cx68	Cx57	Cx63	Cx68 Ax1
NC_002516.2	804130	substitution	C	G	G	G	G	G	G	G	G	G	G	G	G	G	G	G	G	G	G	G	G	G	G	G	G	G	G	G	G	G	G	G	G	G	G	G	G	G	Cx61	Gx225	Gx47	Gx41 -x1	Gx59	Gx68	Gx41 Cx1 Tx1	Gx53 Cx8 -x1	Gx67
NC_002516.2	804297	substitution	C	C	C	C	C	C	C	C	C	C	C	C	C	C	C	C	C	C	C	C	C	C	C	C	C	C	C	T	C	C	C	C	C	T	C	C	T	C	Cx77	Cx183 -x1	Cx64	Cx80	Cx89	Cx67	Cx58 Gx1	Cx64	Cx80
NC_002516.2	808309	substitution	A	A	A	A	A	A	A	A	A	A	A	A	A	A	A	A	A	A	A	A	A	A	A	A	A	A	A	A	A	A	A	A	A	A	G	A	A	A	Ax54 Gx1	Ax205	Ax69	Ax65 Gx1	Ax62	Ax65	Ax45	Ax56	Ax57
NC_002516.2	809538	deletion	G	G	G	G	G	-	G	G	G	G	G	G	G	G	G	G	G	G	G	G	G	G	G	G	G	G	G	G	G	G	G	G	G	G	G	G	G	G	Gx67	Gx243	Gx77	Gx78	Gx77 -x4	#NULL!	Gx68	Gx54	Gx81
NC_002516.2	809539	deletion	C	C	C	C	C	-	C	C	C	C	C	C	C	C	C	C	C	C	C	C	C	C	C	C	C	C	C	C	C	C	C	C	C	C	C	C	C	C	Cx67	Cx247	Cx75	Cx74	Cx74 -x4	#NULL!	Cx66	Cx54	Cx80
NC_002516.2	809541	deletion	-	-	-	-	-	C	-	-	-	-	-	-	-	-	-	-	-	-	-	-	-	-	-	-	-	-	-	-	-	-	-	-	-	-	-	-	-	-	#NULL!	#NULL!	#NULL!	#NULL!	#NULL!	Cx69 -x4 Ax2	#NULL!	#NULL!	#NULL!
NC_002516.2	809542	substitution	A	A	A	A	A	G	A	A	A	A	A	A	A	A	A	A	A	A	A	A	A	A	A	A	A	A	A	A	A	A	A	A	A	A	A	A	A	A	Ax65 Gx1	Ax244 Gx2	Ax77 Gx3	Ax71 Gx2	Ax72 Gx4	Gx69 Ax4 -x1	Ax60 -x1 Gx1	Ax51 Gx1 -x1	Ax78 Gx1
NC_002516.2	809543	substitution	G	G	G	G	G	A	G	G	G	G	G	G	G	G	G	G	G	G	G	G	G	G	G	G	G	G	G	G	G	G	G	G	G	G	G	G	G	G	Gx65	Gx244	Gx77	Gx72	Gx72 Ax4	Ax69 Gx4 -x1	Gx61	Gx52	Gx78
NC_002516.2	810166	substitution	A	A	A	A	A	G	A	A	A	A	A	A	A	A	A	A	A	A	A	A	A	A	A	A	A	A	A	A	A	A	A	A	A	A	A	A	A	A	Ax60	Ax210	Ax61	Ax67 Gx1	Ax66 Gx1	Gx63 Ax8	Ax55	Ax67	Ax59 Tx1
NC_002516.2	814416	substitution	G	G	G	G	G	G	G	G	G	G	G	G	G	G	G	G	G	G	G	G	G	G	G	G	G	G	G	G	G	G	G	A	A	G	A	G	G	A	Gx54	Gx181 Ax1	Gx49	Gx58	Gx57	Gx64	Gx31	Gx51	Gx64
NC_002516.2	815049	substitution	G	G	G	G	G	A	G	G	G	G	G	G	G	G	G	G	G	G	G	G	G	G	G	G	G	G	G	G	G	G	G	G	G	G	G	G	G	G	Gx61	Gx122	Gx70	Gx71 Ax2	Gx69 Ax4	Ax56 Gx7	Gx51	Gx73	Gx61
NC_002516.2	816970	substitution	T	T	T	T	T	T	T	T	T	T	T	T	T	T	T	T	T	T	T	T	T	T	T	T	T	T	T	T	T	T	T	C	C	T	C	T	T	C	Tx60	Tx233	Tx62	Tx45	Tx58	Tx80	Tx64	Tx54	Tx67
NC_002516.2	817204	substitution	C	C	C	C	C	C	C	C	C	C	C	C	C	C	C	C	C	C	C	C	C	C	C	C	C	C	C	C	C	C	C	C	C	C	C	C	T	C	Cx52	Cx162	Cx50	Cx43	Cx59	Cx63	Cx44	Cx50	Cx46
NC_002516.2	818761	deletion	A	A	A	A	A	A	A	A	A	A	A	A	A	A	A	A	A	A	A	A	A	A	A	A	A	A	A	A	A	A	A	A	A	A	A	A	A	-	Ax60	Ax203	Ax60 Gx1	Ax64	Ax58	Ax75	Ax46 -x1	Ax58 -x1	Ax53
NC_002516.2	824251	substitution	T	T	T	T	T	G	T	T	T	T	T	T	T	T	T	T	T	T	T	T	T	T	T	T	T	T	T	T	T	T	T	T	T	T	T	T	T	T	Tx59	Tx222	Tx47	Tx55 Gx2	Tx55 Gx2	Gx53 Tx6	Tx38	Tx53	Tx65
NC_002516.2	826239	insertion-before	-	-	-	-	-	G	-	-	-	-	-	-	-	-	-	-	-	-	-	-	-	-	-	-	-	-	-	-	-	-	-	G	-	-	-	-	-	-	#VALUE!	#VALUE!	#VALUE!	#NULL!	#NULL!	Gx66 -x6	#NULL!	#VALUE!	#VALUE!
NC_002516.2	826242	deletion	G	G	G	G	G	G	G	G	G	G	G	G	G	G	G	G	G	G	G	G	G	G	G	G	G	G	G	G	G	G	G	G	G	G	G	G	G	-	Gx67	Gx200 Ax1	Gx64	Gx77	Gx77	Gx68 Cx1	Gx54	Gx84 -x1	Gx81
NC_002516.2	831145	deletion	G	G	G	G	G	G	G	G	G	G	G	G	G	G	G	G	G	G	G	G	-	G	G	G	G	G	G	G	G	G	G	G	G	G	G	G	G	G	Gx82	Gx222	Gx71	Gx69	Gx85	Gx73	Gx81	Gx64	Gx97
NC_002516.2	831146	deletion	C	C	C	C	C	C	C	C	C	C	C	C	C	C	C	C	C	C	C	C	-	C	C	C	C	C	C	C	C	C	C	C	C	C	C	C	C	C	Cx84	Cx219 Tx1	Cx70	Cx67	Cx85	Cx72	Cx80	Cx64	Cx96
NC_002516.2	831147	deletion	C	C	C	C	C	C	C	C	C	C	C	C	C	C	C	C	C	C	C	C	-	C	C	C	C	C	C	C	C	C	C	C	C	C	C	C	C	C	Cx84	Cx226	Cx71	Cx68	Cx84	Cx72	Cx80	Cx66	Cx96
NC_002516.2	831148	deletion	C	C	C	C	C	C	C	C	C	C	C	C	C	C	C	C	C	C	C	C	-	C	C	C	C	C	C	C	C	C	C	C	C	C	C	C	C	C	Cx82	Cx224	Cx72	Cx67	Cx84	Cx73	Cx79	Cx66	Cx96
NC_002516.2	831149	deletion	G	G	G	G	G	G	G	G	G	G	G	G	G	G	G	G	G	G	G	G	-	G	G	G	G	G	G	G	G	G	G	G	G	G	G	G	G	G	Gx82 Ax1	Gx223	Gx71	Gx67	Gx84	Gx76	Gx77	Gx62 Tx1	Gx94 Ax1 Cx1
NC_002516.2	831150	deletion	G	G	G	G	G	G	G	G	G	G	G	G	G	G	G	G	G	G	G	G	-	G	G	G	G	G	G	G	G	G	G	G	G	G	G	G	G	G	Gx85	Gx222	Gx71	Gx68	Gx86	Gx77	Gx77	Gx64	Gx95
NC_002516.2	831151	deletion	A	A	A	A	A	A	A	A	A	A	A	A	A	A	A	A	A	A	A	A	-	A	A	A	A	A	A	A	A	A	A	A	A	A	A	A	A	A	Ax86 Tx1	Ax227	Ax69	Ax69	Ax88	Ax78	Ax77	Ax64 Gx1	Ax95
NC_002516.2	831152	deletion	C	C	C	C	C	C	C	C	C	C	C	C	C	C	C	C	C	C	C	C	-	C	C	C	C	C	C	C	C	C	C	C	C	C	C	C	C	C	Cx87	Cx227	Cx70 Tx1	Cx69	Cx88	Cx79 Gx1	Cx80	Cx65	Cx95
NC_002516.2	831153	deletion	A	A	A	A	A	A	A	A	A	A	A	A	A	A	A	A	A	A	A	A	-	A	A	A	A	A	A	A	A	A	A	A	A	A	A	A	A	A	Ax87	Ax230	Ax72	Ax71	Ax88	Ax80 Cx1	Ax80	Ax65	Ax95
NC_002516.2	831154	deletion	C	C	C	C	C	C	C	C	C	C	C	C	C	C	C	C	C	C	C	C	-	C	C	C	C	C	C	C	C	C	C	C	C	C	C	C	C	C	Cx88	Cx233	Cx70	Cx72	Cx89 Tx1	Cx79	Cx81	Cx65	Cx92 Ax1
NC_002516.2	831155	deletion	G	G	G	G	G	G	G	G	G	G	G	G	G	G	G	G	G	G	G	G	-	G	G	G	G	G	G	G	G	G	G	G	G	G	G	G	G	G	Gx83	Gx232	Gx71	Gx72	Gx90	Gx78 Tx1	Gx81	Gx64	Gx92
NC_002516.2	831156	deletion	A	A	A	A	A	A	A	A	A	A	A	A	A	A	A	A	A	A	A	A	-	A	A	A	A	A	A	A	A	A	A	A	A	A	A	A	A	A	Ax84	Ax233	Ax73	Ax72	Ax87	Ax82	Ax83	Ax64	Ax92 Gx1
NC_002516.2	831157	deletion	T	T	T	T	T	T	T	T	T	T	T	T	T	T	T	T	T	T	T	T	-	T	T	T	T	T	T	T	T	T	T	T	T	T	T	T	T	T	Tx84	Tx233	Tx73	Tx72	Tx89	Tx82	Tx84	Tx65	Tx91
NC_002516.2	831158	deletion	G	G	G	G	G	G	G	G	G	G	G	G	G	G	G	G	G	G	G	G	-	G	G	G	G	G	G	G	G	G	G	G	G	G	G	G	G	G	Gx82	Gx237	Gx75	Gx73 Tx1	Gx88	Gx83	Gx87	Gx67	Gx93
NC_002516.2	831159	deletion	T	T	T	T	T	T	T	T	T	T	T	T	T	T	T	T	T	T	T	T	-	T	T	T	T	T	T	T	T	T	T	T	T	T	T	T	T	T	Tx85	Tx232	Tx73	Tx73	Tx87	Tx82	Tx88	Tx71	Tx94
NC_002516.2	831160	deletion	C	C	C	C	C	C	C	C	C	C	C	C	C	C	C	C	C	C	C	C	-	C	C	C	C	C	C	C	C	C	C	C	C	C	C	C	C	C	Cx86	Cx231	Cx74	Cx76	Cx88 Tx1	Cx83 Ax1	Cx88	Cx71	Cx95
NC_002516.2	831476	substitution	A	A	A	A	A	A	A	A	A	A	A	A	A	A	A	A	A	A	A	A	A	A	A	A	A	A	A	A	A	A	A	A	A	G	A	A	A	A	Ax73 Gx1 Cx1	Ax235	Ax78	Ax72	Ax88	Ax68 Gx1	Ax86	Ax73	Ax77 Gx1
NC_002516.2	831496	substitution	C	T	C	C	C	C	C	C	C	C	C	C	C	C	C	C	C	C	C	C	C	C	C	C	C	C	C	C	C	C	C	C	C	C	C	C	C	C	Cx75	Tx238 Cx2	Cx90	Cx76	Cx94	Cx66	Cx78 Gx1	Cx78	Cx77
NC_002516.2	831899	substitution	A	A	A	A	A	A	A	A	A	A	A	A	A	A	A	A	A	A	A	A	A	A	A	A	T	T	A	A	A	A	A	A	A	A	A	A	A	A	Ax69	Ax260	Ax76	Ax67	Ax94	Ax74	Ax96	Ax82	Ax71 Cx1
NC_002516.2	832033	substitution	G	G	G	G	G	G	G	G	G	G	G	G	G	G	G	G	G	G	G	G	G	G	G	G	G	G	G	G	G	G	C	G	G	G	G	G	G	G	Gx45	Gx174	Gx78	Gx64	Gx74	Gx56	Gx93	Gx63	Gx65
NC_002516.2	832139	deletion	C	C	C	C	C	C	C	C	C	C	C	C	C	-	C	C	C	C	C	C	C	C	C	C	C	C	C	C	C	C	C	C	C	C	C	C	C	C	Cx65	Cx245	Cx69	Cx75	Cx85	Cx86	Cx79	Cx64	Cx76
NC_002516.2	832199	substitution	A	A	A	A	A	A	A	A	A	A	A	A	A	A	A	A	A	A	A	A	A	A	A	C	A	A	A	A	A	A	A	A	A	A	A	A	A	A	Ax75 Cx1	Ax272	Ax76	Ax70	Ax98	Ax87 Cx1	Ax77	Ax72 Tx1	Ax76 Tx1
NC_002516.2	832339	deletion	G	G	G	G	G	G	G	G	G	G	G	G	G	G	G	G	G	G	G	G	G	G	G	G	G	G	G	-	G	G	G	G	G	-	G	G	-	G	Gx59 Cx1	Gx243	Gx76	Gx65	Gx85	Gx75	Gx68	Gx64	Gx76
NC_002516.2	832434	substitution	C	T	T	T	T	C	C	C	T	T	T	T	T	T	C	C	C	C	T	C	T	T	T	T	C	C	T	T	C	C	C	C	C	T	C	C	T	C	Cx56	Tx197 Cx2	Tx70	Tx70 Cx6	Tx80 Cx5	Cx86	Cx70	Cx68	Tx91
NC_002516.2	832547	insertion-before	-	-	-	-	-	-	-	-	-	-	-	G	-	-	-	-	-	-	-	-	-	-	-	-	-	-	-	-	-	-	-	-	-	-	-	-	-	-	#VALUE!	#VALUE!	#VALUE!	#VALUE!	#VALUE!	#VALUE!	#VALUE!	#VALUE!	#VALUE!
NC_002516.2	832553	substitution	T	T	T	T	T	T	T	T	T	T	T	G	T	T	T	T	T	T	T	T	T	T	T	T	T	T	T	T	T	T	T	T	T	T	T	T	T	T	Tx59	Tx143	Tx56	Tx60	Tx91	Tx68	Tx61	Tx69	Tx80 Cx1
NC_002516.2	832554	substitution	T	T	T	T	T	T	T	T	T	T	T	A	T	T	T	T	T	T	T	T	T	T	T	T	T	T	T	T	T	T	T	T	T	T	T	T	T	T	Tx59	Tx142	Tx57	Tx60	Tx92	Tx66	Tx60	Tx68	Tx79 Cx2 Gx1
NC_002516.2	832555	substitution	C	C	C	C	C	C	C	C	C	C	C	A	C	C	C	C	C	C	C	C	C	C	C	C	C	C	C	C	C	C	C	C	C	C	C	C	C	C	Cx59	Cx140	Cx58	Cx61	Cx92	Cx67	Cx60	Cx69	Cx80
NC_002516.2	832562	deletion	C	C	C	C	C	C	C	C	C	C	C	-	C	C	C	C	C	C	C	C	C	C	C	C	C	C	C	C	C	C	C	C	C	C	C	C	C	C	Cx64	Cx194	Cx68 Ax1	Cx64	Cx93	Cx68	Cx62	Cx67	Cx83
NC_002516.2	832669	substitution	C	C	C	C	C	C	C	T	C	C	C	C	C	C	C	C	C	C	C	C	C	C	C	C	C	C	C	C	C	C	C	C	C	C	C	C	C	C	Cx63	Cx226	Cx64	Cx68 Tx1	Cx90 Tx2	Cx83 Tx4	Cx86 Tx1	Tx60 Cx2	Cx110 Tx1
NC_002516.2	832786	substitution	G	G	G	G	G	G	G	G	G	G	G	G	G	G	G	T	G	G	G	G	G	G	G	G	G	G	G	G	G	G	G	G	G	G	G	G	G	G	Gx60	Gx234	Gx54	Gx63	Gx69	Gx57	Gx45	Gx62	Gx67
NC_002516.2	832925	substitution	C	C	C	C	C	C	C	C	C	C	C	C	C	C	C	C	C	C	C	C	C	C	C	C	C	C	C	C	C	C	C	C	C	C	T	C	C	T	Cx62	Cx250 Ax1	Cx72	Cx63	Cx68	Cx66	Cx81 Tx1	Cx58	Cx79
NC_002516.2	834555	substitution	G	G	G	G	G	G	G	G	G	G	G	G	G	G	G	G	G	G	G	G	G	A	G	G	G	G	G	G	G	G	G	G	G	G	G	G	G	G	Gx75	Gx207 Ax1	Gx54	Gx56	Gx53	Gx60	Gx67	Gx58	Gx61 Tx1
NC_002516.2	837959	substitution	A	A	A	A	A	A	A	A	A	A	A	A	A	A	A	A	A	A	A	A	A	A	A	A	A	A	A	A	A	A	A	A	A	A	G	A	A	G	Ax71	Ax180	Ax55	Ax47	Ax68	Ax56 Cx1	Ax52	Ax61	Ax44 Cx1
NC_002516.2	841151	substitution	A	A	A	A	A	A	A	A	A	A	A	A	A	A	A	A	A	A	A	A	A	A	A	A	A	A	A	A	A	A	A	A	A	A	A	A	A	G	Ax69 Gx1 Cx1	Ax203 Cx1	Ax88 Gx1	Ax66	Ax66	Ax77	Ax59	Ax56 Cx1	Ax73
NC_002516.2	844555	substitution	C	C	C	C	C	T	C	C	C	C	C	C	C	C	C	C	C	C	C	C	C	C	C	C	C	C	C	C	C	C	C	C	C	C	C	C	C	C	Cx47	Cx181	Cx62	Cx51	Cx50 Tx2	Tx69 Cx2	Cx58	Cx47	Cx63
NC_002516.2	845082	substitution	G	G	G	G	G	G	G	G	G	G	G	G	G	G	G	G	G	G	G	G	G	G	G	G	G	G	G	G	G	G	G	G	G	A	G	G	G	G	Gx64	Gx241	Gx58	Gx46	Gx60	Gx66	Gx44	Gx75	Gx62
NC_002516.2	846798	substitution	C	C	C	C	C	T	C	C	C	C	C	C	C	C	C	C	C	C	C	C	C	C	C	C	C	C	C	C	C	C	C	C	C	C	C	C	C	C	Cx62	Cx246	Cx54	Cx53	Cx80 Tx3	Tx72 Cx6	Cx55	Cx62 Gx1	Cx61
NC_002516.2	849802	substitution	G	G	G	G	G	G	G	G	G	G	G	G	G	G	G	G	G	G	G	G	A	G	G	G	G	G	G	G	G	G	G	G	G	G	G	G	G	G	Gx59	Gx199	Gx75	Gx85	Gx60	Gx65	Gx43	Gx60	Gx67
NC_002516.2	853436	substitution	T	T	T	T	T	T	T	T	T	T	T	T	T	T	T	T	T	T	T	T	T	T	T	T	T	T	T	C	T	T	T	T	T	C	T	T	C	T	Tx77 Ax1	Tx190	Tx67	Tx64 Gx1	Tx67	Tx55	Tx50	Tx54	Tx73
NC_002516.2	857045	substitution	A	A	A	A	A	A	A	A	A	A	A	A	A	A	A	A	A	A	A	A	A	A	A	A	A	A	A	A	A	A	A	A	G	A	A	A	A	A	Ax74	Ax252	Ax72	Ax67	Ax81	Ax71	Ax62	Ax69	Ax66
NC_002516.2	857586	substitution	C	C	C	C	C	C	C	C	C	C	C	C	C	C	C	C	C	C	C	C	C	C	C	C	C	C	C	C	C	C	C	T	T	C	T	C	C	T	Cx64	Cx229	Cx61	Cx60	Cx75	Cx59	Cx47 Ax1	Cx64	Cx85
NC_002516.2	862459	substitution	C	C	C	C	C	C	C	C	C	C	C	C	C	C	C	C	C	C	C	C	C	C	C	C	C	C	C	C	C	C	C	T	T	C	T	C	C	T	Cx71	Cx209 Tx1	Cx50	Cx58	Cx59	Cx72	Cx55	Cx59	Cx54
NC_002516.2	864005	substitution	C	C	C	C	C	T	C	C	C	C	C	C	C	C	C	C	C	C	C	C	C	C	C	C	C	C	C	C	C	C	C	C	C	C	C	C	C	C	Cx66	Cx200	Cx66	Cx79 Tx1	Cx60 Tx1	Tx66 Cx10 Ax1	Cx69 Tx1	Cx66	Cx81 Ax1
NC_002516.2	864701	substitution	A	A	A	A	A	A	A	A	A	A	A	A	A	A	A	A	A	A	A	A	A	A	A	A	A	A	A	A	A	A	A	G	G	A	A	A	A	A	Ax71	Ax249	Ax57	Ax73	Ax62	Ax59	Ax49	Ax48	Ax52
NC_002516.2	864968	substitution	A	A	A	A	A	A	A	A	A	A	A	A	A	A	A	A	A	A	A	A	A	A	A	A	A	A	A	A	A	A	A	G	A	A	A	A	A	A	Ax53	Ax248	Ax61	Ax53	Ax59	Ax57	Ax32	Ax48	Ax54 Gx1
NC_002516.2	870560	substitution	C	C	C	C	C	C	C	C	C	C	C	C	C	C	C	C	C	C	C	C	C	C	C	C	C	C	C	C	C	C	C	C	C	C	T	C	C	C	Cx56	Cx188 Tx1	Cx59	Cx64	Cx83	Cx62 Tx1	Cx38	Cx78	Cx79
NC_002516.2	871102	substitution	A	A	A	A	A	A	A	A	A	A	A	A	A	A	A	A	A	A	A	A	A	A	A	A	A	A	A	A	A	A	A	G	G	A	G	A	A	G	Ax52	Ax213	Ax47	Ax46	Ax51 Tx1	Ax48	Ax41	Ax55	Ax48
NC_002516.2	871270	substitution	G	G	G	G	G	G	G	G	G	G	G	G	G	G	G	G	G	G	G	G	G	G	G	G	G	G	G	G	G	G	G	G	G	G	G	G	G	A	Gx61	Gx215	Gx55	Gx51	Gx48 Cx1	Gx56	Gx30	Gx62	Gx61
NC_002516.2	872234	substitution	C	C	C	C	C	C	T	C	C	C	C	C	C	C	C	C	C	C	C	C	C	C	C	C	C	C	C	C	C	C	C	C	C	C	C	C	C	C	Cx66	Cx258	Cx61	Cx51	Cx70 Tx3	Cx69 Tx3	Tx38 Cx3	Cx69	Cx65
NC_002516.2	872864	substitution	C	C	C	C	C	C	C	C	C	C	C	C	C	C	C	C	C	C	C	C	C	C	C	C	C	C	C	T	C	C	C	C	C	C	C	C	C	C	Cx70	Cx137	Cx78	Cx66	Cx62 Tx1	Cx76	Cx41	Cx73	Cx67
NC_002516.2	874174	substitution	A	A	A	A	A	A	A	A	A	A	A	A	A	A	A	A	A	A	A	A	A	A	A	A	A	A	A	A	A	A	A	G	G	A	G	A	A	G	Ax62	Ax201	Ax65	Ax63	Ax78 Gx1	Ax56	Ax58	Ax75	Ax63 Tx1
NC_002516.2	882373	substitution	T	T	T	T	T	T	T	T	T	T	T	T	T	T	T	T	T	T	T	T	T	T	T	T	T	T	T	T	T	T	T	T	T	T	T	T	T	C	Tx64	Tx241 -x1	Tx63	Tx56	Tx77 Ax1	Tx75	Tx59	Tx55 Gx1	Tx59
NC_002516.2	882951	deletion	G	G	G	G	G	G	G	G	G	G	G	G	G	G	G	G	G	G	G	G	G	G	G	G	G	G	G	G	G	G	G	-	-	G	-	G	G	-	Gx91	Gx195	Gx78 Tx1	Gx73 Ax1 Cx1	Gx83	Gx87	Gx66	Gx91	Gx94
NC_002516.2	886264	substitution	C	C	C	C	C	C	C	C	C	C	C	C	C	C	C	C	C	C	C	C	C	C	C	C	C	C	C	C	C	C	C	T	T	C	T	C	C	T	Cx65	Cx173	Cx66	Cx56	Cx74	Cx63	Cx56	Cx78	Cx76
NC_002516.2	886532	substitution	C	C	C	C	C	C	C	C	C	C	C	C	C	C	C	C	C	C	C	C	C	C	C	C	C	C	C	C	C	C	C	C	C	C	C	C	T	C	Cx59	Cx255	Cx72	Cx48	Cx76	Cx56	Cx46	Cx76 Tx1	Cx74
NC_002516.2	892368	substitution	C	C	C	C	C	C	T	C	C	C	C	C	C	C	C	C	C	C	C	C	C	C	C	C	C	C	C	C	C	C	C	C	C	C	C	C	C	C	Cx31	Cx8	Cx58	Cx31 Tx2	Cx76 Tx2	Cx56 Tx1	Tx40 Cx2 Gx1	Cx56	Cx42
NC_002516.2	892847	substitution	C	C	C	C	C	C	C	C	C	C	C	C	C	C	C	C	C	C	C	C	C	C	C	C	C	C	C	C	C	C	C	T	T	C	T	C	C	T	Cx76	Cx81	Cx69	Cx70	Cx86	Cx94	Cx70	Cx74	Cx72
NC_002516.2	902422	substitution	C	C	C	C	C	C	C	C	C	C	C	C	C	C	C	C	C	C	C	C	C	C	C	C	C	C	C	T	C	C	C	C	C	T	C	C	T	C	Cx56	Cx226	Cx60	Cx59	Cx65	Cx71	Cx53	Cx60	Cx62
NC_002516.2	903657	substitution	C	C	C	C	C	C	C	C	C	C	C	C	C	C	C	C	C	C	C	C	C	C	C	C	C	C	C	T	C	C	C	C	C	C	C	C	C	C	Cx77	Cx238	Cx65	Cx76 Tx1	Cx79 Tx1	Cx72	Cx52 Tx1	Cx75	Cx70 Gx1
NC_002516.2	908887	substitution	G	G	G	G	G	G	G	G	G	G	G	G	G	G	G	G	G	G	G	G	G	G	G	G	G	G	G	G	G	G	G	A	A	G	A	G	G	A	Gx65	Gx224	Gx65	Gx61 Ax1	Gx79	Gx70	Gx62	Gx54	Gx54
NC_002516.2	909800	substitution	C	C	C	C	C	C	C	C	C	C	C	C	C	C	C	C	C	C	C	C	C	C	C	C	C	C	C	C	C	C	C	C	C	T	C	C	C	C	Cx73	Cx196	Cx69 Gx1 Ax1	Cx57	Cx53	Cx60	Cx42	Cx67	Cx54
NC_002516.2	923919	insertion-before	-	-	-	-	-	-	G	-	-	-	-	-	-	-	-	-	-	-	-	-	-	-	-	-	-	-	-	-	-	-	-	-	-	-	-	-	-	-	#VALUE!	#VALUE!	#VALUE!	#VALUE!	#VALUE!	#NULL!	Gx53 -x4 GGx1	#VALUE!	#VALUE!
NC_002516.2	923919	deletion	G	G	G	G	G	G	G	G	G	G	G	G	G	G	G	G	G	G	G	G	G	G	G	G	G	G	G	G	G	G	G	-	-	G	-	G	G	-	Gx67	Gx177	Gx50 Cx1	Gx64	Gx73	Gx72 Cx1	Gx59	Gx77 -x2	Gx54
NC_002516.2	925248	substitution	A	A	A	A	A	G	A	A	A	A	A	A	A	A	A	A	A	A	A	A	A	A	A	A	A	A	A	A	A	A	A	A	A	A	A	A	A	A	Ax56	Ax280	Ax81	Ax65 Gx2	Ax74 Gx3	Gx71 Ax10	Ax49	Ax75 Cx1 Tx1	Ax57
NC_002516.2	928054	substitution	C	C	C	C	C	C	C	C	C	C	C	C	C	C	C	C	C	C	C	C	C	C	C	C	C	C	C	C	C	C	C	T	T	C	T	C	C	T	Cx52 Gx1	Cx241	Cx67	Cx59	Cx73	Cx65	Cx47	Cx63	Cx64
NC_002516.2	930489	substitution	C	C	C	C	C	T	C	C	C	C	C	C	C	C	C	C	C	C	C	C	C	C	C	C	C	C	C	C	C	C	C	C	C	C	C	C	C	C	Cx57	Cx179	Cx59	Cx62 Tx1	Cx72 Tx3	Tx67 Cx1	Cx52 Gx1	Cx58	Cx61
NC_002516.2	931710	substitution	C	C	C	C	C	C	C	C	C	C	C	C	C	C	C	C	C	C	C	C	C	C	C	C	C	C	C	C	C	C	C	T	T	C	T	C	C	T	Cx66	Cx144	Cx63 Gx1	Cx57	Cx51	Cx59	Cx60	Cx57	Cx60
NC_002516.2	931990	substitution	A	A	A	A	A	G	A	A	A	A	A	A	A	A	A	A	A	A	A	A	A	A	A	A	A	A	A	A	A	A	A	A	A	A	A	A	A	A	Ax67	Ax205	Ax54	Ax68 Gx2	Ax49 Gx3	Gx52 Ax5	Ax61	Ax57	Ax70
NC_002516.2	932648	insertion-before	-	-	-	-	-	-	-	-	G	-	-	-	-	-	-	-	-	-	-	-	-	-	-	-	-	-	-	-	-	-	-	-	-	-	-	-	-	-	#VALUE!	#VALUE!	#VALUE!	#VALUE!	#VALUE!	#VALUE!	#VALUE!	#VALUE!	Gx51 -x1
NC_002516.2	937587	substitution	G	G	G	G	G	G	A	G	G	G	G	G	G	G	G	G	G	G	G	G	G	G	G	G	G	G	G	G	G	G	G	G	G	G	G	G	G	G	Gx83	Gx189	Gx68	Gx64	Gx75 Ax1	Gx79 Ax7	Ax52 Gx9	Gx70	Gx71
NC_002516.2	938300	insertion-before	-	-	-	-	-	-	-	-	-	-	-	-	-	-	-	-	-	-	-	-	-	-	-	-	-	-	-	G	-	-	-	-	-	G	-	-	GG	-	#VALUE!	#VALUE!	#VALUE!	#VALUE!	#VALUE!	#VALUE!	#VALUE!	#VALUE!	#VALUE!
NC_002516.2	938300	deletion	G	G	G	G	G	G	G	G	G	G	G	G	G	G	G	G	G	G	G	G	G	G	G	G	G	G	G	G	G	G	G	G	G	G	-	G	G	-	Gx66	Gx184	Gx66 Cx1	Gx50	Gx55	Gx58	Gx41	Gx58	Gx54
NC_002516.2	947497	substitution	A	A	A	A	A	A	A	A	A	A	A	A	A	A	A	A	A	A	A	A	A	A	A	A	A	A	A	A	A	A	A	A	A	A	A	A	A	G	Ax70	Ax208 Gx1	Ax96	Ax81	Ax83	Ax77 Cx1	Ax67	Ax84	Ax91
NC_002516.2	947592	substitution	A	A	A	A	A	A	A	A	A	A	A	A	A	A	A	A	A	A	A	A	A	A	A	A	A	A	A	G	A	A	A	G	G	G	G	A	G	G	Ax62	Ax237	Ax70	Ax75	Ax64	Ax65	Ax59	Ax61 Cx1	Ax71 Gx1
NC_002516.2	947899	substitution	C	C	C	C	C	C	C	C	C	C	C	C	C	C	C	C	C	C	C	C	C	C	C	C	C	C	C	C	C	C	C	C	C	C	C	C	C	T	Cx79	Cx232	Cx82	Cx76	Cx74	Cx59	Cx51	Cx69	Cx78
NC_002516.2	948410	substitution	C	C	C	C	C	C	C	C	C	C	C	C	C	C	C	C	C	C	C	C	C	C	C	C	C	C	C	C	C	C	C	C	C	T	C	C	C	C	Cx63	Cx226	Cx73	Cx65	Cx67	Cx77	Cx63	Cx63	Cx63
NC_002516.2	949735	substitution	A	A	A	A	A	A	A	A	A	A	A	A	A	A	A	A	A	A	A	A	A	A	A	A	A	A	A	A	A	A	A	G	A	A	A	A	A	A	Ax65	Ax219	Ax77	Ax69	Ax76	Ax87	Ax58	Ax66	Ax69
NC_002516.2	950501	substitution	C	C	C	C	C	C	C	C	C	C	C	C	C	C	C	C	C	C	C	C	C	C	C	C	C	C	C	C	C	C	C	C	C	C	T	C	C	T	Cx40	Cx197 Tx1	Cx53	Cx61	Cx54	Cx57	Cx51	Cx54 Tx1	Cx49 Gx1
NC_002516.2	951570	substitution	C	C	C	C	C	T	C	C	C	C	C	C	C	C	C	C	C	C	C	C	C	C	C	C	C	C	C	C	C	C	C	C	C	C	C	C	C	C	Cx54	Cx202	Cx57	Cx44 Tx1	Cx76 Tx6	Tx54 Cx6	Cx45	Cx54	Cx63 Gx1
NC_002516.2	952793	substitution	C	C	C	C	C	C	C	C	C	C	C	C	C	C	C	C	C	C	C	C	C	C	C	C	C	C	C	C	C	C	C	T	C	C	C	C	C	C	Cx67	Cx229	Cx71	Cx67 Tx1	Cx71	Cx69	Cx48	Cx77	Cx64
NC_002516.2	953071	substitution	A	A	A	A	A	A	A	A	A	A	A	A	A	A	A	A	A	A	A	A	A	A	A	A	A	A	A	A	A	A	A	A	A	A	A	A	A	G	Ax64	Ax253	Ax62	Ax58	Ax51	Ax76	Ax48	Ax69	Ax69
NC_002516.2	956329	substitution	A	A	A	A	A	A	A	A	A	A	A	A	A	A	A	A	A	A	A	A	A	A	A	A	A	A	A	G	A	A	A	A	A	A	A	A	A	A	Ax65	Ax247 Cx1	Ax59	Ax59	Ax69 Cx1	Ax71	Ax54	Ax61	Ax54
NC_002516.2	958075	substitution	C	C	C	C	C	C	C	C	C	C	C	C	C	C	C	C	C	C	C	C	C	C	C	C	C	C	C	C	C	C	C	C	C	C	C	C	C	T	Cx55 Gx1	Cx203	Cx56	Cx39	Cx79	Cx67	Cx65	Cx54	Cx65
NC_002516.2	958184	substitution	C	C	C	C	C	T	C	C	C	C	C	C	C	C	C	C	C	C	C	C	C	C	C	C	C	C	C	C	C	C	C	C	C	C	C	C	C	C	Cx54	Cx177	Cx57	Cx59 Tx1	Cx45 Tx3	Tx50 Cx3	Cx49	Cx59	Cx66
NC_002516.2	960953	substitution	G	G	G	G	G	G	G	G	G	G	G	G	G	G	G	G	G	G	G	G	G	G	G	G	G	G	G	G	G	G	G	A	A	G	A	G	G	A	Gx73 Ax1	Gx177	Gx56	Gx53	Gx86	Gx79	Gx45	Gx45	Gx71
NC_002516.2	964119	substitution	C	C	C	C	C	C	T	C	C	C	C	C	C	C	C	C	C	C	C	C	C	C	C	C	C	C	C	C	C	C	C	C	C	C	C	C	C	C	Cx68	Cx157	Cx54	Cx55	Cx55	Cx55 Tx1	Tx41 Cx2	Cx57	Cx54
NC_002516.2	967387	substitution	A	A	A	A	A	G	A	A	A	A	A	A	A	A	A	A	A	A	A	A	A	A	A	A	A	A	A	A	A	A	A	A	A	A	A	A	A	A	Ax57	Ax197	Ax46	Ax43 Gx3	Ax43 Gx3	Gx53 Ax3	Ax33	Ax42	Ax39
NC_002516.2	970095	deletion	C	C	C	C	C	C	C	C	C	C	C	C	C	C	C	C	C	C	C	C	C	C	C	C	C	C	C	C	C	C	C	C	C	C	C	C	-	C	Cx50	Cx218	Cx47	Cx60	Cx53	Cx56	Cx44	Cx55	Cx60
NC_002516.2	972080	substitution	C	C	C	C	C	T	C	C	C	C	C	C	C	C	C	C	C	C	C	C	C	C	C	C	C	C	C	C	C	C	C	C	C	C	C	C	C	C	Cx63	Cx249	Cx49	Cx68	Cx65 Tx8	Tx52 Cx3 Gx1	Cx70	Cx69	Cx63
NC_002516.2	981409	substitution	T	G	G	G	G	G	G	G	G	G	G	G	G	G	G	G	G	G	G	G	G	G	G	G	G	G	G	G	G	G	G	G	G	G	G	G	G	G	Tx74	Gx32	Gx77	Gx72	Gx82	Gx89	Gx57 Tx1	Gx68	Gx75
NC_002516.2	985535	substitution	G	G	G	G	G	G	G	G	G	G	G	G	G	G	G	G	G	G	G	G	G	G	G	G	G	G	G	A	G	G	G	G	G	G	G	G	G	G	Gx58	Gx231	Gx49	Gx63	Gx80	Gx56	Gx40	Gx57 Ax1	Gx60
NC_002516.2	989581	substitution	C	C	C	C	C	C	C	C	C	C	C	C	C	C	C	C	C	C	C	T	C	C	C	C	C	C	C	C	T	C	C	C	C	C	C	T	C	C	Cx82	Cx112	Cx80	Cx71	Cx79	Cx78 Gx1	Cx56	Cx73	Cx76 Gx1
NC_002516.2	990160	substitution	C	T	T	T	T	C	C	C	T	T	T	T	T	T	C	C	C	C	T	C	T	T	T	T	C	C	T	C	C	C	C	C	C	C	C	C	C	C	Cx62	Tx172 Cx1	Tx48	Tx53 Cx4	Tx62 Cx2	Cx70	Cx54	Cx54 Tx2	Tx64
NC_002516.2	990885	substitution	G	G	G	G	G	G	G	G	G	G	G	G	G	G	G	G	A	G	G	G	G	G	G	G	G	G	G	G	G	G	G	G	G	G	G	G	G	G	Gx78	Gx173 Ax1	Gx77	Gx65	Gx96	Gx78	Gx67	Gx80	Gx96
NC_002516.2	991059	substitution	A	A	A	A	A	A	A	A	A	A	A	A	A	A	A	A	A	A	A	G	A	A	A	A	A	A	A	A	G	A	A	A	A	A	A	G	A	A	Ax73	Ax203	Ax69	Ax78	Ax72	Ax86	Ax77 Gx1	Ax65	Ax70
NC_002516.2	991103	substitution	C	C	C	C	C	C	C	C	C	T	C	C	C	C	C	C	C	C	C	C	C	C	C	C	C	C	C	C	C	C	C	C	C	C	C	C	C	C	Cx72	Cx190	Cx64	Cx82	Cx77	Cx71	Cx74	Cx57 Gx1	Cx70
NC_002516.2	1004724	substitution	T	C	C	C	C	C	C	C	C	C	C	C	C	C	C	C	C	C	C	C	C	C	C	C	C	C	C	C	C	C	C	C	C	C	C	C	C	C	Tx70	Cx207	Cx47	Cx45	Cx74	Cx68	Cx48	Cx66	Cx66
NC_002516.2	1004781	substitution	C	C	C	C	C	C	C	C	C	C	C	C	C	C	C	C	C	C	C	C	C	C	C	C	C	C	C	T	C	C	C	T	T	T	T	C	T	T	Cx68	Cx132 -x1	Cx60	Cx55	Cx84 Gx1	Cx65	Cx57	Cx79	Cx76
NC_002516.2	1005221	substitution	C	C	C	C	C	C	C	C	C	C	C	C	C	C	C	C	C	C	C	C	C	C	C	C	C	C	C	C	C	C	C	T	T	C	T	C	C	T	Cx54	Cx125	Cx64	Cx50	Cx56 Gx1	Cx59	Cx43	Cx49	Cx60
NC_002516.2	1006486	substitution	C	C	C	C	C	T	C	C	C	C	C	C	C	C	C	C	C	C	C	C	C	C	C	C	C	C	C	C	C	C	C	C	C	C	C	C	C	C	Cx80	Cx258	Cx59	Cx69 Tx1	Cx49 Tx2	Tx73 Cx3	Cx45	Cx73	Cx65
NC_002516.2	1007712	insertion-before	-	-	-	-	-	G	-	-	-	-	-	-	-	-	-	-	-	-	-	-	-	-	-	-	-	-	-	-	-	-	-	-	-	-	-	-	-	-	#VALUE!	#VALUE!	#VALUE!	#NULL!	#NULL!	Gx52 -x2	#VALUE!	#VALUE!	#VALUE!
NC_002516.2	1008912	substitution	C	C	C	C	C	T	C	C	C	C	C	C	C	C	C	C	C	C	C	C	C	C	C	C	C	C	C	C	C	C	C	C	C	C	C	C	C	C	Cx65	Cx250	Cx97	Cx49	Cx74 Tx3	Tx66 Cx5	Cx66	Cx64	Cx62
NC_002516.2	1014386	substitution	A	A	A	A	A	G	A	A	A	A	A	A	A	A	A	A	A	A	A	A	A	A	A	A	A	A	A	A	A	A	A	A	A	A	A	A	A	A	Ax64	Ax232 Tx1	Ax85	Ax62 Gx1	Ax78 Gx4 Tx1	Gx44 Ax6	Ax58	Ax67	Ax82 Gx1
NC_002516.2	1015840	substitution	A	A	A	A	A	A	A	A	A	A	A	A	A	A	A	A	A	A	A	A	A	A	A	A	A	A	A	A	A	A	A	A	A	A	G	A	A	A	Ax79	Ax207	Ax62	Ax62	Ax83	Ax64	Ax43	Ax57	Ax67 Gx1
NC_002516.2	1016326	deletion	G	G	G	G	G	G	G	G	G	G	G	G	G	G	G	G	G	G	G	G	G	G	G	G	G	G	G	G	G	G	G	-	-	-	-	G	G	-	Gx55 Tx1	Gx215 -x1	Gx72	Gx52	Gx64	Gx41	Gx62 -x1	Gx59 -x3	Gx58
NC_002516.2	1018602	substitution	G	G	G	G	G	G	G	G	G	G	G	G	G	G	G	G	G	G	G	G	G	G	G	G	G	G	G	G	G	G	G	G	G	G	A	G	G	A	Gx53	Gx206	Gx49	Gx65	Gx57	Gx70	Gx46	Gx50	Gx59
NC_002516.2	1023154	substitution	T	T	T	T	T	T	T	T	T	T	T	T	T	T	T	T	T	T	T	T	T	T	T	T	T	T	T	T	T	T	T	T	T	T	T	T	C	T	Tx92	Tx271 -x1	Tx55	Tx56	Tx53 Gx1	Tx71	Tx44	Tx53	Tx52
NC_002516.2	1024404	substitution	G	G	G	G	G	G	G	G	G	G	G	G	G	G	G	G	G	G	G	G	G	G	G	G	G	G	G	G	A	G	G	G	G	G	G	A	G	G	Gx74	Gx247	Gx53 Cx1	Gx60	Gx68 Cx1	Gx54	Gx60	Gx67	Gx61
NC_002516.2	1025287	substitution	T	T	T	T	T	C	T	T	T	T	T	T	T	T	T	T	T	T	T	T	T	T	T	T	T	T	T	T	T	T	T	T	T	T	T	T	T	T	Tx85	Tx193	Tx78	Tx66 Cx3	Tx86 Cx4	Cx63 Tx3	Tx51	Tx61	Tx63
NC_002516.2	1026560	substitution	T	C	C	C	C	C	C	C	C	C	C	C	C	C	C	C	C	C	C	C	C	C	C	C	C	C	C	C	C	C	C	C	C	C	C	C	C	C	Tx68	Cx228	Cx50	Cx69	Cx69 Gx1	Cx65 Ax1	Cx55	Cx62	Cx62
NC_002516.2	1027078	insertion-before	-	-	-	-	-	G	-	-	-	-	-	-	-	-	-	-	-	-	-	-	-	-	-	-	-	-	-	-	-	-	-	-	G	-	-	-	-	-	#VALUE!	#VALUE!	#VALUE!	#NULL!	#NULL!	Gx65 -x8	#VALUE!	#VALUE!	#VALUE!
NC_002516.2	1027126	deletion	G	-	-	G	G	G	G	G	G	G	G	G	G	G	G	G	G	G	-	G	G	-	-	G	G	G	G	G	G	G	G	G	G	G	G	G	G	G	Gx63	#NULL!	#NULL!	Gx61	Gx67 -x1	Gx69	Gx39	Gx53	Gx52
NC_002516.2	1027127	deletion	C	-	-	C	C	C	C	C	C	C	C	C	C	C	C	C	C	C	-	C	C	-	-	C	C	C	C	C	C	C	C	C	C	C	C	C	C	C	Cx59	#NULL!	#NULL!	Cx61	Cx66 Ax1 -x1	Cx69	Cx39 Tx1	Cx54	Cx54
NC_002516.2	1028055	substitution	T	T	T	T	T	T	T	T	T	T	T	T	T	T	T	T	T	T	T	T	T	T	T	T	T	T	T	T	T	T	T	C	C	T	C	T	T	C	Tx79	Tx269	Tx93	Tx88 Gx1	Tx70	Tx90 Gx1	Tx71	Tx76	Tx87
NC_002516.2	1028255	substitution	G	G	G	G	G	G	G	G	G	G	G	G	G	G	G	G	G	G	G	G	G	G	G	G	G	G	G	G	G	G	G	A	A	G	A	G	G	A	Gx78 Ax1	Gx224	Gx52	Gx80	Gx70	Gx74	Gx69	Gx49	Gx71
NC_002516.2	1030297	substitution	A	A	A	A	A	A	A	A	A	A	A	A	A	A	A	A	A	A	A	A	A	A	A	A	A	A	A	A	A	A	A	A	G	A	A	A	A	A	Ax83	Ax247	Ax74	Ax71	Ax88	Ax75 Gx1	Ax105 Cx1	Ax81	Ax56
NC_002516.2	1030299	substitution	C	C	C	C	C	T	C	C	C	C	C	C	C	C	C	C	C	C	C	C	C	C	C	C	C	C	C	C	C	C	C	C	C	C	C	C	C	C	Cx83	Cx248	Cx75	Cx67 Tx3	Cx86 Tx2 Ax1	Tx69 Cx4	Cx107	Cx81	Cx54
NC_002516.2	1031379	insertion-before	-	-	-	-	-	-	-	-	-	-	-	-	-	-	-	-	-	-	-	-	-	-	-	-	-	-	-	-	-	-	-	-	-	G	-	-	-	-	#VALUE!	#VALUE!	#VALUE!	#VALUE!	#VALUE!	#VALUE!	#VALUE!	#VALUE!	#VALUE!
NC_002516.2	1032314	deletion	C	C	C	C	C	C	C	C	C	C	C	C	C	C	C	C	C	C	C	C	C	C	C	C	C	C	C	C	C	C	C	C	C	-	C	C	C	C	Cx74 -x1	Cx238 Tx1	Cx49 -x1	Cx62	Cx75	Cx56 -x1	Cx48	Cx52	Cx67
NC_002516.2	1036486	substitution	C	T	T	T	T	T	T	T	T	T	T	T	T	T	T	T	T	T	T	T	T	T	T	T	T	T	T	T	T	T	T	T	T	T	T	T	T	T	Cx56	Tx225 Cx1	Tx71	Tx60	Tx72	Tx74	Tx53	Tx42 Cx5	Tx64
NC_002516.2	1039689	substitution	C	C	C	C	C	C	C	C	C	C	C	C	C	C	C	C	C	C	C	C	C	C	C	C	C	C	C	C	C	C	C	T	T	C	C	C	C	C	Cx86	Cx206	Cx70	Cx83	Cx83 Ax1	Cx75	Cx64	Cx67	Cx79
NC_002516.2	1042769	substitution	C	C	C	C	C	C	C	C	C	C	C	C	C	C	C	C	C	C	C	C	C	C	C	C	C	C	C	C	C	C	C	T	T	C	T	C	C	T	Cx67	Cx174 Tx1	Cx58	Cx89	Cx80	Cx70	Cx49	Cx44	Cx55
NC_002516.2	1044789	substitution	C	A	A	A	A	A	A	A	A	A	A	A	A	A	A	A	A	A	A	A	A	A	A	A	A	A	A	A	A	A	A	A	A	A	A	A	A	A	Cx71 Gx1	Ax231 Cx9	Ax52	Ax60	Ax63 Gx1	Ax47	Ax55	Ax43 Cx1	Ax61
NC_002516.2	1047496	insertion-before	G	G	G	G	G	G	G	G	G	G	G	G	G	G	G	G	G	G	G	G	G	G	G	G	G	G	G	G	G	G	G	-	G	G	G	G	G	G	Gx54	Gx166 -x7	Gx55 -x2	Gx66 -x1	Gx63 -x2	Gx67	Gx54 -x1	Gx66	Gx53 -x1
NC_002516.2	1049315	substitution	A	A	A	A	A	G	A	A	A	A	A	A	A	A	A	A	A	A	A	A	A	A	A	A	A	A	A	A	A	A	A	A	A	A	A	A	A	A	Ax64	Ax245	Ax52	Ax56 Gx4	Ax61 Gx3	Gx58 Ax5	Ax43	Ax56	Ax45
NC_002516.2	1050176	substitution	A	A	A	A	A	A	A	A	A	A	A	A	A	A	A	A	A	A	A	A	A	A	A	A	A	A	A	G	A	A	A	A	A	G	A	A	G	A	Ax56	Ax191	Ax64 Gx1	Ax65	Ax63	Ax56	Ax46	Ax49	Ax80
NC_002516.2	1050916	substitution	A	A	A	A	A	A	A	A	A	A	A	A	A	A	A	A	A	A	A	A	A	A	A	A	A	A	A	G	A	A	A	A	A	G	A	A	G	A	Ax37	Ax212	Ax36	Ax32	Ax35	Ax40	Ax32	Ax31	Ax29
NC_002516.2	1050982	substitution	G	G	G	G	G	G	G	G	G	G	G	G	G	G	G	G	G	G	G	G	G	G	G	G	G	G	G	G	G	G	G	A	G	G	G	G	G	G	Gx52	Gx256	Gx40	Gx51	Gx48	Gx37	Gx38	Gx39	Gx40
NC_002516.2	1051976	substitution	G	G	G	G	G	G	G	G	G	G	G	G	G	G	G	G	G	G	G	G	G	G	G	G	G	G	G	G	C	G	G	G	G	G	G	C	G	G	Gx74	Gx209	Gx62 Tx1	Gx72	Gx62	Gx68	Gx68	Gx67 Ax1	Gx64
NC_002516.2	1053424	substitution	C	C	C	C	C	C	C	C	C	C	C	C	C	C	C	C	C	C	C	C	C	C	C	C	C	C	C	C	C	C	C	T	T	C	T	C	C	T	Cx74	Cx183	Cx60	Cx70	Cx68	Cx48	Cx45	Cx76	Cx77
NC_002516.2	1054347	substitution	C	C	C	C	C	C	C	C	C	C	C	C	C	C	C	C	C	C	C	C	C	C	C	C	C	C	C	C	C	C	C	T	T	C	C	C	C	C	Cx60	Cx232	Cx62	Cx66	Cx77	Cx68 Tx1	Cx62	Cx59	Cx53
NC_002516.2	1054563	substitution	T	G	G	G	G	G	G	G	G	G	G	G	G	G	G	G	G	G	G	G	G	G	G	G	G	G	G	G	G	G	G	G	G	G	G	G	G	G	Tx59	Gx230	Gx70	Gx67	Gx75	Gx63	Gx44	Gx74	Gx77
NC_002516.2	1070070	substitution	C	C	C	C	C	C	C	C	C	C	C	C	C	C	C	C	C	C	C	C	C	C	C	C	C	C	C	C	C	C	C	C	T	C	C	C	C	C	Cx54	Cx223 Tx1	Cx59	Cx61	Cx59	Cx60 Ax1	Cx50	Cx62	Cx62
NC_002516.2	1073087	substitution	C	C	C	C	C	C	C	C	C	C	C	C	C	C	C	C	C	C	C	C	C	C	C	C	C	C	C	C	C	C	C	T	C	C	C	C	C	C	Cx74	Cx188	Cx80	Cx67	Cx79	Cx79	Cx72 Gx1	Cx71	Cx74 Gx1
NC_002516.2	1074682	substitution	A	A	A	A	A	A	A	A	A	A	A	A	A	A	A	A	A	A	A	A	A	A	A	A	A	A	A	A	A	A	A	A	A	A	G	A	A	A	Ax89	Ax198	Ax69	Ax52 -x1	Ax96 -x1 Cx1	Ax56	Ax58 -x3	Ax77 -x1	Ax83 -x2
NC_002516.2	1084495	substitution	A	A	A	A	A	A	A	A	A	A	A	A	A	A	A	A	A	A	A	A	A	A	A	A	A	A	A	A	A	A	A	G	A	A	A	A	A	A	Ax61	Ax269	Ax54 Cx1	Ax58	Ax79	Ax58	Ax35	Ax70	Ax60 Gx1
NC_002516.2	1086219	deletion	G	G	G	G	G	G	G	G	G	G	G	G	G	G	G	G	G	G	G	G	G	G	G	G	G	G	G	G	G	G	G	G	G	G	G	-	G	G	Gx68 Cx1	Gx186	Gx60	Gx60	Gx80	Gx76	Gx64	Gx55	Gx81
NC_002516.2	1086220	deletion	C	C	C	C	C	C	C	C	C	C	C	C	C	C	C	C	C	C	C	C	C	C	C	C	C	C	C	C	C	C	C	C	C	C	C	-	C	C	Cx68	Cx184	Cx59	Cx58	Cx79 Ax1 Tx1	Cx76	Cx65	Cx54	Cx79
NC_002516.2	1086221	deletion	A	A	A	A	A	A	A	A	A	A	A	A	A	A	A	A	A	A	A	A	A	A	A	A	A	A	A	A	A	A	A	A	A	A	A	-	A	A	Ax68	Ax184	Ax58	Ax58	Ax81	Ax76	Ax65	Ax56	Ax80
NC_002516.2	1087164	substitution	A	A	A	A	A	G	A	A	A	A	A	A	A	A	A	A	A	A	A	A	A	A	A	A	A	A	A	A	A	A	A	A	A	A	A	A	A	A	Ax77	Ax239	Ax75	Ax78 Gx1	Ax87 Gx4	Gx53 Ax8	Ax69	Ax75	Ax90
NC_002516.2	1088412	deletion	G	G	G	G	G	G	G	G	G	G	G	G	G	G	G	G	G	G	G	G	G	G	G	G	G	G	G	G	G	G	G	G	G	G	G	G	G	-	Gx51	Gx252	Gx42	Gx54	Gx47	Gx47	Gx51	Gx49	Gx53
NC_002516.2	1089948	substitution	C	C	C	C	C	C	T	C	C	C	C	C	C	C	C	C	C	C	C	C	C	C	C	C	C	C	C	C	C	C	C	C	C	C	C	C	C	C	Cx73	Cx241 Tx1	Cx86	Cx71 Tx1	Cx67 Tx1	Cx67 Tx4	Tx44 Cx1 Gx1	Cx67 Tx1	Cx82
NC_002516.2	1090193	substitution	C	C	C	C	C	C	C	C	C	C	C	C	C	C	C	C	C	C	C	C	C	C	C	C	C	C	C	C	C	C	C	C	C	T	C	C	C	C	Cx67	Cx253	Cx70	Cx84	Cx61	Cx66	Cx57	Cx62	Cx79
NC_002516.2	1095636	substitution	T	C	C	C	C	C	C	C	C	C	C	C	C	C	C	C	C	C	C	C	C	C	C	C	C	C	C	C	C	C	C	C	C	C	C	C	C	C	Tx69 Gx1	Cx198	Cx67	Cx54	Cx68	Cx55	Cx53	Cx47	Cx65
NC_002516.2	1096053	substitution	G	G	G	G	G	A	G	G	G	G	G	G	G	G	G	G	G	G	G	G	G	G	G	G	G	G	G	G	G	G	G	G	G	G	G	G	G	G	Gx77	Gx234	Gx53	Gx55 Ax2	Gx61 Ax6	Ax62 Gx1	Gx45	Gx49 Tx1	Gx60
NC_002516.2	1097630	insertion-before	-	-	-	-	-	-	-	-	-	-	-	-	-	-	-	-	-	-	-	-	-	-	-	-	-	-	-	G	-	-	-	-	-	G	-	-	G	-	#VALUE!	#VALUE!	#VALUE!	#NULL!	#VALUE!	#VALUE!	#VALUE!	#VALUE!	#VALUE!
NC_002516.2	1100871	substitution	C	C	C	C	C	C	C	C	C	C	C	C	C	C	C	C	C	C	C	C	C	C	C	C	C	C	C	C	C	C	C	C	C	C	C	C	T	C	Cx82	Cx158	Cx68	Cx72	Cx67	Cx67	Cx53	Cx55	Cx69
NC_002516.2	1101203	substitution	C	C	C	C	C	C	C	C	C	C	C	C	C	C	C	C	C	C	C	C	C	C	C	C	C	C	C	C	C	C	C	C	C	C	T	C	C	T	Cx71	Cx228 Gx1	Cx67	Cx72	Cx89 Tx1	Cx71	Cx45	Cx80	Cx76
NC_002516.2	1105628	insertion-before	-	-	-	-	-	-	-	-	-	ATGG	-	-	-	-	-	-	-	-	-	-	-	-	-	-	-	-	-	-	-	-	-	-	-	-	-	-	-	-	#VALUE!	#VALUE!	#VALUE!	#VALUE!	#VALUE!	#VALUE!	#VALUE!	#VALUE!	#NAME?
NC_002516.2	1105976	substitution	G	G	G	G	G	G	G	G	G	G	G	G	G	G	G	G	G	G	G	G	G	G	G	G	G	G	G	G	G	G	G	A	A	G	A	G	G	A	Gx71	Gx128 Tx1	Gx80	Gx59	Gx84 Ax1	Gx68	Gx43	Gx67	Gx63
NC_002516.2	1109924	substitution	G	G	G	G	G	A	G	G	G	G	G	G	G	G	G	G	G	G	G	G	G	G	G	G	G	G	G	G	G	G	G	G	G	G	G	G	G	G	Gx51	Gx256 Cx1	Gx41	Gx38 Ax4	Gx48 Ax5	Ax51 Gx6	Gx31	Gx47	Gx58
NC_002516.2	1110194	deletion	A	A	A	A	A	A	A	A	A	A	A	A	A	A	A	A	A	A	A	A	A	A	A	A	A	A	A	A	A	A	A	A	A	A	A	-	A	A	Ax81 Tx1	Ax290 Tx1	Ax58	Ax78	Ax100	Ax69 Gx1	Ax48	Ax76	Ax67
NC_002516.2	1110195	deletion	A	A	A	A	A	A	A	A	A	A	A	A	A	A	A	A	A	A	A	A	A	A	A	A	A	A	A	A	A	A	A	A	A	A	A	-	A	A	Ax83	Ax286 Gx1	Ax56	Ax79	Ax100	Ax70	Ax49	Ax76	Ax66
NC_002516.2	1110196	deletion	C	C	C	C	C	C	C	C	C	C	C	C	C	C	C	C	C	C	C	C	C	C	C	C	C	C	C	C	C	C	C	C	C	C	C	-	C	C	Cx86	Cx284	Cx56	Cx80	Cx100	Cx69	Cx50	Cx75	Cx67
NC_002516.2	1110197	deletion	G	G	G	G	G	G	G	G	G	G	G	G	G	G	G	G	G	G	G	G	G	G	G	G	G	G	G	G	G	G	G	G	G	G	G	-	G	G	Gx87 Tx1	Gx288	Gx55	Gx80	Gx98 Cx1	Gx70 Ax1	Gx50	Gx76	Gx65
NC_002516.2	1110198	deletion	A	A	A	A	A	A	A	A	A	A	A	A	A	A	A	A	A	A	A	A	A	A	A	A	A	A	A	A	A	A	A	A	A	A	A	-	A	A	Ax87 Tx1	Ax286 -x1 Cx1	Ax53	Ax82 Gx1	Ax97 Gx1	Ax70	Ax51	Ax75	Ax66
NC_002516.2	1110199	deletion	C	C	C	C	C	C	C	C	C	C	C	C	C	C	C	C	C	C	C	C	C	C	C	C	C	C	C	C	C	C	C	C	C	C	C	-	C	C	Cx87	Cx283 Gx1	Cx53	Cx84	Cx97 Ax1	Cx74	Cx52	Cx76	Cx67
NC_002516.2	1110200	deletion	C	C	C	C	C	C	C	C	C	C	C	C	C	C	C	C	C	C	C	C	C	C	C	C	C	C	C	C	C	C	C	C	C	C	C	-	C	C	Cx89	Cx286 Gx1	Cx53	Cx83	Cx93 Ax1	Cx74	Cx52	Cx76	Cx67
NC_002516.2	1110201	deletion	C	C	C	C	C	C	C	C	C	C	C	C	C	C	C	C	C	C	C	C	C	C	C	C	C	C	C	C	C	C	C	C	C	C	C	-	C	C	Cx90	Cx285	Cx55	Cx83	Cx95	Cx74	Cx53	Cx75	Cx67
NC_002516.2	1110202	deletion	C	C	C	C	C	C	C	C	C	C	C	C	C	C	C	C	C	C	C	C	C	C	C	C	C	C	C	C	C	C	C	C	C	C	C	-	C	C	Cx90	Cx284	Cx55	Cx83	Cx94	Cx74	Cx52	Cx75 Gx1	Cx71
NC_002516.2	1110203	deletion	G	G	G	G	G	G	G	G	G	G	G	G	G	G	G	G	G	G	G	G	G	G	G	G	G	G	G	G	G	G	G	G	G	G	G	-	G	G	Gx89	Gx286	Gx54 Cx1	Gx83	Gx93 Ax1	Gx75 Cx1	Gx51 Ax1	Gx76	Gx72
NC_002516.2	1110204	deletion	G	G	G	G	G	G	G	G	G	G	G	G	G	G	G	G	G	G	G	G	G	G	G	G	G	G	G	G	G	G	G	G	G	G	G	-	G	G	Gx89	Gx286	Gx56	Gx83	Gx94	Gx77	Gx53	Gx77	Gx73
NC_002516.2	1110205	deletion	C	C	C	C	C	C	C	C	C	C	C	C	C	C	C	C	C	C	C	C	C	C	C	C	C	C	C	C	C	C	C	C	C	C	C	-	C	C	Cx89 Gx1	Cx288	Cx55	Cx84	Cx94	Cx77	Cx54	Cx80	Cx73
NC_002516.2	1110206	deletion	G	G	G	G	G	G	G	G	G	G	G	G	G	G	G	G	G	G	G	G	G	G	G	G	G	G	G	G	G	G	G	G	G	G	G	-	G	G	Gx91	Gx293	Gx55	Gx85	Gx92	Gx77	Gx54	Gx81	Gx74
NC_002516.2	1110207	deletion	A	A	A	A	A	A	A	A	A	A	A	A	A	A	A	A	A	A	A	A	A	A	A	A	A	A	A	A	A	A	A	A	A	A	A	-	A	A	Ax90 Gx1	Ax294	Ax56	Ax86	Ax92	Ax79	Ax55	Ax82	Ax74
NC_002516.2	1114265	insertion-before	-	-	-	-	-	G	-	-	-	-	-	-	-	-	-	-	-	-	-	-	-	-	-	-	-	-	-	G	-	-	-	-	-	G	-	-	G	-	#VALUE!	#VALUE!	#NULL!	#NULL!	#NULL!	Gx69 -x10	#VALUE!	#VALUE!	#VALUE!
NC_002516.2	1114265	deletion	G	G	G	G	G	G	G	G	G	G	G	G	G	G	G	G	G	G	G	G	G	G	G	G	G	G	G	G	G	G	G	G	G	G	-	G	G	G	Gx74	Gx212	Gx55	Gx57	Gx81	Gx79	Gx48	Gx54	Gx64
NC_002516.2	1115979	substitution	C	C	C	C	C	C	C	C	C	C	C	C	C	C	C	C	C	C	C	C	C	C	C	C	C	C	C	C	C	C	C	T	T	C	T	C	C	T	Cx73	Cx245	Cx67	Cx57	Cx64	Cx66	Cx47	Cx50	Cx56
NC_002516.2	1117126	substitution	T	T	T	T	T	T	T	T	T	T	T	T	T	T	T	T	T	T	T	T	T	T	T	T	T	T	T	T	T	T	T	C	C	T	C	T	T	C	Tx65	Tx237	Tx55	Tx50	Tx57 Cx1	Tx67	Tx49	Tx61	Tx66
NC_002516.2	1117394	insertion-before	-	-	-	-	-	-	-	-	-	-	-	-	-	-	-	-	-	-	-	-	-	-	-	-	-	-	-	-	-	-	-	AA	-	-	-	-	-	-	#VALUE!	#NAME?	#VALUE!	#VALUE!	#VALUE!	#VALUE!	#VALUE!	#VALUE!	#VALUE!
NC_002516.2	1117394	substitution	A	A	A	A	A	A	A	A	A	A	A	A	A	A	A	A	A	A	A	A	A	A	A	A	A	A	A	A	A	A	A	G	A	A	A	A	A	A	Ax71 Gx1	Ax220 Gx1	Ax56	Ax59	Ax67 Gx1	Ax54	Ax50	Ax54 Gx7	Ax60 Gx1
NC_002516.2	1117395	substitution	A	A	A	A	A	A	A	A	A	A	A	A	A	A	A	A	A	A	A	A	A	A	A	A	A	A	A	A	A	A	A	G	A	A	A	A	A	A	Ax72	Ax217	Ax54	Ax56	Ax66 Gx1	Ax55	Ax50	Ax59	Ax62
NC_002516.2	1117396	insertion-before	G	G	G	G	G	G	G	G	G	G	G	G	G	G	G	G	G	G	G	G	G	G	G	G	G	G	G	G	G	G	G	-	G	G	G	G	G	G	Gx71 Tx1 -x1	Gx211 -x6	Gx53 -x1	Gx56	Gx62 -x3	Gx55	Gx48 -x2	Gx55 -x4	Gx60 -x2
NC_002516.2	1118097	substitution	C	C	C	C	C	C	C	C	C	C	C	C	C	C	C	C	C	C	C	C	C	C	C	C	C	C	C	C	C	C	C	C	T	C	C	C	C	C	Cx66	Cx205	Cx49	Cx72	Cx53	Cx55	Cx55	Cx53	Cx40
NC_002516.2	1118447	substitution	A	A	A	A	A	A	A	A	A	A	A	A	A	A	A	A	A	A	A	A	A	A	A	A	A	A	A	A	A	A	A	A	A	A	A	A	A	G	Ax64	Ax215 Cx1	Ax59	Ax52	Ax80	Ax66	Ax46	Ax50	Ax49
NC_002516.2	1122007	substitution	C	C	C	C	C	T	C	C	C	C	C	C	C	C	C	C	C	C	C	C	C	C	C	C	C	C	C	C	C	C	C	C	C	C	C	C	C	C	Cx66	Cx237	Cx74	Cx54 Tx2	Cx54 Tx4	Tx76 Cx4	Cx49	Cx51	Cx73
NC_002516.2	1122017	substitution	C	C	C	C	C	C	C	C	C	C	C	C	C	C	C	C	C	C	C	C	C	C	C	C	C	C	C	C	C	C	C	T	T	C	T	C	C	T	Cx65	Cx219 -x1	Cx70	Cx61	Cx52	Cx94	Cx49	Cx57	Cx73
NC_002516.2	1122223	deletion	G	G	G	G	G	-	G	G	G	G	G	G	G	G	G	G	G	G	G	G	G	G	G	G	G	G	G	G	G	G	G	G	-	G	G	G	G	G	Gx69	Gx191	Gx59	Gx60 -x1	Gx69 -x4	#NULL!	Gx43 -x1	Gx56	Gx70 -x1
NC_002516.2	1122582	substitution	C	C	C	C	C	C	C	C	C	C	C	C	C	C	C	C	C	C	C	C	C	C	C	C	C	C	C	T	C	C	C	C	C	T	C	C	T	C	Cx65	Cx221	Cx71	Cx84 Ax1	Cx75	Cx68	Cx58	Cx62	Cx87
NC_002516.2	1123739	substitution	C	C	C	C	C	T	C	C	C	C	C	C	C	C	C	C	C	C	C	C	C	C	C	C	C	C	C	C	C	C	C	C	C	C	C	C	C	C	Cx58	Cx209 Tx1	Cx44	Cx45	Cx50 Tx1	Tx45	Cx47 Ax1	Cx41	Cx68
NC_002516.2	1123907	substitution	G	A	A	A	A	A	A	A	A	A	A	A	A	A	A	A	A	A	A	A	A	A	A	A	A	A	A	A	A	A	A	A	A	A	A	A	A	A	Gx61 Ax1	Ax243 Gx3	Ax49	Ax49 Gx1	Ax63	Ax49	Ax53	Ax28 Gx3	Ax48
NC_002516.2	1127130	substitution	C	C	C	C	C	C	T	C	C	C	C	C	C	C	C	C	C	C	C	C	C	C	C	C	C	C	C	C	C	C	C	C	C	C	C	C	C	C	Cx76	Cx205	Cx55	Cx55 Tx1	Cx81	Cx63 Tx2	Tx29 Cx2	Cx57	Cx61 -x1
NC_002516.2	1127705	deletion	G	G	G	G	G	G	G	G	G	G	G	G	G	G	G	G	G	G	G	G	G	G	G	G	G	G	G	G	G	G	G	G	-	G	G	G	G	G	Gx60	Gx194	Gx60	Gx76	Gx74 -x1	Gx71 -x1	Gx38	Gx43	Gx51 Tx1
NC_002516.2	1130404	substitution	C	C	C	C	C	C	C	C	C	C	C	C	C	C	C	C	C	C	C	C	C	C	C	C	C	C	C	C	C	C	C	T	T	C	T	C	C	T	Cx58	Cx223	Cx56	Cx41	Cx74	Cx65	Cx44	Cx55	Cx78
NC_002516.2	1132467	substitution	C	C	C	C	C	T	C	C	C	C	C	C	C	C	C	C	C	C	C	C	C	C	C	C	C	C	C	C	C	C	C	C	C	C	C	C	C	C	Cx53	Cx217	Cx72	Cx65 Tx2	Cx69 Tx3	Tx65 Cx3	Cx40 Tx1	Cx67	Cx97
NC_002516.2	1132573	substitution	A	A	A	A	A	A	A	A	A	A	A	A	A	A	A	A	A	A	A	A	A	A	A	A	A	A	A	A	A	A	A	A	A	A	G	A	A	A	Ax68	Ax182	Ax53	Ax60	Ax66	Ax67	Ax41	Ax74 Gx1	Ax56
NC_002516.2	1134857	deletion	C	C	C	C	C	C	C	C	C	C	C	C	C	C	C	C	C	C	C	C	C	C	C	C	C	C	C	C	C	C	C	C	C	-	C	C	C	C	Cx74	Cx274	Cx77	Cx70	Cx76	Cx66	Cx57	Cx71	Cx81 Gx1
NC_002516.2	1134858	deletion	G	G	G	G	G	G	G	G	G	G	G	G	G	G	G	G	G	G	G	G	G	G	G	G	G	G	G	G	G	G	G	G	G	-	G	G	G	G	Gx76	Gx275	Gx77	Gx71	Gx74	Gx66	Gx55	Gx72	Gx81
NC_002516.2	1137425	substitution	A	A	A	A	A	A	A	A	A	A	A	A	A	A	A	A	A	A	A	A	A	A	A	A	A	A	A	A	A	A	A	G	A	A	A	A	A	A	Ax78	Ax171	Ax77	Ax67	Ax71	Ax77	Ax49	Ax65	Ax79
NC_002516.2	1137545	substitution	A	A	A	A	A	A	A	A	A	A	A	A	A	A	A	A	A	A	A	A	A	A	A	A	A	A	A	A	A	A	A	A	G	A	A	A	A	A	Ax53	Ax85	Ax61	Ax52	Ax56	Ax68	Ax45	Ax65	Ax61
NC_002516.2	1138277	substitution	C	C	C	C	C	C	C	C	C	C	C	C	C	C	C	C	C	C	C	C	C	C	C	C	C	C	C	C	C	C	C	T	T	C	T	C	C	T	Cx65	Cx220	Cx74	Cx54	Cx57	Cx70 Gx1	Cx51	Cx72	Cx75
NC_002516.2	1140213	substitution	T	T	T	T	T	C	T	T	T	T	T	T	T	T	T	T	T	T	T	T	T	T	T	T	T	T	T	T	T	T	T	T	T	T	T	T	T	T	Tx48	Tx27	Tx55	Tx67 Cx1	Tx68 Gx2 Cx1	Cx65 Tx8	Tx59	Tx61	Tx67
NC_002516.2	1140581	substitution	G	G	G	G	G	A	G	G	G	G	G	G	G	G	G	G	G	G	G	G	G	G	G	G	G	G	G	G	G	G	G	G	G	G	G	G	G	G	Gx69	Gx44	Gx61	Gx62 Ax3	Gx89 Ax3	Ax69 Gx9	Gx47	Gx61	Gx69
NC_002516.2	1145261	substitution	C	C	C	C	C	T	C	C	C	C	C	C	C	C	C	C	C	C	C	C	C	C	C	C	C	C	C	C	C	C	C	C	C	C	C	C	C	C	Cx63	Cx275	Cx56	Cx68	Cx51 Tx6	Tx50 Cx4	Cx41	Cx59 Gx1	Cx60
NC_002516.2	1151598	substitution	G	G	G	G	G	G	G	G	G	G	G	G	G	G	G	G	A	G	G	G	G	G	G	G	G	G	G	G	G	G	G	G	G	G	G	G	G	G	Gx80 Ax1	Gx258	Gx59	Gx63	Gx63	Gx54	Gx45	Gx56	Gx67
NC_002516.2	1155818	substitution	G	G	G	G	G	A	G	G	G	G	G	G	G	G	G	G	G	G	G	G	G	G	G	G	G	G	G	G	G	G	G	G	G	G	G	G	G	G	Gx71	Gx253	Gx60	Gx68	Gx85 Ax2	Ax60 Gx6	Gx44	Gx62	Gx56
NC_002516.2	1156301	substitution	C	C	C	C	C	C	T	C	C	C	C	C	C	C	C	C	C	C	C	C	C	C	C	C	C	C	C	C	C	C	C	C	C	C	C	C	C	C	Cx47	Cx219	Cx52 Gx1	Cx48	Cx67 Tx1	Cx59 Tx5	Tx36 Cx2	Cx54	Cx52
NC_002516.2	1156863	substitution	A	A	A	A	A	G	A	A	A	A	A	A	A	A	A	A	A	A	A	A	A	A	A	A	A	A	A	A	A	A	A	A	A	A	A	A	A	A	Ax60 Tx1	Ax214	Ax69	Ax58	Ax71 Gx2 Cx1	Gx63 Ax5	Ax51	Ax64	Ax74 Tx1 Cx1
NC_002516.2	1158729	insertion-before	-	-	-	-	-	-	G	-	-	-	-	-	-	-	-	-	-	-	-	-	-	-	-	-	-	-	-	-	-	-	-	-	-	-	-	-	-	-	#VALUE!	#VALUE!	#VALUE!	#VALUE!	#NULL!	#NULL!	Gx55 -x5	#NULL!	#VALUE!
NC_002516.2	1158729	deletion	G	G	G	G	G	-	G	G	G	G	G	G	G	G	G	G	G	G	G	G	G	G	G	G	G	G	G	G	G	G	G	G	-	G	G	G	G	G	Gx72	Gx218	Gx67 Cx2	Gx65	Gx75 -x5	#NULL!	Gx62	Gx60 -x1	Gx80
NC_002516.2	1158789	substitution	C	C	C	C	C	C	C	C	C	C	C	C	C	C	C	C	C	C	C	C	C	C	C	C	C	C	C	C	C	C	C	C	C	C	T	C	C	T	Cx65	Cx231	Cx61	Cx62	Cx80	Cx62	Cx57	Cx61	Cx64
NC_002516.2	1161288	substitution	C	C	C	C	C	C	C	C	C	C	C	C	C	C	C	C	C	C	C	C	C	C	C	C	C	C	C	C	C	C	C	C	T	C	C	C	C	C	Cx72	Cx237 Gx1	Cx74	Cx59	Cx102	Cx73	Cx57	Cx67	Cx78
NC_002516.2	1171288	insertion-before	-	-	-	-	-	-	-	-	-	-	-	-	-	-	-	-	-	-	-	-	-	-	-	-	-	-	-	G	-	-	-	-	-	G	-	-	G	-	#VALUE!	#VALUE!	#VALUE!	#VALUE!	#VALUE!	#VALUE!	#VALUE!	#VALUE!	#VALUE!
NC_002516.2	1171703	substitution	C	C	C	C	C	C	C	C	C	C	C	C	C	C	C	C	C	C	C	C	C	C	C	C	C	C	C	C	C	C	C	C	T	C	C	C	C	C	Cx71	Cx207	Cx59	Cx50	Cx67 Gx1	Cx60	Cx41	Cx59	Cx70
NC_002516.2	1172540	substitution	G	G	G	G	G	A	G	G	G	G	G	G	G	G	G	G	G	G	G	G	G	G	G	G	G	G	G	G	G	G	G	G	G	G	G	G	G	G	Gx69	Gx248 Cx1	Gx63	Gx49 Cx1 Ax1	Gx75 Ax4	Ax65 Gx3	Gx66	Gx61	Gx84
NC_002516.2	1173936	substitution	A	A	A	A	A	A	A	A	A	A	A	A	A	A	A	A	A	A	A	A	A	A	A	A	A	A	A	A	A	A	A	G	G	A	G	A	A	G	Ax62	Ax262	Ax42	Ax67	Ax59	Ax49	Ax41	Ax49	Ax66
NC_002516.2	1187423	substitution	T	T	T	T	T	T	T	T	T	T	T	T	T	T	T	T	T	T	T	T	T	T	T	T	T	T	T	T	T	T	T	T	T	T	T	T	C	T	Tx78 Gx1	Tx168	Tx78	Tx64 Gx1	Tx75 Cx1	Tx78	Tx61 Cx2	Tx65 Ax1	Tx74
NC_002516.2	1187442	deletion	A	A	A	A	A	A	A	A	A	A	A	A	A	A	A	A	A	A	A	A	A	A	A	A	A	A	A	A	A	A	-	-	-	A	-	A	A	-	Ax63	Ax194	Ax90	Ax70	Ax83 Gx1 -x1	Ax77	Ax76	Ax75 Cx1	Ax71
NC_002516.2	1189353	substitution	T	C	C	C	C	C	C	C	C	C	C	C	C	C	C	C	C	C	C	C	C	C	C	C	C	C	C	C	C	C	C	C	C	C	C	C	C	C	Tx66	Cx277	Cx60	Cx52	Cx80	Cx65	Cx44	Cx51	Cx67
NC_002516.2	1190846	substitution	G	G	G	G	G	G	G	G	G	G	G	G	G	G	G	G	G	G	G	G	G	G	G	G	G	G	G	G	G	G	G	A	G	G	G	G	G	G	Gx54	Gx218	Gx67	Gx61	Gx85	Gx59	Gx43	Gx59	Gx60
NC_002516.2	1191045	substitution	G	A	A	A	A	A	A	A	A	A	A	A	A	A	A	A	A	A	A	A	A	A	A	A	A	A	A	A	A	A	A	A	A	A	A	A	A	A	Gx70	Ax212	Ax76	Ax55 Gx1	Ax57	Ax74 Gx1	Ax57	Ax70 Gx8	Ax71 Cx1
NC_002516.2	1192023	insertion-before	-	-	-	-	-	-	-	-	-	-	-	-	-	-	-	-	-	-	-	-	-	-	-	-	-	-	-	-	-	-	-	A	A	-	A	-	-	A	#VALUE!	#VALUE!	#VALUE!	#VALUE!	#VALUE!	#VALUE!	#VALUE!	#VALUE!	#VALUE!
NC_002516.2	1196717	substitution	G	G	G	G	G	A	G	G	G	G	G	G	G	G	G	G	G	G	G	G	G	G	G	G	G	G	G	G	G	G	G	G	G	G	G	G	G	G	Gx54	Gx182	Gx64	Gx65 Ax1	Gx46 Ax2	Ax48 Gx6	Gx46	Gx65	Gx59
NC_002516.2	1197915	substitution	C	C	C	C	C	C	C	C	C	C	C	C	C	C	C	C	C	C	C	C	C	C	C	C	C	C	C	C	C	C	C	T	T	C	T	C	C	T	Cx61	Cx254 Tx1 Gx1	Cx65	Cx66	Cx67	Cx73	Cx61	Cx56	Cx70
NC_002516.2	1198153	substitution	C	C	C	C	C	C	C	C	C	C	C	C	C	C	C	C	C	C	C	C	C	C	C	C	C	C	C	C	C	C	C	T	T	C	T	C	C	T	Cx51	Cx164	Cx35	Cx37	Cx57	Cx47	Cx29	Cx39	Cx49
NC_002516.2	1209042	substitution	A	A	A	A	A	A	A	A	A	A	A	A	A	A	A	A	A	A	A	A	A	A	A	A	A	A	A	A	A	A	A	A	A	A	A	A	A	G	Ax49	Ax209	Ax54	Ax62	Ax66	Ax59	Ax45	Ax51	Ax61
NC_002516.2	1213928	substitution	A	A	A	A	A	A	A	A	A	A	A	A	A	A	A	A	A	A	A	A	A	A	A	A	A	A	A	A	A	A	A	A	A	A	A	A	A	G	Ax75	Ax242 Tx1	Ax61	Ax56	Ax70	Ax73	Ax72	Ax65	Ax73
NC_002516.2	1216328	substitution	C	C	C	C	C	C	C	C	C	C	C	C	C	C	C	C	C	C	C	C	C	C	C	C	C	C	C	C	C	C	C	C	C	T	C	C	C	C	Cx60	Cx199 Tx1	Cx76	Cx60	Cx84	Cx65	Cx45	Cx55	Cx59
NC_002516.2	1216590	substitution	C	C	C	C	C	C	C	C	C	C	C	C	C	C	C	C	C	C	C	C	C	C	C	C	C	C	C	T	C	C	C	C	C	T	C	C	T	C	Cx54	Cx190	Cx55	Cx44	Cx58	Cx59	Cx45	Cx57	Cx43
NC_002516.2	1219289	substitution	C	C	C	C	C	C	C	C	C	C	C	C	C	C	C	C	C	C	C	C	C	C	C	C	C	C	C	T	C	C	C	C	C	T	C	C	T	C	Cx48	Cx156	Cx57	Cx54	Cx99	Cx60	Cx57	Cx57	Cx64 Ax1
NC_002516.2	1219772	deletion	G	G	G	G	G	G	G	G	G	G	G	G	G	G	G	G	G	G	G	G	G	G	G	G	G	G	G	G	G	G	G	G	G	G	-	G	G	G	Gx62	Gx143 Ax1	Gx60	Gx62	Gx64	Gx69	Gx36	Gx44	Gx60
NC_002516.2	1220882	substitution	G	G	G	G	G	G	G	G	G	T	G	G	G	G	G	G	G	G	G	G	G	G	G	G	G	G	G	G	G	G	G	G	G	G	G	G	G	G	Gx56	Gx244	Gx44	Gx42	Gx52	Gx44	Gx29	Gx45	Gx52 Tx1
NC_002516.2	1225013	substitution	A	A	A	A	A	A	A	A	A	A	A	A	A	A	A	A	A	A	A	A	A	A	A	A	A	A	A	G	A	A	A	A	A	G	A	A	G	A	Ax55	Ax183	Ax57	Ax53	Ax77	Ax57	Ax56 Cx1	Ax57	Ax38
NC_002516.2	1226743	substitution	A	A	A	A	A	A	A	A	A	A	A	A	A	A	A	A	A	A	A	A	A	A	A	A	A	A	A	A	A	A	A	A	A	A	G	A	A	G	Ax55	Ax214	Ax66	Ax54	Ax79 Gx1	Ax78	Ax45	Ax60	Ax52
NC_002516.2	1229679	substitution	C	C	C	C	C	C	C	C	C	C	C	C	C	C	C	C	C	T	C	C	C	C	C	C	C	C	C	C	C	C	C	C	C	C	C	C	C	C	Cx65	Cx159	Cx83	Cx69	Cx71	Cx71	Cx47	Cx64	Cx75
NC_002516.2	1230768	substitution	A	A	A	A	A	A	G	A	A	A	A	A	A	A	A	A	A	A	A	A	A	A	A	A	A	A	A	A	A	A	A	A	A	A	A	A	A	A	Ax55	Ax149	Ax61	Ax48	Ax63	Ax61 Gx2	Gx36 Ax2	Ax59	Ax56
NC_002516.2	1232554	substitution	A	A	A	A	A	A	A	A	A	A	A	A	A	A	A	A	A	A	A	A	A	A	A	A	A	A	A	A	A	A	A	G	G	A	G	A	A	G	Ax68	Ax218	Ax81 Gx1	Ax68	Ax89	Ax108 Gx1	Ax53	Ax73	Ax83
NC_002516.2	1234039	insertion-before	-	-	-	-	-	-	-	-	-	-	-	-	-	-	-	-	-	-	-	-	-	-	-	-	-	-	-	G	-	-	-	-	-	G	-	-	G	-	#VALUE!	#VALUE!	#VALUE!	#VALUE!	#VALUE!	#VALUE!	#VALUE!	#VALUE!	#VALUE!
NC_002516.2	1234370	insertion-before	-	-	-	-	-	-	-	-	-	-	-	-	-	-	-	-	-	-	-	-	-	-	-	-	-	-	-	-	-	-	-	C	C	-	C	-	-	C	#VALUE!	#VALUE!	#VALUE!	#VALUE!	#VALUE!	#VALUE!	#VALUE!	#VALUE!	#VALUE!
NC_002516.2	1234683	deletion	C	C	C	C	C	C	C	C	C	C	C	C	C	C	C	C	C	C	C	C	C	C	C	C	C	C	C	-	C	C	C	C	C	-	C	C	-	C	Cx82	Cx147	Cx79	Cx81	Cx77	Cx107 -x1	Cx63	Cx61 Ax1	Cx88
NC_002516.2	1235280	substitution	C	C	C	C	C	C	C	C	C	C	C	C	C	C	C	C	C	C	C	C	C	C	C	C	C	C	C	C	C	C	C	C	T	C	C	C	C	C	Cx51	Cx208	Cx75	Cx70 Tx1	Cx53	Cx63	Cx47	Cx59	Cx67
NC_002516.2	1235289	substitution	C	C	C	C	C	C	C	C	C	C	C	C	C	C	C	C	C	C	C	C	C	C	C	C	C	C	C	T	C	C	C	C	C	T	C	C	T	C	Cx57	Cx207 Ax1	Cx71 Gx1	Cx66	Cx55	Cx61 Ax1	Cx43	Cx56	Cx66
NC_002516.2	1235494	insertion-before	-	-	-	-	-	-	-	-	-	-	-	-	-	-	-	-	-	-	-	-	-	-	-	-	-	-	-	-	-	-	-	-	-	-	G	-	-	G	#VALUE!	#VALUE!	#VALUE!	#VALUE!	#VALUE!	#VALUE!	#VALUE!	#VALUE!	#VALUE!
NC_002516.2	1244442	substitution	C	C	C	C	C	C	C	C	C	C	C	C	C	C	C	C	C	C	C	C	C	C	C	C	C	C	C	C	C	C	C	C	C	C	C	C	C	T	Cx76	Cx265	Cx97	Cx70 Gx1	Cx78	Cx77	Cx65	Cx61	Cx71
NC_002516.2	1244670	substitution	C	C	C	C	C	C	T	C	C	C	C	C	C	C	C	C	C	C	C	C	C	C	C	C	C	C	C	C	C	C	C	C	C	C	C	C	C	C	Cx68	Cx282	Cx51	Cx69	Cx77 Tx1	Cx68 Tx1	Tx50 Cx3	Cx56	Cx49
NC_002516.2	1251044	substitution	G	G	G	G	G	G	G	G	G	G	G	G	G	G	G	G	G	G	G	G	G	G	G	G	G	G	G	G	G	G	G	A	A	G	A	G	G	A	Gx63	Gx203	Gx50	Gx55	Gx77	Gx63	Gx35	Gx55	Gx68
NC_002516.2	1251257	substitution	T	T	T	T	T	T	T	T	T	T	T	T	T	T	T	T	T	T	T	T	T	T	T	T	T	T	T	T	T	T	T	T	C	T	T	T	T	T	Tx68	Tx198	Tx56	Tx53	Tx79	Tx55	Tx49 Gx1	Tx52	Tx69 Cx1
NC_002516.2	1254629	substitution	C	C	C	C	C	C	C	C	C	C	C	C	C	C	C	C	C	C	C	C	C	C	C	C	C	C	C	C	C	C	C	C	T	C	C	C	C	C	Cx68	Cx188	Cx65	Cx60	Cx63 Ax1	Cx79	Cx59 Ax1	Cx54	Cx62
NC_002516.2	1255425	substitution	G	G	G	G	G	A	G	G	G	G	G	G	G	G	G	G	G	G	G	G	G	G	G	G	G	G	G	G	G	G	G	G	G	G	G	G	G	G	Gx70	Gx231	Gx64	Gx59	Gx73 Ax10	Ax62 Gx4	Gx47	Gx65	Gx70
NC_002516.2	1256565	substitution	A	A	A	A	A	G	A	A	A	A	A	A	A	A	A	A	A	A	A	A	A	A	A	A	A	A	A	A	A	A	A	A	A	A	A	A	A	A	Ax59	Ax256 -x2 Cx1	Ax64	Ax52 Gx2 Cx1	Ax72 Gx2	Gx45 Ax1	Ax50	Ax47	Ax49
NC_002516.2	1256602	substitution	G	G	G	G	G	G	G	G	G	G	G	G	G	G	G	G	G	G	G	G	G	G	G	G	G	G	G	G	G	G	G	A	A	G	A	G	G	A	Gx65 Ax1	Gx219	Gx67	Gx56	Gx75	Gx59	Gx52	Gx51	Gx51
NC_002516.2	1259543	substitution	C	C	C	C	C	T	C	C	C	C	C	C	C	C	C	C	C	C	C	C	C	C	C	C	C	C	C	C	C	C	C	C	C	C	C	C	C	C	Cx48	Cx214	Cx65	Cx53 Tx1	Cx55 Tx4	Tx56 Cx6 Gx1	Cx41	Cx64	Cx36
NC_002516.2	1261052	substitution	C	C	C	C	C	C	C	C	C	C	C	C	C	C	C	C	C	C	C	C	C	C	C	C	C	C	C	T	C	C	C	C	C	T	C	C	T	C	Cx57	Cx147	Cx52	Cx67	Cx56	Cx64 Ax1	Cx35	Cx41	Cx50 Ax1
NC_002516.2	1263227	insertion-before	-	-	-	-	-	-	-	-	-	-	-	-	-	-	-	-	-	-	-	-	-	-	-	-	-	-	-	C	-	-	-	-	-	C	-	-	C	-	#VALUE!	#VALUE!	#VALUE!	#VALUE!	#VALUE!	#VALUE!	#VALUE!	#VALUE!	#VALUE!
NC_002516.2	1263984	substitution	C	C	C	C	C	C	C	C	C	C	C	C	C	C	C	C	C	C	C	C	C	C	C	C	C	C	C	C	C	C	C	C	C	C	C	C	C	T	Cx63	Cx128	Cx75	Cx71	Cx73	Cx76	Cx55	Cx85	Cx75
NC_002516.2	1265706	substitution	T	T	T	T	T	T	T	T	T	T	T	T	T	T	T	T	T	T	T	T	T	T	T	T	T	T	T	C	T	T	T	T	T	C	T	T	C	T	Tx57	Tx224	Tx54	Tx48	Tx58	Tx51	Tx41	Tx64	Tx37
NC_002516.2	1266220	substitution	C	C	C	C	C	C	C	C	C	C	C	T	C	C	C	C	C	C	C	C	C	C	C	C	C	C	C	C	C	C	C	C	C	C	C	C	C	C	Cx72	Cx207	Cx70	Cx70	Cx72 Ax1	Cx57	Cx44	Cx48	Cx73
NC_002516.2	1266669	substitution	T	T	T	T	T	T	T	T	T	T	T	T	T	T	T	T	T	T	T	T	T	T	T	T	T	T	T	T	T	T	T	T	T	C	T	T	C	T	Tx51	Tx201 -x1	Tx49	Tx49	Tx65	Tx66	Tx46	Tx54	Tx64
NC_002516.2	1270159	substitution	C	C	C	C	C	C	C	C	C	C	C	C	C	C	C	C	C	C	C	C	C	C	C	C	C	C	C	C	C	C	C	T	T	C	C	C	C	C	Cx75	Cx219	Cx60	Cx53	Cx58	Cx72	Cx49	Cx56 Tx1	Cx61
NC_002516.2	1271767	substitution	G	G	G	G	G	A	G	G	G	G	G	G	G	G	G	G	G	G	G	G	G	G	G	G	G	G	G	G	G	G	G	G	G	G	G	G	G	G	Gx47	Gx76	Gx54	Gx50 Ax1	Gx50 Ax5	Ax65 Gx5	Gx52	Gx66	Gx62
NC_002516.2	1272535	substitution	A	A	A	A	A	G	A	A	A	A	A	A	A	A	A	A	A	A	A	A	A	A	A	A	A	A	A	A	A	A	A	A	A	A	A	A	A	A	Ax73	Ax210	Ax36	Ax36 Gx1	Ax52 Gx1	Gx30 Ax3	Ax47	Ax39	Ax41
NC_002516.2	1279140	substitution	T	T	T	T	G	T	T	T	T	T	T	T	T	G	T	T	T	T	T	T	T	T	T	T	T	T	T	T	T	T	T	T	T	T	T	T	T	T	Tx60	Tx187 Gx1	Tx67	Tx54 Gx4	Gx62 Tx6	Tx55	Tx63	Tx62	Tx57
NC_002516.2	1280900	substitution	T	T	T	T	T	T	T	T	T	T	T	T	T	T	T	T	T	T	T	T	T	T	T	T	T	T	T	T	T	T	T	C	C	T	C	T	T	C	Tx52	Tx225	Tx39	Tx39	Tx57	Tx47	Tx30	Tx39	Tx48 Gx1
NC_002516.2	1284126	substitution	C	C	C	C	C	C	T	C	C	C	C	C	C	C	C	C	C	C	C	C	C	C	C	C	C	C	C	C	C	C	C	C	C	C	C	C	C	C	Cx80	Cx177	Cx52	Cx55	Cx64	Cx56 Tx1	Tx53 Cx1	Cx58	Cx73
NC_002516.2	1284446	insertion-before	-	-	-	-	-	-	G	-	-	-	-	-	-	-	-	-	-	-	-	-	-	-	-	-	-	-	-	-	-	-	-	-	-	-	-	-	-	-	#VALUE!	#VALUE!	#VALUE!	#VALUE!	#VALUE!	#NULL!	Gx49 -x7 Tx1	#VALUE!	#VALUE!
NC_002516.2	1284658	substitution	C	C	C	C	C	C	C	C	C	C	C	C	C	C	C	C	C	C	C	C	C	C	C	C	C	C	C	T	C	C	C	C	C	T	C	C	T	C	Cx90	Cx226 Gx1	Cx95 Gx1	Cx67	Cx77 Gx1	Cx63	Cx44	Cx75	Cx79
NC_002516.2	1285928	substitution	C	C	C	C	C	C	C	C	C	C	C	C	C	C	C	C	C	C	C	C	C	C	C	C	C	C	C	T	C	C	C	C	C	T	C	C	T	C	Cx71	Cx138	Cx61	Cx61	Cx79	Cx64	Cx57	Cx80	Cx80
NC_002516.2	1286284	substitution	T	T	T	T	T	T	T	T	T	T	T	T	T	T	T	T	T	T	T	T	T	T	T	T	T	T	T	T	T	T	T	T	T	T	C	T	T	T	Tx75	Tx176	Tx62	Tx71	Tx78	Tx61	Tx55	Tx55	Tx75
NC_002516.2	1287246	substitution	A	A	A	A	A	G	A	A	A	A	A	A	A	A	A	A	A	A	A	A	A	A	A	A	A	A	A	A	A	A	A	A	A	A	A	A	A	A	Ax61 Gx1	Ax222	Ax62	Ax52 Gx1	Ax48 Gx6	Gx42 Ax2	Ax39 Cx1	Ax54	Ax64
NC_002516.2	1287249	insertion-before	-	-	-	-	-	C	C	-	-	-	-	-	-	-	-	-	-	-	-	-	-	-	-	-	-	-	-	-	-	-	-	-	-	-	-	-	-	-	#VALUE!	#VALUE!	#VALUE!	#NULL!	#NULL!	Cx36 -x7 CCx1	Cx34 -x4	#VALUE!	#VALUE!
NC_002516.2	1288331	substitution	G	T	T	T	T	T	T	T	T	T	T	T	T	T	T	T	T	T	T	T	T	T	T	T	T	T	T	T	T	T	T	T	T	T	T	T	T	T	Gx68	Tx153	Tx59	Tx68 Gx1	Tx62	Tx64	Tx42 Gx1	Tx47 Gx2 Cx1	Tx61
NC_002516.2	1288696	substitution	G	G	G	G	G	G	A	G	G	G	G	G	G	G	G	G	G	G	G	G	G	G	G	G	G	G	G	G	G	G	G	G	G	G	G	G	G	G	Gx52	Gx191	Gx55	Gx50	Gx79	Gx71	Ax36 Gx2 Cx1	Gx63 -x1	Gx65
NC_002516.2	1289800	substitution	A	A	A	A	A	A	G	A	A	A	A	A	A	A	A	A	A	A	A	A	A	A	A	A	A	A	A	A	A	A	A	A	A	A	A	A	A	A	Ax66	Ax209	Ax38	Ax48	Ax61	Ax49	Gx44 Ax1	Ax47 Cx1	Ax45
NC_002516.2	1291979	substitution	A	A	A	A	A	G	A	A	A	A	A	A	A	A	A	A	A	A	A	A	A	A	A	A	A	A	A	A	A	A	A	A	A	A	A	A	A	A	Ax62 Tx1	Ax213	Ax71 Cx1 Tx1	Ax60	Ax58 Gx3	Gx57 Ax2	Ax49	Ax54	Ax83
NC_002516.2	1295479	substitution	C	C	C	C	C	T	C	C	C	C	C	C	C	C	C	C	C	C	C	C	C	C	C	C	C	C	C	C	C	C	C	C	C	C	C	C	C	C	Cx23	Cx191	Cx35	Cx28 Tx1	Cx28 Tx2	Tx56 Cx3	Cx19	Cx28	Cx25
NC_002516.2	1303247	substitution	T	T	T	T	T	T	C	T	T	T	T	T	T	T	T	T	T	T	T	T	T	T	T	T	T	T	T	T	T	T	T	T	T	T	T	T	T	T	Tx74	Tx175	Tx55	Tx59	Tx81	Tx59 Cx1	Cx41 Tx4	Tx47	Tx59
NC_002516.2	1303433	deletion	C	C	C	C	C	C	C	C	C	C	C	C	C	C	C	C	C	C	C	C	C	C	C	C	C	C	C	-	C	C	C	C	C	-	C	C	-	C	Cx52	Cx73	Cx59	Cx55	Cx79	Cx74	Cx53	Cx44	Cx56
NC_002516.2	1303495	substitution	C	C	C	C	C	T	C	C	C	C	C	C	C	C	C	C	C	C	C	C	C	C	C	C	C	C	C	C	C	C	C	C	C	C	C	C	C	C	Cx68	Cx162	Cx57	Cx46	Cx68 Tx10 Ax1	Tx53 Cx2	Cx45	Cx46	Cx46
NC_002516.2	1304215	substitution	G	G	G	G	G	G	G	G	G	G	G	G	G	G	G	G	G	G	G	G	G	G	G	G	G	G	G	G	G	G	G	A	A	G	A	G	G	A	Gx78	Gx152	Gx73	Gx54	Gx81	Gx66	Gx55	Gx69	Gx65
NC_002516.2	1305336	deletion	G	G	G	G	G	G	G	G	G	G	G	G	G	G	G	G	G	G	G	G	G	G	G	G	G	G	G	G	G	G	G	G	-	G	G	G	G	G	Gx63 Ax1	Gx184	Gx56	Gx53 Ax1	Gx76	Gx45	Gx48	Gx61	Gx63
NC_002516.2	1307223	substitution	C	C	C	C	C	T	C	C	C	C	C	C	C	C	C	C	C	C	C	C	C	C	C	C	C	C	C	C	C	C	C	C	C	C	C	C	C	C	Cx57 Ax1	Cx199	Cx71	Cx52 Tx1	Cx68 Tx1	Tx57 Gx2 Cx2	Cx59	Cx65	Cx56
NC_002516.2	1307682	substitution	C	C	C	C	C	C	C	C	C	C	C	C	C	C	C	C	C	C	C	C	C	C	C	T	C	C	C	C	C	C	C	C	C	C	C	C	C	C	Cx53	Cx223	Cx59	Cx49 Ax1	Cx71	Cx70	Cx51	Cx53	Cx51
NC_002516.2	1309648	substitution	A	A	A	A	A	A	G	A	A	A	A	A	A	A	A	A	A	A	A	A	A	A	A	A	A	A	A	A	A	A	A	A	A	A	A	A	A	A	Ax60	Ax92	Ax73	Ax58	Ax85	Ax64 Gx4	Gx57 Ax1	Ax74	Ax72 Tx1
NC_002516.2	1311644	substitution	C	C	C	C	C	C	C	C	C	C	C	C	C	C	C	C	C	C	C	C	C	C	C	C	C	C	C	T	C	C	C	C	C	T	C	C	T	C	Cx47	Cx73	Cx49	Cx50	Cx67 Tx1	Cx59	Cx32	Cx57	Cx56
NC_002516.2	1315352	substitution	C	C	C	C	C	T	C	C	C	C	C	C	C	C	C	C	C	C	C	C	C	C	C	C	C	C	C	C	C	C	C	C	C	C	C	C	C	C	Cx62	Cx113	Cx64	Cx66 Tx3	Cx68 Tx1	Tx50 Cx3	Cx36	Cx60	Cx71
NC_002516.2	1316985	substitution	C	C	C	C	C	T	C	C	C	C	C	C	C	C	C	C	C	C	C	C	C	C	C	C	C	C	C	C	C	C	C	C	C	C	C	C	C	C	Cx63	Cx101	Cx57	Cx60	Cx79 Tx3	Tx50 Cx4	Cx42	Cx61	Cx48
NC_002516.2	1319610	substitution	A	A	A	A	A	A	A	A	A	A	A	A	A	A	A	A	A	A	A	A	A	A	A	A	A	A	A	A	A	A	A	G	G	A	G	A	A	G	Ax49	Ax190	Ax77	Ax76	Ax73	Ax59	Ax68	Ax75	Ax85
NC_002516.2	1320215	substitution	A	A	A	A	A	G	A	A	A	A	A	A	A	A	A	A	A	A	A	A	A	A	A	A	A	A	A	A	A	A	A	A	A	A	A	A	A	A	Ax63	Ax161	Ax71	Ax49 Gx1	Ax58 Gx3	Gx67 Ax5	Ax31	Ax43	Ax61
NC_002516.2	1321656	substitution	C	C	C	C	C	C	C	C	C	C	C	C	C	C	C	C	C	C	C	C	C	C	C	C	C	C	C	T	C	C	C	C	C	T	C	C	T	C	Cx77	Cx145	Cx54	Cx39	Cx82	Cx74	Cx40	Cx61	Cx62 Tx1
NC_002516.2	1322175	substitution	A	A	A	A	A	A	A	A	A	A	A	A	A	A	A	A	A	A	A	A	A	A	A	A	A	A	A	A	A	A	A	G	G	A	A	A	A	A	Ax70 Gx1	Ax222	Ax70 Gx1	Ax78	Ax82	Ax70	Ax40	Ax69	Ax55
NC_002516.2	1323410	substitution	C	C	C	C	C	C	T	C	C	C	C	C	C	C	C	C	C	C	C	C	C	C	C	C	C	C	C	C	C	C	C	C	C	C	C	C	C	C	Cx48	Cx185	Cx56	Cx46	Cx61	Cx41 Tx1	Tx34	Cx44	Cx49
NC_002516.2	1324034	substitution	T	T	T	T	T	C	T	T	T	T	T	T	T	T	T	T	T	T	T	T	T	T	T	T	T	T	T	T	T	T	T	T	T	T	T	T	T	T	Tx67 Gx1	Tx186	Tx70 Cx1	Tx50 Cx1	Tx80 Cx2	Cx64 Tx4	Tx50	Tx64	Tx63
NC_002516.2	1326135	substitution	C	C	C	C	C	C	C	C	C	C	C	C	C	C	C	C	C	C	C	C	C	C	C	C	C	C	C	C	C	C	C	T	T	C	C	C	C	C	Cx70	Cx198	Cx59	Cx50	Cx75	Cx56	Cx54	Cx45	Cx50
NC_002516.2	1347984	substitution	A	A	A	A	A	A	A	A	A	A	A	A	A	A	A	A	A	A	A	A	A	A	A	A	A	A	A	A	A	A	A	A	G	A	A	A	A	A	Ax76	Ax201	Ax72	Ax63	Ax71	Ax48	Ax43	Ax62	Ax49
NC_002516.2	1350319	substitution	C	C	C	C	C	C	C	C	C	C	C	C	C	C	C	C	C	C	C	C	C	C	C	C	C	C	C	T	C	C	C	C	C	T	C	C	T	C	Cx57	Cx223	Cx70	Cx64	Cx62	Cx62	Cx29	Cx66	Cx58
NC_002516.2	1351368	substitution	A	A	A	A	A	A	A	A	A	A	A	A	A	A	A	A	A	A	A	A	A	A	A	A	A	A	A	G	A	A	A	A	A	G	A	A	G	A	Ax61	Ax213	Ax70	Ax60	Ax90	Ax37 Cx1	Ax43	Ax57	Ax60
NC_002516.2	1352128	substitution	T	T	T	T	T	T	T	T	T	T	T	T	T	T	T	T	T	T	T	T	T	T	T	T	T	T	T	C	T	T	T	T	T	C	T	T	C	T	Tx34	Tx63	Tx52	Tx64	Tx59 Gx1	Tx57	Tx30	Tx52	Tx42
NC_002516.2	1352777	substitution	C	C	C	C	C	C	T	C	C	C	C	C	C	C	C	C	C	C	C	C	C	C	C	C	C	C	C	C	C	C	C	C	C	C	C	C	C	C	Cx54 Tx1	Cx211 Tx1	Cx66 Tx1	Cx61	Cx87 Tx2	Cx49 Tx2	Tx41 Cx5	Cx46	Cx62
NC_002516.2	1352821	substitution	C	C	C	C	C	C	C	C	C	C	C	C	C	C	C	C	C	C	C	C	C	C	C	C	C	C	C	A	C	C	C	C	C	C	C	C	C	C	Cx52	Cx213	Cx52	Cx68	Cx72	Cx60	Cx45	Cx51	Cx59
NC_002516.2	1353598	substitution	G	G	G	G	G	G	G	G	G	G	G	G	G	G	G	G	G	G	G	G	G	G	G	G	G	G	G	G	G	G	G	G	A	G	G	G	G	G	Gx71	Gx182	Gx51 Cx1	Gx59	Gx81	Gx68	Gx38	Gx62	Gx45
NC_002516.2	1354419	substitution	C	C	C	C	C	C	C	C	C	C	C	C	C	C	C	C	C	C	C	C	C	C	C	C	C	C	C	C	C	C	C	T	T	C	T	C	C	T	Cx64	Cx130	Cx75	Cx68	Cx74	Cx98	Cx52	Cx74	Cx81
NC_002516.2	1357438	substitution	C	C	C	C	C	C	C	C	C	C	C	C	C	C	C	C	C	C	C	C	C	C	C	C	C	C	C	C	C	C	C	T	T	C	C	C	C	C	Cx73	Cx165 Ax1	Cx70	Cx69	Cx64	Cx58	Cx51	Cx80	Cx69
NC_002516.2	1360885	substitution	C	C	C	C	C	C	T	C	C	C	C	C	C	C	C	C	C	C	C	C	C	C	C	C	C	C	C	C	C	C	C	C	C	C	C	C	C	C	Cx76	Cx214	Cx57	Cx65	Cx73	Cx55 Tx2	Tx37 Cx7	Cx59 Tx1	Cx57
NC_002516.2	1366991	substitution	G	G	G	G	G	A	G	G	G	G	G	G	G	G	G	G	G	G	G	G	G	G	G	G	G	G	G	G	G	G	G	G	G	G	G	G	G	G	Gx53	Gx25	Gx47	Gx56	Gx80 Ax3	Ax64 Gx8	Gx46	Gx54	Gx74
NC_002516.2	1370150	deletion	G	G	G	G	G	G	G	G	G	G	G	G	G	G	G	G	G	G	G	G	G	G	G	G	G	G	G	G	G	G	G	-	G	G	G	G	G	G	Gx58 Tx1	Gx104	Gx44	Gx62	Gx71	Gx55	Gx53	Gx66	Gx63
NC_002516.2	1371463	substitution	G	G	G	G	G	G	G	G	G	G	G	G	G	G	G	G	G	G	G	G	G	G	G	G	G	G	G	G	G	G	G	A	A	G	A	G	G	A	Gx67	Gx201	Gx68	Gx70	Gx87	Gx66	Gx46	Gx62 Ax1	Gx54
NC_002516.2	1372112	substitution	C	C	C	C	C	C	C	C	C	C	C	C	C	C	C	C	C	C	C	C	C	C	C	C	C	C	C	T	C	C	C	C	C	C	C	C	C	C	Cx86	Cx98	Cx67	Cx65 Ax1	Cx50	Cx67	Cx59	Cx68	Cx66
NC_002516.2	1378970	substitution	A	A	A	A	A	A	A	A	A	A	A	A	A	A	A	A	A	A	A	A	A	A	A	A	A	A	A	G	A	A	A	A	A	G	A	A	G	A	Ax75	Ax248	Ax59	Ax64	Ax79	Ax54	Ax58	Ax75	Ax68
NC_002516.2	1381640	substitution	A	A	A	A	A	G	A	A	A	A	A	A	A	A	A	A	A	A	A	A	A	A	A	A	A	A	A	A	A	A	A	A	A	A	A	A	A	A	Ax57	Ax188	Ax69	Ax69 Gx2	Ax53 Gx5 Cx1	Gx58 Ax6	Ax53	Ax56	Ax57
NC_002516.2	1382450	substitution	A	A	A	A	A	G	A	A	A	A	A	A	A	A	A	A	A	A	A	A	A	A	A	A	A	A	A	A	A	A	A	A	A	A	A	A	A	A	Ax67	Ax191	Ax59 Cx1	Ax60	Ax54 Gx3	Gx29 Ax3	Ax46	Ax58	Ax56
NC_002516.2	1394285	substitution	T	T	T	T	T	C	T	T	T	T	T	T	T	T	T	T	T	T	T	T	T	T	T	T	T	T	T	T	T	T	T	T	T	T	T	T	T	T	Tx75	Tx228	Tx77	Tx57 Cx1	Tx63 Cx2 Gx1	Cx86 Tx5	Tx56	Tx63	Tx64
NC_002516.2	1395512	substitution	A	A	A	A	A	A	A	A	A	A	A	A	A	A	A	A	A	A	A	A	A	A	A	A	A	A	A	G	A	A	A	A	A	G	A	A	G	A	Ax48	Ax218	Ax54	Ax63	Ax56	Ax58	Ax55	Ax57	Ax58 Tx1
NC_002516.2	1395858	substitution	C	C	C	C	C	C	C	C	C	C	C	C	C	C	C	C	C	C	C	C	C	C	C	C	C	C	C	C	C	C	C	T	C	C	C	C	C	C	Cx89	Cx214	Cx65	Cx71	Cx82	Cx77	Cx50	Cx51	Cx74
NC_002516.2	1398810	substitution	C	C	C	C	C	T	C	C	C	C	C	C	C	C	C	C	C	C	C	C	C	C	C	C	C	C	C	C	C	C	C	C	C	C	C	C	C	C	Cx64	Cx230	Cx61	Cx48	Cx75 Tx6	Tx53 Cx5	Cx48	Cx56	Cx45
NC_002516.2	1398883	substitution	C	C	C	C	C	C	C	C	C	C	C	C	C	C	C	C	C	C	C	C	C	C	C	C	C	C	C	C	C	C	C	T	T	C	T	C	C	T	Cx71	Cx196 Tx1	Cx56	Cx63	Cx93	Cx55	Cx61	Cx50	Cx69
NC_002516.2	1399949	substitution	C	C	C	C	C	C	C	C	C	C	C	C	C	C	C	C	C	C	C	C	C	C	C	C	C	C	C	C	C	C	C	C	C	T	C	C	C	C	Cx70	Cx179	Cx54	Cx70	Cx68 Gx1	Cx51	Cx53	Cx53	Cx51
NC_002516.2	1400011	substitution	G	G	G	G	G	G	G	G	G	G	G	G	G	G	G	G	G	G	G	G	G	G	G	G	G	G	G	G	G	G	G	A	G	G	G	G	G	G	Gx83	Gx222 Ax1	Gx47	Gx61	Gx70 Tx1	Gx51	Gx54	Gx49	Gx43
NC_002516.2	1403721	substitution	C	C	C	C	C	T	C	C	C	C	C	C	C	C	C	C	C	C	C	C	C	C	C	C	C	C	C	C	C	C	C	C	C	C	C	C	C	C	Cx71	Cx241	Cx66 Ax1	Cx53	Cx67 Tx4	Tx56 Cx5	Cx53	Cx63	Cx70
NC_002516.2	1405239	substitution	G	A	A	A	A	A	A	A	A	A	A	A	A	A	A	A	A	A	A	A	A	A	A	A	A	A	A	A	A	A	A	A	A	A	A	A	A	A	Gx66	Ax196 Gx4	Ax73	Ax82	Ax81	Ax54	Ax60	Ax57	Ax49 Gx1
NC_002516.2	1407946	substitution	T	T	T	T	T	T	C	T	T	T	T	T	T	T	T	T	T	T	T	T	T	T	T	T	T	T	T	T	T	T	T	T	T	T	T	T	T	T	Tx70 Gx1	Tx256	Tx59	Tx61 Cx2	Tx63	Tx74 Cx2	Cx67 Tx3 Gx1	Tx61	Tx82
NC_002516.2	1408984	substitution	C	C	C	C	C	C	C	C	C	C	C	C	C	C	C	C	C	C	C	C	C	C	C	C	C	C	C	C	C	C	C	T	T	C	C	C	C	C	Cx76	Cx210	Cx78	Cx51	Cx84	Cx53	Cx77	Cx60 Gx1	Cx62
NC_002516.2	1409923	insertion-before	-	-	-	-	-	-	-	-	-	-	-	-	-	-	-	-	G	-	-	G	-	-	-	-	-	-	-	-	-	-	G	-	-	-	-	-	-	-	#VALUE!	#VALUE!	#VALUE!	#VALUE!	#VALUE!	#VALUE!	#VALUE!	#VALUE!	#VALUE!
NC_002516.2	1409923	deletion	G	G	G	G	G	G	G	-	G	G	G	G	G	G	G	G	G	-	G	G	G	G	G	G	G	G	G	G	G	G	G	G	G	G	G	G	G	G	Gx57	Gx200	Gx66 -x1	Gx78 -x1	Gx81 -x3	Gx70 -x3	Gx56 -x3	#NULL!	Gx73
NC_002516.2	1412454	substitution	C	C	C	C	C	T	C	C	C	C	C	C	C	C	C	C	C	C	C	C	C	C	C	C	C	C	C	C	C	C	C	C	C	C	C	C	C	C	Cx56	Cx223	Cx43	Cx50 Tx2	Cx59 Tx5	Tx54 Cx4	Cx48	Cx46	Cx44
NC_002516.2	1412903	substitution	G	G	G	G	G	G	G	G	G	G	G	G	G	G	G	G	G	G	G	G	G	G	G	G	G	G	G	G	G	G	G	G	G	G	G	G	G	A	Gx48 Ax1	Gx175	Gx56	Gx55	Gx69	Gx60	Gx42	Gx60	Gx62
NC_002516.2	1413143	deletion	A	-	-	-	-	-	-	-	-	-	-	-	-	-	-	-	-	-	-	-	-	-	-	-	-	-	-	-	-	-	-	-	-	-	-	-	-	-	Ax43	#NULL!	#VALUE!	#VALUE!	#VALUE!	#VALUE!	#NULL!	#NULL!	#VALUE!
NC_002516.2	1413149	insertion-before	-	G	G	G	G	G	G	G	G	G	G	G	G	G	G	G	G	G	G	G	G	G	G	G	G	G	G	G	G	G	G	G	G	G	G	G	G	G	#VALUE!	Gx178	Gx50	Gx46	Gx49	Gx54	Gx43	Gx45 -x4	Gx56 -x1
NC_002516.2	1416794	insertion-before	-	-	-	-	-	-	-	-	-	-	-	-	-	-	-	-	-	-	-	-	-	-	-	-	-	-	-	-	-	-	-	-	-	G	-	-	-	-	#VALUE!	#VALUE!	#VALUE!	#VALUE!	#VALUE!	#VALUE!	#VALUE!	#VALUE!	#VALUE!
NC_002516.2	1416931	deletion	C	C	C	C	C	C	C	C	C	C	C	C	C	C	C	C	C	C	C	C	C	C	C	C	C	C	C	C	C	C	C	-	-	C	-	C	C	-	Cx61 -x1	Cx204	Cx54	Cx53	Cx60 Gx1	Cx46	Cx39	Cx51	Cx56
NC_002516.2	1419630	substitution	C	C	C	C	C	C	C	C	C	C	C	C	C	C	C	C	C	C	C	C	C	C	C	C	C	C	C	C	C	C	C	C	C	C	C	C	C	T	Cx54	Cx200 Tx1	Cx68	Cx75	Cx78	Cx66	Cx55	Cx57	Cx64 Gx1
NC_002516.2	1420665	substitution	G	G	G	G	G	G	G	G	G	G	G	G	G	G	G	G	G	G	G	G	G	G	G	G	G	G	G	G	G	G	G	G	G	G	A	G	G	G	Gx58	Gx241	Gx71	Gx64 Ax1	Gx66	Gx59	Gx41	Gx70	Gx61
NC_002516.2	1421802	substitution	C	C	C	C	C	T	C	C	C	C	C	C	C	C	C	C	C	C	C	C	C	C	C	C	C	C	C	C	C	C	C	C	C	C	C	C	C	C	Cx93	Cx234	Cx88	Cx84 Tx1	Cx69 Tx2	Tx67 Cx5	Cx53	Cx66	Cx66
NC_002516.2	1423167	substitution	T	T	T	T	T	T	T	T	T	T	T	T	T	T	T	T	T	T	T	T	T	T	T	T	T	T	T	T	T	T	T	T	C	T	T	T	T	T	Tx66	Tx241	Tx63	Tx80	Tx73	Tx59	Tx37	Tx66	Tx68
NC_002516.2	1423419	substitution	G	G	G	G	G	G	G	G	G	G	G	G	G	G	G	G	G	G	G	G	G	G	G	G	G	G	G	G	G	G	G	G	G	G	A	G	G	A	Gx63	Gx243	Gx53 Tx1	Gx63	Gx66	Gx56	Gx39	Gx48	Gx64
NC_002516.2	1424113	substitution	T	T	T	T	T	T	T	T	T	T	T	T	T	T	T	T	T	T	T	T	T	T	T	T	T	T	T	T	T	T	T	T	T	T	T	T	T	C	Tx78	Tx87	Tx55	Tx61	Tx85	Tx74	Tx49	Tx80	Tx75 Cx1
NC_002516.2	1432741	insertion-before	-	-	-	-	GGTGGC	-	-	-	-	-	-	-	-	-	-	-	-	-	-	-	-	-	-	-	-	-	-	-	-	-	-	-	-	-	-	-	-	-	#VALUE!	#VALUE!	#VALUE!	#NAME?	GGTGGCx56 -x21 GGCx1	#VALUE!	#VALUE!	#VALUE!	#VALUE!
NC_002516.2	1432785	substitution	C	C	C	C	C	T	C	C	C	C	C	C	C	C	C	C	C	C	C	C	C	C	C	C	C	C	C	C	C	C	C	C	C	C	C	C	C	C	Cx58	Cx210	Cx52	Cx69 Tx3	Cx71 Tx4	Tx74 Cx5	Cx42	Cx53	Cx59
NC_002516.2	1438150	substitution	C	C	C	C	C	C	C	C	C	C	C	C	C	C	C	C	C	C	C	C	C	C	C	C	C	C	C	C	C	C	C	T	T	C	T	C	C	T	Cx61 Ax1	Cx211	Cx56	Cx71 Tx1	Cx50	Cx56	Cx44	Cx54	Cx57
NC_002516.2	1438724	substitution	C	C	C	C	C	C	T	C	C	C	C	C	C	C	C	C	C	C	C	C	C	C	C	C	C	C	C	C	C	C	C	C	C	C	C	C	C	C	Cx75	Cx244 -x1	Cx74	Cx60	Cx76	Cx73 Tx5	Tx49 Cx3	Cx63	Cx65
NC_002516.2	1439255	substitution	C	C	C	C	C	C	C	C	C	C	C	C	C	C	C	C	C	C	C	C	C	C	C	C	C	C	C	T	C	C	C	C	C	C	C	C	C	C	Cx72	Cx190	Cx61	Cx63	Cx84 Ax1	Cx70	Cx64	Cx66	Cx73
NC_002516.2	1442466	substitution	C	C	C	C	C	C	T	C	C	C	C	C	C	C	C	C	C	C	C	C	C	C	C	C	C	C	C	C	C	C	C	C	C	C	C	C	C	C	Cx61 Tx1	Cx159	Cx33	Cx48 Tx1	Cx58 Tx1	Cx42 Tx1	Tx51 Cx3	Cx58	Cx42
NC_002516.2	1445306	substitution	C	C	C	C	C	C	C	C	C	C	C	C	C	C	C	C	C	C	C	C	C	C	C	C	C	C	C	C	T	C	C	C	C	C	C	T	C	C	Cx62	Cx225	Cx71	Cx68	Cx80	Cx65	Cx65	Cx64	Cx71
NC_002516.2	1450395	deletion	G	G	G	G	G	G	G	G	G	G	G	G	G	G	G	G	G	G	G	G	G	G	G	G	G	G	G	G	G	G	G	G	G	G	G	G	G	-	Gx65	Gx189	Gx49	Gx57	Gx63	Gx60 Tx1	Gx44	Gx32	Gx56
NC_002516.2	1453292	substitution	G	G	G	G	G	A	G	G	G	G	G	G	G	G	G	G	G	G	G	G	G	G	G	G	G	G	G	G	G	G	G	G	G	G	G	G	G	G	Gx69	Gx172 Ax1	Gx66	Gx60	Gx67 Ax4	Ax72 Gx6	Gx49	Gx66	Gx43
NC_002516.2	1457642	substitution	A	A	A	A	A	A	A	A	A	A	A	A	A	A	A	A	A	A	A	A	A	A	A	A	A	A	A	A	A	A	A	A	A	G	A	A	G	A	Ax64	Ax169 -x1	Ax59	Ax64	Ax77	Ax61	Ax57	Ax62	Ax69
NC_002516.2	1459746	substitution	T	T	T	T	T	T	C	T	T	T	T	T	T	T	T	T	T	T	T	T	T	T	T	T	T	T	T	T	T	T	T	T	T	T	T	T	T	T	Tx60 Gx1	Tx187	Tx53	Tx58	Tx38	Tx47 Cx2	Cx35 Tx3	Tx46	Tx47
NC_002516.2	1462181	deletion	G	G	G	G	G	G	G	G	G	G	G	G	G	G	G	G	G	G	G	G	G	G	G	G	G	G	G	G	G	G	G	-	-	G	-	G	G	-	Gx82	Gx221	Gx58	Gx65	Gx69	Gx66 -x1	Gx52	Gx72	Gx72
NC_002516.2	1464460	deletion	C	C	C	C	C	-	C	C	C	C	C	C	C	C	C	C	C	C	C	C	C	C	C	C	C	C	C	C	C	C	C	C	C	C	C	C	C	C	Cx57	Cx228	Cx70	Cx68	Cx63 -x1	#NULL!	Cx42	Cx52	Cx68
NC_002516.2	1464461	deletion	G	G	G	G	G	-	G	G	G	G	G	G	G	G	G	G	G	G	G	G	G	G	G	G	G	G	G	G	G	G	G	G	G	G	G	G	G	G	Gx58	Gx232	Gx71	Gx67	Gx62 -x1	#NULL!	Gx42	Gx52	Gx64 Cx1
NC_002516.2	1465331	substitution	C	C	C	C	C	T	C	C	C	C	C	C	C	C	C	C	C	C	C	C	C	C	C	C	C	C	C	C	C	C	C	C	C	C	C	C	C	C	Cx65	Cx213	Cx60	Cx60	Cx58 Tx5	Tx73 Cx3	Cx66	Cx72	Cx57
NC_002516.2	1467756	substitution	T	T	T	T	T	T	T	T	T	T	T	T	T	T	T	T	T	T	T	T	T	T	T	T	T	T	T	T	T	T	T	C	T	T	T	T	T	T	Tx70	Tx217 Cx1	Tx71	Tx67	Tx68	Tx60	Tx52	Tx50	Tx66
NC_002516.2	1472227	substitution	T	C	C	C	C	C	C	C	C	C	C	C	C	C	C	C	C	C	C	C	C	C	C	C	C	C	C	C	C	C	C	C	C	C	C	C	C	C	Tx40 Gx1	Cx53	Cx56	Cx54	Cx56	Cx34 Tx1	Cx37 Ax1	Cx44 Tx2	Cx54
NC_002516.2	1472744	substitution	C	C	C	C	C	C	C	C	C	C	C	C	C	C	C	C	C	C	C	C	C	C	C	C	C	C	C	C	C	C	C	T	T	C	T	C	C	T	Cx61	Cx124	Cx60	Cx63	Cx67	Cx70	Cx54	Cx53	Cx49
NC_002516.2	1474000	insertion-before	-	-	-	-	-	-	-	-	-	-	-	-	-	-	-	-	-	-	-	-	-	-	-	-	-	-	-	-	-	-	-	G	G	-	G	-	-	G	#VALUE!	#VALUE!	#VALUE!	#VALUE!	#VALUE!	#VALUE!	#VALUE!	#VALUE!	#VALUE!
NC_002516.2	1474466	substitution	A	A	A	A	A	A	A	A	A	A	A	A	A	A	A	A	A	A	A	A	A	A	A	A	A	A	A	G	A	A	A	A	A	G	A	A	G	A	Ax54	Ax183	Ax51	Ax58	Ax80 -x1 Tx1	Ax58 Cx1	Ax54 Cx1 Gx1	Ax59	Ax57
NC_002516.2	1477259	substitution	C	C	C	C	C	C	C	C	C	C	C	C	C	C	C	C	C	C	C	C	C	C	C	C	C	C	C	C	C	C	C	C	C	C	C	C	C	T	Cx74	Cx214	Cx69	Cx43	Cx48	Cx60	Cx42	Cx57	Cx52
NC_002516.2	1480674	substitution	A	A	A	A	A	A	A	A	A	A	A	A	A	A	A	A	A	A	A	A	A	A	A	A	A	A	A	A	A	A	A	G	A	A	A	A	A	A	Ax63	Ax237	Ax54	Ax72	Ax65	Ax61	Ax77	Ax65	Ax75
NC_002516.2	1495474	deletion	G	G	G	G	G	G	G	G	G	G	G	G	G	G	G	G	G	G	G	G	G	G	G	G	G	G	G	G	G	G	G	-	-	G	-	G	G	-	Gx46	Gx110	Gx43	Gx67	Gx44	Gx59	Gx45	Gx60	Gx61
NC_002516.2	1495922	substitution	A	A	A	A	A	A	A	A	A	A	A	A	A	A	A	A	A	A	A	A	A	A	A	A	A	A	A	A	A	A	A	G	A	A	A	A	A	A	Ax43	Ax218	Ax49	Ax56	Ax58	Ax49	Ax40	Ax46	Ax57
NC_002516.2	1495994	deletion	-	G	G	G	G	G	G	G	G	G	G	G	G	G	G	G	G	G	G	G	G	G	G	G	G	G	G	G	G	G	G	G	G	G	G	G	G	G	#NULL!	Gx200	Gx44	Gx63	Gx56	Gx45	Gx37 Cx1	Gx42	Gx47
NC_002516.2	1495995	deletion	-	T	T	T	T	T	T	T	T	T	T	T	T	T	T	T	T	T	T	T	T	T	T	T	T	T	T	T	T	T	T	T	T	T	T	T	T	T	#NULL!	Tx200	Tx45	Tx62 Ax1	Tx56	Tx42	Tx38	Tx40	Tx46
NC_002516.2	1495996	deletion	-	A	A	A	A	A	A	A	A	A	A	A	A	A	A	A	A	A	A	A	A	A	A	A	A	A	A	A	A	A	A	A	A	A	A	A	A	A	#NULL!	Ax201 Cx1	Ax46	Ax62	Ax56	Ax42	Ax37	Ax40	Ax46
NC_002516.2	1495997	deletion	-	G	G	G	G	G	G	G	G	G	G	G	G	G	G	G	G	G	G	G	G	G	G	G	G	G	G	G	G	G	G	G	G	G	G	G	G	G	#VALUE!	Gx202	Gx46	Gx61	Gx56 Ax1	Gx42	Gx37	Gx40	Gx45
NC_002516.2	1495998	deletion	-	G	G	G	G	G	G	G	G	G	G	G	G	G	G	G	G	G	G	G	G	G	G	G	G	G	G	G	G	G	G	G	G	G	G	G	G	G	#VALUE!	Gx198	Gx47	Gx62	Gx58	Gx42	Gx38	Gx40	Gx44
NC_002516.2	1495999	deletion	-	G	G	G	G	G	G	G	G	G	G	G	G	G	G	G	G	G	G	G	G	G	G	G	G	G	G	G	G	G	G	G	G	G	G	G	G	G	#VALUE!	Gx199	Gx48	Gx61	Gx59	Gx42	Gx37	Gx40	Gx42
NC_002516.2	1496000	deletion	-	C	C	C	C	C	C	C	C	C	C	C	C	C	C	C	C	C	C	C	C	C	C	C	C	C	C	C	C	C	C	C	C	C	C	C	C	C	#VALUE!	Cx196	Cx48	Cx61	Cx59	Cx42	Cx37	Cx40	Cx42
NC_002516.2	1496001	deletion	-	G	G	G	G	G	G	G	G	G	G	G	G	G	G	G	G	G	G	G	G	G	G	G	G	G	G	G	G	G	G	G	G	G	G	G	G	G	#VALUE!	Gx194	Gx49	Gx61	Gx59	Gx42	Gx38	Gx40	Gx42
NC_002516.2	1496002	deletion	-	A	A	A	A	A	A	A	A	A	A	A	A	A	A	A	A	A	A	A	A	A	A	A	A	A	A	A	A	A	A	A	A	A	A	A	A	A	#VALUE!	Ax193	Ax48	Ax61	Ax57	Ax40 Gx1	Ax40	Ax34 Gx5	Ax44
NC_002516.2	1496003	deletion	-	A	A	A	A	A	A	A	A	A	A	A	A	A	A	A	A	A	A	A	A	A	A	A	A	A	A	A	A	A	A	A	A	A	A	A	A	A	#VALUE!	Ax194	Ax49	Ax60 Tx1	Ax56	Ax42	Ax40	Ax40	Ax44
NC_002516.2	1496004	deletion	-	T	T	T	T	T	T	T	T	T	T	T	T	T	T	T	T	T	T	T	T	T	T	T	T	T	T	T	T	T	T	T	T	T	T	T	T	T	#VALUE!	Tx193	Tx49	Tx61	Tx55	Tx42	Tx40	Tx39	Tx43
NC_002516.2	1496005	deletion	-	A	A	A	A	A	A	A	A	A	A	A	A	A	A	A	A	A	A	A	A	A	A	A	A	A	A	A	A	A	A	A	A	A	A	A	A	A	#VALUE!	Ax195	Ax48	Ax58	Ax55	Ax42	Ax39	Ax40	Ax42
NC_002516.2	1496006	deletion	-	A	A	A	A	A	A	A	A	A	A	A	A	A	A	A	A	A	A	A	A	A	A	A	A	A	A	A	A	A	A	A	A	A	A	A	A	A	#VALUE!	Ax201	Ax49	Ax60	Ax56	Ax43	Ax39	Ax39	Ax43
NC_002516.2	1517761	substitution	C	C	C	C	C	T	C	C	C	C	C	C	C	C	C	C	C	C	C	C	C	C	C	C	C	C	C	C	C	C	C	C	C	C	C	C	C	C	Cx77	Cx116	Cx75 Gx1	Cx83 Tx1	Cx74 Tx2	Tx44 Cx5	Cx56	Cx76	Cx52
NC_002516.2	1523571	substitution	G	G	G	G	G	G	G	G	G	G	G	G	G	G	G	G	G	G	G	G	G	G	G	G	G	G	G	A	G	G	G	A	A	A	A	G	A	A	Gx74	Gx250	Gx60	Gx75	Gx79	Gx52	Gx62	Gx55	Gx50
NC_002516.2	1524060	substitution	C	C	C	C	C	C	C	C	C	C	C	C	C	C	C	C	C	C	C	C	C	C	C	C	C	C	C	C	C	C	C	T	T	C	T	C	C	T	Cx63 Tx1	Cx223	Cx73	Cx59	Cx65	Cx65	Cx39	Cx75	Cx50
NC_002516.2	1524196	substitution	C	C	C	C	C	T	C	C	C	C	C	C	C	C	C	C	C	C	C	C	C	C	C	C	C	C	C	C	C	C	C	C	C	C	C	C	C	C	Cx65	Cx225	Cx78	Cx67 Tx4	Cx67 Tx4	Tx76 Cx3	Cx47	Cx76	Cx73
NC_002516.2	1525897	substitution	G	G	G	G	G	G	G	G	G	G	G	G	G	G	G	G	G	G	G	G	G	G	G	G	G	G	G	G	G	G	G	G	G	G	A	G	G	G	Gx62	Gx211	Gx65	Gx62	Gx79	Gx63	Gx55	Gx80	Gx67
NC_002516.2	1528790	substitution	C	C	C	C	C	T	C	C	C	C	C	C	C	C	C	C	C	C	C	C	C	C	C	C	C	C	C	C	C	C	C	C	C	C	C	C	C	C	Cx51	Cx217	Cx53	Cx55 Tx1	Cx67 Tx1	Tx54 Cx4	Cx48	Cx65	Cx55
NC_002516.2	1529497	substitution	G	G	G	G	G	G	G	G	G	G	G	G	G	G	G	G	G	G	G	G	G	G	G	G	G	G	G	G	G	G	G	G	G	G	G	G	A	G	Gx75	Gx218	Gx66	Gx61	Gx67	Gx69	Gx44	Gx51	Gx60
NC_002516.2	1532275	substitution	G	G	G	G	G	G	G	G	G	G	G	G	G	G	G	G	G	G	G	G	G	G	G	G	G	G	G	A	G	G	G	G	G	G	G	G	G	G	Gx67	Gx184	Gx64	Gx52	Gx63	Gx57	Gx38	Gx68	Gx64 Tx1
NC_002516.2	1534902	substitution	A	A	A	A	A	A	A	A	A	A	A	A	A	A	A	A	A	A	A	A	A	A	A	A	A	A	A	A	A	A	A	A	A	A	A	A	A	G	Ax51	Ax153	Ax56	Ax40	Ax62	Ax57	Ax40	Ax48	Ax48
NC_002516.2	1538003	insertion-before	-	-	-	-	-	-	-	-	-	-	-	-	-	-	-	-	-	-	-	-	-	-	-	-	-	-	-	-	-	-	-	-	-	-	-	-	G	G	#VALUE!	#VALUE!	#VALUE!	#VALUE!	#VALUE!	#VALUE!	#VALUE!	#VALUE!	#VALUE!
NC_002516.2	1541173	substitution	A	A	A	A	A	A	A	A	A	A	A	A	A	A	A	A	A	A	A	A	A	A	A	A	A	A	A	A	A	A	A	A	A	A	A	A	A	G	Ax76	Ax146	Ax68	Ax66	Ax84	Ax48	Ax38	Ax56	Ax61
NC_002516.2	1542913	substitution	G	G	G	G	G	G	G	G	G	G	G	G	G	G	G	G	G	G	G	G	G	G	G	G	G	G	G	A	G	G	G	G	G	G	G	G	G	G	Gx48	Gx230	Gx55	Gx52	Gx74	Gx66	Gx46	Gx50	Gx63
NC_002516.2	1543696	substitution	G	G	G	G	G	G	G	G	G	G	G	G	G	G	G	G	G	G	G	G	G	G	G	G	G	G	G	G	G	G	G	A	A	G	A	G	G	A	Gx58	Gx210	Gx65	Gx49	Gx62	Gx39	Gx43	Gx52 Cx1	Gx57
NC_002516.2	1544104	substitution	C	C	C	C	C	C	C	C	C	C	C	C	C	C	C	C	C	C	C	C	C	C	C	C	C	C	C	C	C	C	C	C	C	T	C	C	C	C	Cx56	Cx190	Cx60	Cx48	Cx63 Gx1	Cx49	Cx48	Cx57	Cx44
NC_002516.2	1546656	substitution	C	C	C	C	C	C	C	C	C	C	C	C	C	C	C	C	C	C	C	C	C	C	C	C	C	C	C	C	C	C	C	T	T	C	C	C	C	C	Cx73	Cx217	Cx55	Cx46	Cx61	Cx44	Cx31	Cx51	Cx57
NC_002516.2	1548341	substitution	T	T	T	T	T	C	T	T	T	T	T	T	T	T	T	T	T	T	T	T	T	T	T	T	T	T	T	T	T	T	T	T	T	T	T	T	T	T	Tx66 Cx1	Tx207	Tx83	Tx73 Cx2	Tx70 Cx7	Cx75 Tx8	Tx59	Tx71	Tx76
NC_002516.2	1552152	substitution	G	G	G	G	G	G	G	G	G	G	G	G	G	G	G	G	G	G	G	G	G	G	G	G	G	G	G	G	G	G	G	G	A	G	G	G	G	G	Gx41	Gx162	Gx52 Cx1	Gx38	Gx37	Gx46	Gx37	Gx35	Gx46
NC_002516.2	1553366	substitution	C	C	C	C	C	C	C	C	C	C	C	C	C	C	C	C	C	C	C	C	C	C	C	C	C	C	C	C	C	C	C	T	T	C	T	C	C	T	Cx64	Cx221	Cx54	Cx56	Cx64 Tx1	Cx63	Cx39	Cx46	Cx49
NC_002516.2	1553940	substitution	C	C	C	C	C	C	T	C	C	C	C	C	C	C	C	C	C	C	C	C	C	C	C	C	C	C	C	C	C	C	C	C	C	C	C	C	C	C	Cx53	Cx222	Cx63	Cx44	Cx60 Tx1	Cx52 Tx5	Tx50 Cx3	Cx45	Cx57
NC_002516.2	1556622	deletion	G	G	G	G	G	G	G	G	G	G	G	G	G	G	G	G	G	G	G	G	G	G	G	G	G	G	G	G	G	G	G	G	G	G	-	G	G	G	Gx63	Gx212	Gx62	Gx73	Gx82	Gx62	Gx56	Gx59	Gx57
NC_002516.2	1558493	substitution	C	C	C	C	C	C	C	C	C	C	C	C	C	C	C	C	C	C	C	C	C	C	C	C	C	C	C	C	C	C	C	C	C	C	C	C	C	T	Cx67	Cx235	Cx79 Gx1	Cx79	Cx87	Cx75 Tx1	Cx57 Gx1	Cx69	Cx55
NC_002516.2	1558608	deletion	G	-	-	-	-	-	-	-	-	-	-	-	-	-	-	-	-	-	-	-	-	-	-	-	-	-	-	-	-	-	-	-	-	-	-	-	-	-	Gx64	#VALUE!	#VALUE!	#NULL!	#NULL!	#NULL!	#NULL!	#NULL!	#VALUE!
NC_002516.2	1560843	substitution	A	A	A	A	A	A	A	A	A	A	A	A	A	A	A	A	A	A	A	A	A	A	A	A	A	A	A	A	A	A	A	G	G	A	A	A	A	A	Ax70	Ax221	Ax75 Cx1	Ax56	Ax64	Ax61	Ax35	Ax65	Ax73
NC_002516.2	1562277	substitution	C	C	C	C	C	T	C	C	C	C	C	C	C	C	C	C	C	C	C	C	C	C	C	C	C	C	C	C	C	C	C	C	C	C	C	C	C	C	Cx65	Cx198	Cx69	Cx51 Tx3	Cx63 Tx5	Tx66 Cx2	Cx55	Cx70	Cx66
NC_002516.2	1562548	substitution	C	C	C	C	C	T	C	C	C	C	C	C	C	C	C	C	C	C	C	C	C	C	C	C	C	C	C	C	C	C	C	C	C	C	C	C	C	C	Cx54 Tx1	Cx152	Cx53	Cx54 Tx1	Cx58 Tx7	Tx70 Cx6	Cx43	Cx69	Cx72
NC_002516.2	1562973	substitution	G	G	G	G	G	G	G	G	G	G	G	G	G	G	G	G	G	G	G	G	G	G	G	G	G	A	G	G	G	G	G	G	G	G	G	G	G	G	Gx49	Gx72	Gx37	Gx42	Gx67	Gx42	Gx43	Gx55	Gx57
NC_002516.2	1569791	substitution	A	A	A	A	A	A	A	A	A	A	A	A	A	A	A	A	A	A	A	A	A	A	A	A	A	A	A	A	A	A	A	G	G	A	G	A	A	G	Ax69	Ax207	Ax60 Gx1	Ax57	Ax66	Ax74	Ax51	Ax64 Cx1	Ax67
NC_002516.2	1570188	substitution	C	C	C	C	C	C	C	C	C	C	C	C	C	C	C	C	C	C	C	C	C	C	C	C	C	C	C	T	C	C	C	C	C	T	C	C	T	C	Cx48	Cx253	Cx70	Cx57	Cx75	Cx51	Cx49	Cx56	Cx55
NC_002516.2	1581930	substitution	C	C	C	C	C	T	C	C	C	C	C	C	C	C	C	C	C	C	C	C	C	C	C	C	C	C	C	C	C	C	C	C	C	C	C	C	C	C	Cx66	Cx260	Cx72 Gx1	Cx58	Cx71 Tx5 Ax1	Tx53 Cx3	Cx55 Gx1	Cx61	Cx73
NC_002516.2	1584653	substitution	C	C	C	C	C	C	C	C	C	C	C	C	C	C	C	C	C	C	C	C	T	C	C	C	C	C	C	C	C	C	C	C	C	C	C	C	C	C	Cx81	Cx230	Cx58	Cx54 Tx1	Cx79	Cx77	Cx56	Cx65 Gx1 Ax1	Cx67
NC_002516.2	1588145	substitution	G	G	G	G	G	T	G	G	G	G	G	G	G	G	G	G	G	G	G	G	G	G	G	G	G	G	G	G	G	G	G	G	G	G	G	G	G	G	Gx66	Gx93	Gx51	Gx60 Tx2	Gx68 Tx5	Tx71 Gx4	Gx37	Gx69	Gx61
NC_002516.2	1590713	substitution	G	G	G	G	G	G	G	G	G	A	G	G	G	G	G	G	G	G	G	G	A	G	G	G	G	G	G	G	G	G	G	G	G	G	G	G	G	G	Gx57	Gx225	Gx51	Gx57	Gx69	Gx52	Gx49	Gx62	Gx56 Cx1 Tx1
NC_002516.2	1597242	substitution	C	C	C	C	C	C	C	C	C	C	C	C	C	C	C	C	C	C	C	C	C	C	C	C	C	C	C	C	C	C	C	C	T	C	C	C	C	C	Cx66	Cx205	Cx53	Cx53	Cx68	Cx74	Cx51	Cx67	Cx52 Gx1
NC_002516.2	1601370	substitution	G	G	G	G	G	G	G	G	G	G	G	G	G	G	G	G	G	G	G	G	G	G	G	G	G	G	G	G	G	G	G	A	A	G	A	G	G	A	Gx76 Cx1	Gx192	Gx68	Gx75	Gx90	Gx64	Gx53	Gx69	Gx80
NC_002516.2	1601787	substitution	A	A	A	A	A	G	A	A	A	A	A	A	A	A	A	A	A	A	A	A	A	A	A	A	A	A	A	A	A	A	A	A	A	A	A	A	A	A	Ax71 Gx1	Ax225	Ax69	Ax51 Gx1	Ax58 Gx4	Gx57 Ax3	Ax41	Ax47	Ax65
NC_002516.2	1611926	substitution	T	T	T	T	T	T	T	T	T	T	T	T	T	T	T	T	T	T	T	T	T	T	T	T	T	T	T	T	T	T	T	C	C	T	C	T	T	C	Tx48	Tx190	Tx46	Tx62	Tx51	Tx49	Tx48	Tx48	Tx63
NC_002516.2	1620615	deletion	G	G	G	G	G	-	G	G	G	G	G	G	G	G	G	G	G	G	G	G	G	G	G	G	G	G	G	G	G	G	G	G	G	G	G	G	G	G	Gx51	Gx181 Cx1	Gx44	Gx49 -x1	Gx59 -x3	#VALUE!	Gx34	Gx42 -x1	Gx28 -x1
NC_002516.2	1621802	substitution	C	C	C	C	C	C	C	C	C	C	C	C	C	C	C	C	C	C	C	C	C	C	C	C	C	C	C	C	C	C	C	C	C	C	T	C	C	T	Cx65	Cx182	Cx52	Cx46	Cx53	Cx51	Cx28	Cx52	Cx49 Gx1
NC_002516.2	1626033	deletion	A	A	A	A	A	A	A	A	A	A	A	A	A	A	A	A	A	A	A	A	A	A	A	A	A	A	A	A	A	A	A	G	G	A	-	A	A	-	Ax45 Cx2	Ax178 Cx1 Tx1	Ax60	Ax45	Ax62	Ax47	Ax49	Ax54	Ax64
NC_002516.2	1629120	substitution	T	T	T	T	T	T	T	T	T	T	T	T	T	T	T	T	T	T	T	T	T	T	T	T	T	T	T	T	T	T	T	T	C	T	T	T	T	T	Tx59	Tx163	Tx64	Tx82	Tx94	Tx73	Tx58	Tx62	Tx86 Ax1
NC_002516.2	1631387	insertion-before	-	-	-	-	-	-	-	-	-	-	-	-	-	-	-	-	-	-	-	-	-	-	-	-	-	-	-	C	-	-	-	-	-	C	-	-	C	-	#VALUE!	#VALUE!	#VALUE!	#VALUE!	#VALUE!	#VALUE!	#VALUE!	#VALUE!	#VALUE!
NC_002516.2	1633182	substitution	G	G	G	G	G	G	G	A	G	G	G	G	G	G	G	G	G	G	G	G	G	G	G	G	G	G	G	G	G	G	G	G	G	G	G	G	G	G	Gx75	Gx224	Gx74	Gx63	Gx81 Ax3	Gx61 Ax1	Gx54 Ax5	Ax59 Gx5 Tx1	Gx58
NC_002516.2	1634604	substitution	A	A	A	A	A	A	A	A	A	A	A	A	A	A	A	A	A	A	A	A	A	A	A	A	A	A	A	A	A	A	A	G	G	A	A	A	A	A	Ax60	Ax159 -x1	Ax64	Ax64	Ax65 Tx1	Ax63	Ax40	Ax68	Ax68
NC_002516.2	1645054	substitution	G	G	G	G	G	G	G	G	G	G	G	G	G	G	G	G	G	G	G	G	G	G	G	G	G	G	G	G	G	G	G	G	G	G	G	A	G	G	Gx78	Gx196 Tx1	Gx70	Gx64	Gx79	Gx74	Gx64	Gx77	Gx61
NC_002516.2	1646920	substitution	C	C	C	C	C	C	C	C	C	C	C	C	C	C	C	C	C	C	C	C	C	C	C	C	C	C	C	C	C	C	C	C	T	C	C	C	C	C	Cx62 Ax1	Cx207	Cx69	Cx62	Cx71	Cx73	Cx52	Cx55	Cx51
NC_002516.2	1647074	substitution	A	A	A	A	A	G	A	A	A	A	A	A	A	A	A	A	A	A	A	A	A	A	A	A	A	A	A	A	A	A	A	A	A	A	A	A	A	A	Ax62	Ax188	Ax58	Ax55 Gx3	Ax70 Gx5	Gx50 Ax3	Ax53	Ax60	Ax56
NC_002516.2	1650268	substitution	T	T	T	T	T	C	T	T	T	T	T	T	T	T	T	T	T	T	T	T	T	T	T	T	T	T	T	T	T	T	T	T	T	T	T	T	T	T	Tx49	Tx215	Tx66	Tx58 Cx4	Tx73 Cx1	Cx52 Tx6	Tx58	Tx60 Cx1	Tx61
NC_002516.2	1654470	insertion-before	-	-	-	-	-	G	-	-	-	-	-	-	-	-	-	-	-	-	-	-	-	-	-	-	-	-	-	-	-	-	-	-	-	-	-	-	-	-	#VALUE!	#VALUE!	#VALUE!	#NULL!	#NULL!	Gx51 -x3	#VALUE!	#VALUE!	#VALUE!
NC_002516.2	1654470	deletion	G	G	G	G	G	G	G	G	G	G	G	G	G	G	G	G	G	G	G	G	G	G	G	G	G	G	G	-	G	G	G	G	G	-	G	G	-	G	Gx70	Gx154 -x1	Gx50	Gx67	Gx65	Gx54	Gx43	Gx51	Gx41
NC_002516.2	1654898	substitution	A	A	A	A	A	A	A	A	A	A	A	A	A	A	A	A	A	A	A	A	A	A	A	A	A	A	A	A	A	A	A	A	A	A	A	A	A	G	Ax50	Ax189	Ax55	Ax47	Ax61 Gx1	Ax74 Gx1	Ax44 Gx2	Ax56	Ax58 Tx1
NC_002516.2	1655174	substitution	C	C	C	C	C	C	C	C	C	C	C	C	C	C	C	C	C	C	C	C	C	C	C	C	C	C	C	C	C	C	C	T	C	C	C	C	C	C	Cx63	Cx160	Cx51	Cx61	Cx73	Cx75	Cx51	Cx54 Ax1	Cx62
NC_002516.2	1657941	substitution	A	A	A	A	A	G	A	A	A	A	A	A	A	A	A	A	A	A	A	A	A	A	A	A	A	A	A	A	A	A	A	A	A	A	A	A	A	A	Ax58	Ax109	Ax60 Gx1	Ax49 Gx3	Ax71 Gx5	Gx58 Ax3	Ax36	Ax68	Ax67
NC_002516.2	1658082	substitution	C	C	C	C	C	C	C	C	C	C	C	C	C	C	C	C	C	C	C	C	C	C	C	C	C	C	C	C	C	C	C	T	T	C	T	C	C	T	Cx62	Cx125	Cx68	Cx73	Cx86	Cx70	Cx47	Cx59	Cx63
NC_002516.2	1660415	substitution	C	C	C	C	C	C	C	C	C	C	C	C	C	C	C	C	C	C	C	C	C	C	C	C	C	C	C	C	C	C	C	T	C	C	C	C	C	C	Cx54	Cx208	Cx56	Cx50	Cx60	Cx53	Cx59	Cx52	Cx54
NC_002516.2	1661075	substitution	C	C	C	C	C	C	T	C	C	C	C	C	C	C	C	C	C	C	C	C	C	C	C	C	C	C	C	C	C	C	C	C	C	C	C	C	C	C	Cx63 Ax1	Cx209	Cx63	Cx79	Cx76 Tx2	Cx54 Tx1	Tx49 Cx5	Cx60	Cx66
NC_002516.2	1666651	substitution	C	C	C	C	C	C	C	C	C	C	C	C	C	C	C	C	C	C	C	C	C	C	C	C	C	C	C	C	C	C	C	C	C	T	C	C	C	C	Cx51	Cx213	Cx68	Cx54	Cx94	Cx64 Tx1	Cx53	Cx42	Cx48 Tx1
NC_002516.2	1666846	substitution	C	C	C	C	C	C	C	C	C	C	C	C	C	C	C	C	C	C	C	C	C	C	C	C	C	C	C	T	C	C	C	C	C	C	C	C	C	C	Cx64	Cx256	Cx67	Cx64	Cx76	Cx82	Cx60	Cx59	Cx56
NC_002516.2	1671509	substitution	G	G	G	G	G	G	G	G	G	A	G	G	G	G	G	G	G	G	G	G	G	G	G	G	G	G	G	G	G	G	G	G	G	G	G	G	G	G	Gx49	Gx112	Gx40	Gx59	Gx49	Gx49	Gx31	Gx54	Gx56 Ax1
NC_002516.2	1671736	substitution	A	A	A	A	A	A	A	A	A	A	A	A	A	A	A	A	A	A	A	A	A	A	A	A	A	A	A	C	A	A	A	A	A	A	A	A	A	A	Ax56	Ax207 Gx1	Ax58	Ax58	Ax51	Ax58	Ax42	Ax56	Ax53
NC_002516.2	1676852	deletion	-	G	G	G	G	G	G	G	G	G	G	G	G	G	G	G	G	G	G	G	G	G	G	G	G	G	G	G	G	G	G	G	G	G	G	G	G	G	#VALUE!	Gx199	Gx34	Gx52	Gx52 Tx1	Gx47	Gx47	Gx38	Gx56
NC_002516.2	1676853	deletion	-	C	C	C	C	C	C	C	C	C	C	C	C	C	C	C	C	C	C	C	C	C	C	C	C	C	C	C	C	C	C	C	C	C	C	C	C	C	#VALUE!	Cx197	Cx34	Cx52	Cx53	Cx47	Cx46	Cx39	Cx56
NC_002516.2	1676854	deletion	-	C	C	C	C	C	C	C	C	C	C	C	C	C	C	C	C	C	C	C	C	C	C	C	C	C	C	C	C	C	C	C	C	C	C	C	C	C	#VALUE!	Cx193	Cx34	Cx52	Cx53	Cx45	Cx44 Ax1	Cx40	Cx56
NC_002516.2	1678640	substitution	T	T	T	T	T	T	T	T	T	T	T	T	T	T	T	T	T	T	T	T	T	T	T	T	T	T	T	T	T	T	T	C	C	T	C	T	T	C	Tx51	Tx241	Tx60	Tx63	Tx63	Tx57	Tx63	Tx60	Tx55
NC_002516.2	1680506	substitution	G	G	G	G	G	G	A	G	G	G	G	G	G	G	G	G	G	G	G	G	G	G	G	G	G	G	G	G	G	G	G	G	G	G	G	G	G	G	Gx53	Gx183	Gx63	Gx59	Gx64	Gx56 Ax1 Cx1	Ax52	Gx40	Gx65 Ax1
NC_002516.2	1684364	substitution	G	G	G	G	G	G	G	G	G	G	G	G	G	G	G	G	G	G	G	G	G	G	G	G	G	G	G	A	G	G	G	G	G	A	G	G	A	G	Gx70	Gx127	Gx65	Gx62	Gx54	Gx79	Gx61	Gx54	Gx59
NC_002516.2	1687404	substitution	G	G	G	G	G	G	G	G	G	G	G	G	G	G	G	G	G	G	G	G	G	G	G	G	G	G	G	G	G	G	G	A	A	G	A	G	G	A	Gx76 Tx1	Gx203	Gx60 Cx1	Gx63	Gx73	Gx69	Gx46	Gx65	Gx51
NC_002516.2	1688358	substitution	C	C	C	C	C	C	C	C	C	C	C	C	C	C	C	C	C	C	C	C	C	C	C	C	C	C	C	C	C	C	C	C	C	T	C	C	T	C	Cx63	Cx237	Cx50	Cx57	Cx45	Cx63	Cx48	Cx49	Cx49
NC_002516.2	1690288	substitution	A	A	A	A	A	A	A	A	A	A	A	A	A	A	A	A	A	A	A	A	A	A	A	A	A	A	A	A	A	A	A	G	G	A	G	A	A	G	Ax52	Ax221 -x1	Ax58	Ax54	Ax57	Ax61	Ax43	Ax51	Ax53
NC_002516.2	1691405	substitution	C	C	C	C	C	C	C	C	C	C	C	C	C	C	C	C	C	C	C	C	C	C	C	C	C	C	C	C	G	C	C	C	C	C	C	G	C	C	Cx58	Cx193 Tx1	Cx51	Cx57	Cx51	Cx43	Cx76	Cx62	Cx58
NC_002516.2	1691407	substitution	G	G	G	G	G	G	G	G	G	G	G	G	G	G	G	G	G	G	G	G	G	G	G	G	G	G	G	G	A	G	G	G	G	G	G	A	G	G	Gx62	Gx193	Gx50	Gx57	Gx52	Gx43	Gx76 Cx1	Gx59	Gx58
NC_002516.2	1691415	substitution	G	G	G	G	G	G	G	G	G	G	G	G	G	G	G	G	G	G	G	G	G	G	G	G	G	G	G	G	A	G	G	G	G	G	G	A	G	G	Gx62	Gx199	Gx46	Gx52	Gx41	Gx41	Gx78	Gx58	Gx60
NC_002516.2	1691416	substitution	T	T	T	T	T	T	T	T	T	T	T	T	T	T	T	T	T	T	T	T	T	T	T	T	T	T	T	T	G	T	T	T	T	T	T	G	T	T	Tx62	Tx199 Gx1	Tx46	Tx51	Tx42	Tx41 Cx1	Tx78	Tx56	Tx56 Ax1
NC_002516.2	1691456	substitution	C	C	C	C	C	C	C	C	C	C	C	C	C	C	C	C	C	C	C	C	C	C	C	C	C	C	C	C	G	C	C	C	C	C	C	G	C	C	Cx55	Cx224	Cx53	Cx48 Tx1	Cx52	Cx53	Cx83	Cx50	Cx59
NC_002516.2	1691464	substitution	T	T	T	T	T	T	T	T	T	T	T	T	T	T	T	T	T	T	T	T	T	T	T	T	T	T	T	T	C	T	T	T	T	T	T	C	T	T	Tx52	Tx247	Tx50	Tx49	Tx54	Tx50	Tx82	Tx56	Tx62
NC_002516.2	1691465	substitution	T	T	T	T	T	T	T	T	T	T	T	T	T	T	T	T	T	T	T	T	T	T	T	T	T	T	T	T	G	T	T	T	T	T	T	G	T	T	Tx54	Tx249	Tx50	Tx48 Ax1	Tx54	Tx51	Tx81	Tx55	Tx63
NC_002516.2	1691469	substitution	A	A	A	A	A	A	A	A	A	A	A	A	A	A	A	A	A	A	A	A	A	A	A	A	A	A	A	A	G	A	A	A	A	A	A	G	A	A	Ax54	Ax245	Ax47	Ax49	Ax54	Ax53	Ax78	Ax58	Ax61 Cx1
NC_002516.2	1691480	substitution	A	A	A	A	A	A	G	A	A	A	A	A	A	A	A	A	A	A	A	A	A	A	A	A	A	A	A	A	G	A	A	A	A	A	A	G	A	A	Ax53	Ax249	Ax48	Ax49 Gx1	Ax52	Ax45 Gx5	Gx75 Ax1	Ax57	Ax61
NC_002516.2	1691570	substitution	A	C	C	C	C	A	C	C	C	C	C	C	C	C	C	C	C	C	C	C	C	C	C	C	C	C	C	C	A	C	A	C	C	C	C	A	C	C	Ax32	Cx209	Cx65	Cx54	Cx55 Ax1	Ax29 Cx3	Cx35 Ax17	Cx42	Cx62
NC_002516.2	1691615	substitution	G	A	A	A	A	G	G	A	A	A	A	A	A	A	A	A	A	A	A	A	A	A	A	A	A	A	A	A	G	A	G	A	A	A	A	G	A	A	Gx26	Ax220	Ax46	Ax59	Ax56 Gx1	Gx18 Ax1	Gx31 Ax1	Ax58	Ax56
NC_002516.2	1691618	substitution	C	G	G	G	G	C	C	G	G	G	G	G	G	G	G	G	G	G	G	G	G	G	G	G	G	G	G	G	C	G	C	G	G	G	G	C	G	G	Cx26	Gx217	Gx47	Gx58	Gx56 Cx1	Cx15 Gx1	Cx30 Gx1	Gx55	Gx55
NC_002516.2	1691620	substitution	G	T	T	T	T	G	G	T	T	T	T	T	T	T	T	T	T	T	T	T	T	T	T	T	T	T	T	T	G	T	G	T	T	T	T	G	T	T	Gx25	Tx215	Tx44	Tx56 Gx1	Tx56 Gx1	Gx13 Tx1	Gx30 Tx1	Tx57	Tx55
NC_002516.2	1691626	substitution	A	G	G	G	G	A	A	G	G	G	G	G	G	G	G	G	G	G	G	G	G	G	G	G	G	G	G	G	A	G	A	G	G	G	G	A	G	G	Ax24	Gx219	Gx42	Gx61	Gx56 Ax1	Ax13 Gx1	Ax29 Gx1	Gx55	Gx56
NC_002516.2	1691632	substitution	T	G	G	G	G	T	T	G	G	G	G	G	G	G	G	G	G	G	G	G	G	G	G	G	G	G	G	G	T	G	T	G	G	G	G	T	G	G	Tx21	Gx204	Gx43	Gx58	Gx50 Tx1	Tx13 Gx1	Tx27 Gx1	Gx54	Gx55
NC_002516.2	1691634	substitution	T	G	G	G	G	T	T	G	G	G	G	G	G	G	G	G	G	G	G	G	G	G	G	G	G	G	G	G	T	G	T	G	G	G	G	T	G	G	Tx21	Gx200 Ax1	Gx43	Gx58	Gx50 Tx1	Tx13 Gx1	Tx27 Gx1 Cx1	Gx51	Gx56
NC_002516.2	1691635	substitution	C	G	G	G	G	C	C	G	G	G	G	G	G	G	G	G	G	G	G	G	G	G	G	G	G	G	G	G	C	G	C	G	G	G	G	C	G	G	Cx21	Gx196	Gx44	Gx60	Gx49 Cx1	Cx13 Gx1	Cx28 Gx1	Gx52	Gx56
NC_002516.2	1691636	substitution	G	A	A	A	A	G	G	A	A	A	A	A	A	A	A	A	A	A	A	A	A	A	A	A	A	A	A	A	G	A	G	A	A	A	A	G	A	A	Gx20	Ax193	Ax42	Ax60	Ax46 Gx1	Gx11 Ax1	Gx29 Ax1	Ax54	Ax55
NC_002516.2	1691939	substitution	C	C	C	C	C	C	C	C	C	C	C	C	C	C	C	C	C	C	C	C	C	C	C	C	C	C	C	G	C	C	C	C	C	G	C	C	G	C	Cx29	Cx215	Cx41 Gx1	Cx40	Cx36	Cx18	Cx25	Cx45	Cx43
NC_002516.2	1691960	substitution	C	C	C	C	C	C	C	C	C	C	C	C	C	C	C	C	C	C	C	C	C	C	C	C	C	C	C	T	C	C	C	C	C	T	C	C	T	C	Cx34	Cx219	Cx42	Cx39	Cx44	Cx25	Cx25	Cx46	Cx52
NC_002516.2	1692002	substitution	C	C	C	C	C	C	C	C	C	C	C	C	C	C	C	C	C	C	C	C	C	C	C	C	C	C	C	G	C	C	C	C	C	G	C	C	G	C	Cx39	Cx210 Tx1	Cx52	Cx37	Cx41 Ax1 Gx1	Cx32	Cx30	Cx46	Cx54
NC_002516.2	1692004	substitution	G	G	G	G	G	G	G	G	G	G	G	G	G	G	G	G	G	G	G	G	G	G	G	G	G	G	G	T	C	G	C	C	C	T	C	C	T	C	Gx40	Gx209	Gx53	Gx37	Gx44	Gx31 Tx1	Gx32	Gx46	Gx53
NC_002516.2	1692005	substitution	G	G	G	G	G	G	G	G	G	G	G	G	G	G	G	G	G	G	G	G	G	G	G	G	G	G	G	C	C	G	C	C	C	C	C	C	C	C	Gx42	Gx210	Gx53 Ax1	Gx39	Gx44	Gx31	Gx33	Gx48	Gx53
NC_002516.2	1692007	substitution	A	A	A	A	A	A	A	A	A	A	A	A	A	A	A	A	A	A	A	A	A	A	A	A	A	A	A	A	C	A	C	C	C	A	C	C	A	C	Ax42	Ax206	Ax54 Gx1	Ax37	Ax45	Ax32	Ax32	Ax46	Ax51
NC_002516.2	1692011	substitution	C	C	C	C	C	C	C	C	C	C	C	C	C	C	C	C	C	C	C	C	C	C	C	C	C	C	C	G	C	C	C	C	C	G	C	C	G	C	Cx42	Cx203	Cx52	Cx38	Cx46	Cx33	Cx29	Cx44 Gx1	Cx51
NC_002516.2	1692013	substitution	G	G	G	G	G	G	G	G	G	G	G	G	G	G	G	G	G	G	G	G	G	G	G	G	G	G	G	T	G	G	G	G	G	T	G	G	T	G	Gx42	Gx201	Gx52 Cx1	Gx38	Gx48	Gx34	Gx30	Gx45	Gx49
NC_002516.2	1692023	substitution	G	G	G	G	G	G	G	G	G	G	G	G	G	G	G	G	G	G	G	G	G	G	G	G	G	G	G	A	G	G	G	G	G	A	G	G	A	G	Gx42	Gx202	Gx52	Gx42	Gx49	Gx34	Gx30	Gx39	Gx49
NC_002516.2	1692026	substitution	G	G	G	G	G	G	G	G	G	G	G	G	G	G	G	G	G	G	G	G	G	G	G	G	G	G	G	C	G	G	G	G	G	C	G	G	C	G	Gx40 Ax1	Gx200 Ax1	Gx52	Gx42 Tx1	Gx51	Gx33	Gx32	Gx37	Gx45
NC_002516.2	1692041	substitution	A	A	A	A	A	A	A	A	A	A	A	A	A	A	A	A	A	A	A	A	A	A	A	A	A	A	A	A	G	A	A	G	G	A	G	G	A	G	Ax39	Ax186	Ax56	Ax39	Ax43	Ax31	Ax34	Ax35	Ax41
NC_002516.2	1692047	substitution	A	A	A	A	A	A	A	A	A	A	A	A	A	A	A	A	A	A	A	A	A	A	A	A	A	A	A	G	G	A	A	G	G	G	G	G	G	G	Ax37	Ax188	Ax53	Ax39	Ax43	Ax28	Ax33	Ax34	Ax40
NC_002516.2	1692052	substitution	C	C	C	C	C	C	C	C	C	C	C	C	C	C	C	C	C	C	C	C	C	C	C	C	C	C	C	T	C	C	C	C	C	T	C	C	T	C	Cx38	Cx183	Cx49	Cx39	Cx42 Ax1	Cx28	Cx33	Cx35	Cx39
NC_002516.2	1692056	substitution	A	A	A	A	A	A	A	A	A	A	A	A	A	A	A	A	A	A	A	A	A	A	A	A	A	A	A	T	A	A	A	A	A	T	A	A	T	A	Ax36 Cx1	Ax186	Ax46	Ax41	Ax44	Ax26	Ax35	Ax36	Ax37
NC_002516.2	1692060	substitution	T	T	T	T	T	T	T	T	T	T	T	T	T	T	T	T	T	T	T	T	T	T	T	T	T	T	T	C	T	T	T	T	T	C	T	T	C	T	Tx38	Tx193	Tx42	Tx41	Tx40	Tx28	Tx35	Tx38	Tx37
NC_002516.2	1692105	substitution	G	G	G	G	G	G	G	G	G	G	G	G	G	G	G	G	G	G	G	G	G	G	G	G	G	G	G	A	G	G	G	G	G	A	G	G	A	G	Gx46	Gx217	Gx40	Gx31	Gx37	Gx41	Gx37	Gx45	Gx39
NC_002516.2	1692106	substitution	T	T	T	T	T	T	T	T	T	T	T	T	T	T	T	T	T	T	T	T	T	T	T	T	T	T	T	C	C	T	T	T	T	C	T	C	C	T	Tx47	Tx219	Tx41	Tx31	Tx37	Tx41	Tx37	Tx45	Tx40
NC_002516.2	1692107	substitution	G	G	G	G	G	G	G	G	G	G	G	G	G	G	G	G	G	G	G	G	G	G	G	G	G	G	G	C	G	G	G	G	G	C	G	G	C	G	Gx47	Gx218	Gx41	Gx30	Gx37	Gx40 Ax1	Gx36	Gx45	Gx39
NC_002516.2	1692109	substitution	T	T	T	T	T	T	T	T	T	T	T	T	T	T	T	T	T	T	T	T	T	T	T	T	T	T	T	A	T	T	T	T	T	A	T	T	A	T	Tx45	Tx223	Tx41	Tx29	Tx37	Tx42	Tx37	Tx45	Tx40
NC_002516.2	1692110	substitution	C	C	C	C	C	C	C	C	C	C	C	C	C	C	C	C	C	C	C	C	C	C	C	C	C	C	C	G	G	C	C	C	C	G	C	G	G	C	Cx47	Cx229	Cx41	Cx28	Cx37	Cx41	Cx37	Cx45	Cx40
NC_002516.2	1692115	substitution	A	A	A	A	A	A	A	A	A	A	A	A	A	A	A	A	A	A	A	A	A	A	A	A	A	A	A	T	A	A	A	A	A	T	A	A	T	A	Ax50	Ax236	Ax42	Ax28	Ax38	Ax44	Ax39	Ax45	Ax39
NC_002516.2	1692122	substitution	C	C	C	C	C	C	C	C	C	C	C	C	C	C	C	C	C	C	C	C	C	C	C	C	C	C	C	G	C	C	C	C	C	G	C	C	G	C	Cx50 Tx1	Cx239	Cx39 Tx1	Cx28	Cx37	Cx42	Cx42	Cx46	Cx42
NC_002516.2	1692125	substitution	G	G	G	G	G	G	G	G	G	G	G	G	G	G	G	G	G	G	G	G	G	G	G	G	G	G	G	C	G	G	G	G	G	C	G	G	C	G	Gx50	Gx239	Gx37	Gx29	Gx38	Gx42	Gx39	Gx45	Gx45
NC_002516.2	1692126	substitution	G	G	G	G	G	G	G	G	G	G	G	G	G	G	G	G	G	G	G	G	G	G	G	G	G	G	G	A	G	G	G	G	G	A	G	G	A	G	Gx50 Cx1	Gx239	Gx37	Gx29	Gx39	Gx44	Gx40	Gx46	Gx45
NC_002516.2	1692129	substitution	T	T	T	T	T	T	T	T	T	T	T	T	T	T	T	T	T	T	T	T	T	T	T	T	T	T	T	C	T	T	T	T	T	C	T	T	C	T	Tx49	Tx236	Tx38	Tx28	Tx42	Tx45 Gx1	Tx41	Tx47 Cx1	Tx43
NC_002516.2	1692151	substitution	C	C	C	C	C	C	C	C	C	C	C	C	C	C	C	C	C	C	C	C	C	C	C	C	C	C	C	T	C	C	C	C	C	T	C	C	T	C	Cx52	Cx236 Gx1	Cx49	Cx33	Cx45	Cx53	Cx49	Cx47	Cx46
NC_002516.2	1692158	substitution	A	A	A	A	A	A	A	A	A	A	A	A	A	A	A	A	A	A	A	A	A	A	A	A	A	A	A	G	A	A	A	A	A	G	A	A	G	A	Ax49	Ax240	Ax47 Gx1	Ax35	Ax49	Ax54	Ax53	Ax44	Ax45
NC_002516.2	1693192	substitution	T	T	T	T	T	C	T	T	T	T	T	T	T	T	T	T	T	T	T	T	T	T	T	T	T	T	T	T	T	T	T	T	T	T	T	T	T	T	Tx62 Ax1	Tx175 Cx1	Tx45	Tx45 Cx2	Tx55 Cx4	Cx64 Tx3	Tx48	Tx57	Tx54
NC_002516.2	1694500	substitution	G	G	G	G	G	G	A	G	G	G	G	G	G	G	G	G	G	G	G	G	G	G	G	G	G	G	G	G	G	G	G	G	G	G	G	G	G	G	Gx63	Gx208	Gx41	Gx57 Ax1	Gx56	Gx42	Ax17 Gx2	Gx54	Gx50
NC_002516.2	1694505	substitution	T	T	T	T	T	T	C	T	T	T	T	T	T	T	T	T	T	T	T	T	T	T	T	T	T	T	T	T	T	T	T	T	T	T	T	T	T	T	Tx59	Tx203	Tx42	Tx58 Cx1	Tx57	Tx48	Cx16 Tx2	Tx56	Tx48
NC_002516.2	1694506	substitution	A	A	A	A	A	A	G	A	A	A	A	A	A	A	A	A	A	A	A	A	A	A	A	A	A	A	A	A	A	A	A	A	A	A	A	A	A	A	Ax60	Ax203	Ax41	Ax61 Gx1	Ax55	Ax48	Gx17 Ax2	Ax56 Tx1	Ax48
NC_002516.2	1694527	substitution	A	A	A	A	A	A	G	A	A	A	A	A	A	A	A	A	A	A	A	A	A	A	A	A	A	A	A	A	A	A	A	A	A	A	A	A	A	A	Ax53	Ax213	Ax51	Ax67 Gx1	Ax65	Ax60 Cx1	Gx14 Ax1	Ax64	Ax46
NC_002516.2	1694554	substitution	G	G	G	G	G	G	C	G	G	G	G	G	G	G	G	G	G	G	G	G	G	G	G	G	G	G	G	G	G	G	G	G	G	G	G	G	G	G	Gx42	Gx190	Gx56	Gx69	Gx67 Ax1	Gx62 Tx1	Cx13 Gx3	Gx56	Gx49
NC_002516.2	1694572	substitution	C	C	C	C	C	C	T	C	C	C	C	C	C	C	C	C	C	C	C	C	C	C	C	C	C	C	C	C	C	C	C	C	C	C	C	C	C	C	Cx44	Cx215	Cx66	Cx70	Cx69	Cx64 Ax1	Tx15 Cx3	Cx53	Cx51
NC_002516.2	1694575	substitution	G	G	G	G	G	G	A	G	G	G	G	G	G	G	G	G	G	G	G	G	G	G	G	G	G	G	G	G	G	G	G	G	G	G	G	G	G	G	Gx44	Gx190	Gx67	Gx70	Gx70	Gx64	Ax15 Gx3	Gx51	Gx50
NC_002516.2	1694581	substitution	C	C	C	C	C	C	G	C	C	C	C	C	C	C	C	C	C	C	C	C	C	C	C	C	C	C	C	C	C	C	C	C	C	C	C	C	C	C	Cx47	Cx186	Cx67	Cx69 Gx1	Cx74	Cx68	Gx15 Cx3	Cx54	Cx51
NC_002516.2	1694590	substitution	G	G	G	G	G	G	A	G	G	G	G	G	G	G	G	G	G	G	G	G	G	G	G	G	G	G	G	G	G	G	G	G	G	G	G	G	G	G	Gx50	Gx183	Gx66	Gx62	Gx71	Gx76	Ax17 Gx4	Gx49	Gx51
NC_002516.2	1694608	substitution	T	T	T	T	T	T	C	T	T	T	T	T	T	T	T	T	T	T	T	T	T	T	T	T	T	T	T	T	T	T	T	T	T	T	T	T	T	T	Tx56	Tx210	Tx66	Tx51	Tx70	Tx60	Cx18 Tx5	Tx47	Tx44 Cx1
NC_002516.2	1694614	substitution	G	G	G	G	G	G	A	G	G	G	G	G	G	G	G	G	G	G	G	G	G	G	G	G	G	G	G	G	G	G	G	G	G	G	G	G	G	G	Gx57	Gx211	Gx66 Tx1	Gx52	Gx68	Gx60	Ax19 Gx5	Gx45	Gx46
NC_002516.2	1694628	substitution	T	T	T	T	T	T	C	T	T	T	T	T	T	T	T	T	T	T	T	T	T	T	T	T	T	T	T	T	T	T	T	T	T	T	T	T	T	T	Tx64	Tx219	Tx72	Tx52	Tx73 Cx2	Tx65	Cx22 Tx4	Tx49	Tx49
NC_002516.2	1694665	substitution	A	A	A	A	A	A	G	A	A	A	A	A	A	A	A	A	A	A	A	A	A	A	A	A	A	A	A	A	A	A	A	A	A	A	A	A	A	A	Ax68	Ax205	Ax58	Ax56	Ax72	Ax65	Gx23 Ax4	Ax60	Ax58
NC_002516.2	1694677	substitution	G	G	G	G	G	G	A	G	G	G	G	G	G	G	G	G	G	G	G	G	G	G	G	G	G	G	G	G	G	G	G	G	G	G	G	G	G	G	Gx64	Gx217	Gx57	Gx52	Gx73	Gx51	Ax20 Gx3	Gx60 Ax1	Gx55
NC_002516.2	1694688	substitution	G	G	G	G	G	G	C	G	G	G	G	G	G	G	G	G	G	G	G	G	G	G	G	G	G	G	G	G	G	G	G	G	G	G	G	G	G	G	Gx65	Gx231	Gx57	Gx56	Gx70	Gx47	Cx16 Gx3	Gx63	Gx62
NC_002516.2	1694692	substitution	C	C	C	C	C	C	G	C	C	C	C	C	C	C	C	C	C	C	C	C	C	C	C	C	C	C	C	C	C	C	C	C	C	C	C	C	C	C	Cx65	Cx228	Cx56	Cx53	Cx68	Cx46 Gx1	Gx15 Cx3	Cx67	Cx64
NC_002516.2	1694699	substitution	T	T	T	T	T	T	C	T	T	T	T	T	T	T	T	T	T	T	T	T	T	T	T	T	T	T	T	T	T	T	T	T	T	T	T	T	T	T	Tx58	Tx209	Tx57	Tx53	Tx64	Tx49	Cx12 Tx2	Tx61	Tx63
NC_002516.2	1694700	substitution	A	A	A	A	A	A	G	A	A	A	A	A	A	A	A	A	A	A	A	A	A	A	A	A	A	A	A	A	A	A	A	A	A	A	A	A	A	A	Ax57	Ax210	Ax57	Ax53	Ax64	Ax49 Gx1	Gx12 Ax2	Ax61	Ax64
NC_002516.2	1694701	substitution	G	G	G	G	G	G	C	G	G	G	G	G	G	G	G	G	G	G	G	G	G	G	G	G	G	G	G	G	G	G	G	G	G	G	G	G	G	G	Gx58	Gx212	Gx57	Gx52	Gx64	Gx51	Cx12 Gx2	Gx61	Gx64
NC_002516.2	1697071	substitution	G	G	G	G	G	A	G	G	G	G	G	G	G	G	G	G	G	G	G	G	G	G	G	G	G	G	G	G	G	G	G	G	G	G	G	G	G	G	Gx47	Gx86	Gx55 Ax1	Gx65 Ax1	Gx50 Ax2	Ax60 Gx3	Gx38	Gx48	Gx53
NC_002516.2	1701240	substitution	C	C	C	C	C	C	C	C	C	C	C	C	C	C	C	C	C	C	C	C	C	C	C	C	C	C	C	C	C	C	C	T	T	C	T	C	C	T	Cx63 Gx1	Cx213	Cx53	Cx43	Cx48 Tx1	Cx47 Tx1	Cx45	Cx46	Cx48
NC_002516.2	1706331	substitution	C	C	C	C	C	T	C	C	C	C	C	C	C	C	C	C	C	C	C	C	C	C	C	C	C	C	C	C	C	C	C	C	C	C	C	C	C	C	Cx71	Cx176	Cx74	Cx73	Cx55 Tx1 Ax1	Tx56 Cx3	Cx40	Cx67	Cx83
NC_002516.2	1707024	substitution	C	C	C	C	C	C	C	C	C	C	C	C	C	C	C	C	C	C	C	C	C	C	C	C	C	C	C	T	C	C	C	C	C	T	C	C	T	C	Cx50	Cx114	Cx65	Cx60	Cx68	Cx71	Cx36	Cx43	Cx49
NC_002516.2	1708625	substitution	C	C	C	C	C	C	C	C	C	C	C	C	C	C	C	C	C	C	C	C	C	C	C	C	C	C	C	C	C	C	C	T	T	C	C	C	C	C	Cx46	Cx182	Cx48	Cx70	Cx55	Cx51 Ax1	Cx38	Cx49	Cx68
NC_002516.2	1711966	substitution	A	A	A	A	A	A	G	A	A	A	A	A	A	A	A	A	A	A	A	A	A	A	A	A	A	A	A	A	A	A	A	A	A	A	A	A	A	A	Ax51 Tx1	Ax248	Ax60	Ax55	Ax64	Ax60 Gx1	Gx51 Ax5	Ax71	Ax50
NC_002516.2	1717250	substitution	A	A	A	A	A	G	A	A	A	A	A	A	A	A	A	A	A	A	A	A	A	A	A	A	A	A	A	A	A	A	A	A	A	A	A	A	A	A	Ax60	Ax164	Ax63	Ax45 Gx1	Ax57 Gx2	Gx55 Ax5	Ax50	Ax50	Ax49
NC_002516.2	1719404	substitution	C	C	C	C	C	C	C	C	C	C	C	C	C	C	C	C	C	C	C	C	C	C	C	C	C	C	C	C	C	C	C	T	T	C	T	C	C	T	Cx72	Cx175	Cx59	Cx51	Cx57	Cx53	Cx48	Cx56	Cx55
NC_002516.2	1719670	substitution	G	G	G	G	G	G	G	G	G	G	G	G	G	G	G	G	G	G	G	G	G	G	G	G	G	G	G	G	G	G	G	G	A	G	G	G	G	G	Gx66	Gx214 Ax1	Gx49	Gx57	Gx70	Gx58	Gx61	Gx62	Gx56 Tx1
NC_002516.2	1728421	substitution	C	C	C	C	C	C	C	C	C	C	C	C	C	C	C	C	C	C	C	C	C	C	C	C	C	C	C	T	C	C	C	C	C	T	C	C	T	C	Cx72	Cx221	Cx75	Cx54 Tx1	Cx88	Cx79	Cx58	Cx71	Cx81
NC_002516.2	1730055	substitution	G	G	G	G	G	A	G	G	G	G	G	G	G	G	G	G	G	G	G	G	G	G	G	G	G	G	G	G	G	G	G	G	G	G	G	G	G	G	Gx77	Gx89	Gx67	Gx85 Ax1	Gx79 Ax9	Ax44 Gx8 Cx1	Gx64	Gx68	Gx62
NC_002516.2	1732735	substitution	G	G	G	G	G	A	G	G	G	G	G	G	G	G	G	G	G	G	G	G	G	G	G	G	G	G	G	G	G	G	G	G	G	G	G	G	G	G	Gx39	Gx119	Gx49	Gx25 Ax1	Gx46 Ax3	Ax21 Gx3 Cx1	Gx22	Gx31	Gx37
NC_002516.2	1733023	substitution	T	T	T	T	T	T	T	T	T	T	T	T	T	T	T	T	T	T	T	T	T	T	T	T	T	T	T	C	T	T	T	C	C	C	C	T	C	C	Tx45 Cx1	Tx229	Tx49	Tx45	Tx59	Tx48	Tx49	Tx51	Tx53
NC_002516.2	1735625	substitution	C	C	C	C	C	C	C	C	C	C	C	C	C	C	C	C	C	C	C	C	C	C	C	C	C	C	C	C	C	C	C	C	C	C	C	C	T	C	Cx63	Cx257 Ax1	Cx58	Cx74	Cx78	Cx64	Cx42	Cx61	Cx77
NC_002516.2	1736007	substitution	C	C	C	C	C	C	C	C	C	C	C	C	C	C	C	C	C	C	C	C	C	C	C	C	C	C	C	C	C	C	C	C	C	C	T	C	C	C	Cx56	Cx231	Cx60	Cx46	Cx64	Cx63	Cx55	Cx67	Cx64
NC_002516.2	1736453	substitution	T	T	T	T	T	C	T	T	T	T	T	T	T	T	T	T	T	T	T	T	T	T	T	T	T	T	T	T	T	T	T	T	T	T	T	T	T	T	Tx54	Tx202	Tx61 Cx1	Tx53	Tx78 Cx6	Cx45	Tx32	Tx46	Tx47
NC_002516.2	1739705	substitution	C	C	C	C	C	C	C	C	C	C	C	C	C	C	C	C	C	C	C	C	C	C	C	C	C	C	C	T	C	C	C	C	C	T	C	C	T	C	Cx47	Cx159	Cx65	Cx59	Cx59	Cx60	Cx49	Cx44	Cx46
NC_002516.2	1740014	substitution	C	C	C	C	C	C	C	C	C	C	C	C	C	C	C	C	C	C	C	C	C	C	C	C	C	C	C	C	C	C	C	C	C	C	T	C	C	C	Cx54	Cx245	Cx58	Cx49	Cx68	Cx65	Cx46 Tx1	Cx61	Cx54
NC_002516.2	1744007	deletion	G	G	G	G	G	-	G	G	G	G	G	G	G	G	G	G	G	G	G	G	G	G	G	G	G	G	G	G	G	G	G	G	G	G	G	G	G	G	Gx44	Gx198	Gx69	Gx63 -x2	Gx71 -x4	#NULL!	Gx44	Gx64	Gx67
NC_002516.2	1745464	substitution	G	G	G	G	G	A	G	G	G	G	G	G	G	G	G	G	G	G	G	G	G	G	G	G	G	G	G	G	G	G	G	G	G	G	G	G	G	G	Gx55	Gx207	Gx74	Gx63 Ax1	Gx65 Ax4	Ax60 Gx6	Gx44	Gx49	Gx52
NC_002516.2	1745809	substitution	C	C	C	C	C	C	C	C	C	C	C	C	C	C	C	C	C	C	C	C	C	C	C	C	C	C	C	T	C	C	C	T	T	T	T	C	T	T	Cx69 Tx1	Cx202 Ax1	Cx84	Cx83	Cx64	Cx71 Tx1	Cx59	Cx68	Cx54
NC_002516.2	1747321	substitution	C	C	C	C	C	C	C	C	C	C	C	C	C	C	C	C	C	C	C	C	C	C	C	C	C	C	C	C	C	C	C	T	C	C	C	C	C	C	Cx68	Cx292	Cx61 Gx1 Tx1	Cx58	Cx71	Cx73	Cx42	Cx54	Cx63
NC_002516.2	1748548	substitution	C	C	C	C	C	C	C	C	C	C	C	C	C	C	C	C	C	C	C	C	C	C	C	C	C	C	C	C	C	C	C	T	T	C	T	C	C	T	Cx59	Cx197 Tx1	Cx63	Cx58	Cx58	Cx72	Cx61 Ax1	Cx58	Cx50
NC_002516.2	1752036	substitution	C	C	C	C	C	C	C	C	C	C	C	C	C	C	C	C	C	C	C	C	C	C	C	C	C	C	C	C	C	C	C	T	T	C	T	C	C	T	Cx52	Cx209	Cx67	Cx54	Cx70	Cx53	Cx58	Cx50	Cx46
NC_002516.2	1753671	substitution	C	C	C	C	C	C	C	C	C	C	C	C	C	C	C	C	C	T	C	C	C	C	C	C	C	C	C	C	C	C	C	C	C	C	C	C	C	C	Cx76	Cx225	Cx81	Cx70	Cx89	Cx72	Cx61	Cx72	Cx66
NC_002516.2	1754188	substitution	C	C	C	C	C	C	C	C	C	C	C	C	C	C	C	C	C	C	C	C	C	C	C	C	C	C	C	C	C	C	C	T	T	C	T	C	C	T	Cx60	Cx190	Cx57	Cx59	Cx71	Cx69	Cx34	Cx55 Gx1	Cx60
NC_002516.2	1757967	substitution	G	G	G	G	G	G	G	G	G	G	G	G	G	G	G	G	G	G	G	G	G	G	G	G	G	G	G	G	G	G	G	G	G	G	A	G	G	G	Gx47	Gx212	Gx53	Gx46	Gx59	Gx55	Gx30	Gx57	Gx31
NC_002516.2	1759687	substitution	C	C	C	C	C	C	C	C	C	C	C	C	C	C	C	C	C	C	C	C	C	C	C	C	C	C	C	C	C	C	C	C	C	C	C	C	C	T	Cx59	Cx190	Cx47	Cx50	Cx71	Cx66	Cx58 Ax1	Cx60	Cx56
NC_002516.2	1760338	substitution	A	A	A	A	A	A	A	A	A	A	A	A	A	A	A	A	A	A	A	A	A	A	A	A	A	A	A	A	A	A	A	G	G	A	G	A	A	G	Ax65 Gx1	Ax106 Tx1	Ax75	Ax79	Ax86	Ax69 Gx1	Ax47	Ax49	Ax72
NC_002516.2	1760753	substitution	A	A	A	A	A	A	A	A	A	A	A	A	A	A	A	A	A	A	A	A	A	A	A	A	A	A	A	A	A	A	A	G	A	A	A	A	A	A	Ax67 Tx1 Gx1	Ax212	Ax71	Ax61	Ax89	Ax63	Ax55	Ax79 Tx1	Ax63
NC_002516.2	1762317	substitution	T	T	T	T	T	C	T	T	T	T	T	T	T	T	T	T	T	T	T	T	T	T	T	T	T	T	T	T	T	T	T	T	T	T	T	T	T	T	Tx62	Tx215	Tx64	Tx52	Tx59 Cx7	Cx55 Tx2	Tx44	Tx69	Tx63
NC_002516.2	1763234	insertion-before	-	-	-	-	-	TGGG	-	-	-	-	-	-	-	-	-	-	-	-	-	-	-	-	-	-	-	-	-	-	-	-	-	-	-	-	-	-	-	-	#VALUE!	#VALUE!	#VALUE!	#NAME?	#NAME?	TGGGx49 -x7 TGGGGx2 TGGGGGx1	#VALUE!	#VALUE!	#VALUE!
NC_002516.2	1763234	substitution	C	C	C	C	C	G	C	C	C	C	C	C	C	C	C	C	C	C	C	C	C	C	C	C	C	C	C	C	C	C	C	C	C	C	C	C	C	C	Cx65	Cx124	Cx70	Cx72 Gx2	Cx73 Gx1	Gx54 Tx4 Cx2	Cx37 Gx1	Cx59	Cx62
NC_002516.2	1763235	insertion-before	-	-	-	-	-	-	-	-	-	-	-	-	-	-	-	-	-	-	-	-	-	-	-	-	-	-	-	G	-	-	-	-	G	G	-	-	G	-	#VALUE!	#VALUE!	#VALUE!	#VALUE!	#VALUE!	#VALUE!	#VALUE!	#VALUE!	#VALUE!
NC_002516.2	1764768	substitution	T	T	T	T	T	T	T	T	T	T	T	T	T	T	T	T	T	T	T	T	T	T	T	T	T	T	T	T	T	T	T	T	T	T	C	T	T	C	Tx63	Tx205	Tx47	Tx37	Tx55	Tx68	Tx37	Tx64	Tx49
NC_002516.2	1766056	substitution	A	A	A	A	A	G	A	A	A	A	A	A	A	A	A	A	A	A	A	A	A	A	A	A	A	A	A	A	A	A	A	A	A	A	A	A	A	A	Ax51 Cx1	Ax185	Ax77	Ax56 Gx1	Ax58 Gx4	Gx56 Ax2	Ax44	Ax61	Ax60
NC_002516.2	1767775	substitution	G	G	G	G	G	G	G	G	G	G	G	G	G	G	G	G	G	G	G	G	G	G	G	G	G	G	G	A	G	G	G	A	A	A	A	G	A	A	Gx54 Cx1	Gx142	Gx60	Gx52	Gx83	Gx62	Gx48	Gx44	Gx50
NC_002516.2	1767792	substitution	C	C	C	C	C	C	C	C	C	C	C	C	C	C	C	C	C	C	C	C	C	C	C	C	C	C	C	C	C	C	C	T	C	C	C	C	C	C	Cx62	Cx148	Cx57	Cx46	Cx80	Cx58	Cx56	Cx51	Cx57
NC_002516.2	1770082	substitution	C	C	C	C	C	T	C	C	C	C	C	C	C	C	C	C	C	C	C	C	C	C	C	C	C	C	C	C	C	C	C	C	C	C	C	C	C	C	Cx64	Cx185	Cx68	Cx75	Cx66 Tx5	Tx57 Cx6 Gx1	Cx51	Cx77	Cx72
NC_002516.2	1770135	insertion-before	-	-	-	-	-	G	-	-	-	-	-	-	-	-	-	-	-	-	-	-	-	-	-	-	-	-	-	-	-	-	-	-	-	-	-	-	-	-	#VALUE!	#VALUE!	#VALUE!	#NULL!	#NULL!	Gx68 -x7	#VALUE!	#VALUE!	#VALUE!
NC_002516.2	1771454	substitution	C	C	C	C	C	C	C	C	C	C	C	C	C	C	C	C	C	C	C	C	C	C	C	C	C	C	C	T	C	C	C	C	C	T	C	C	T	C	Cx51	Cx185	Cx60	Cx65	Cx72	Cx65	Cx49	Cx52	Cx68
NC_002516.2	1777121	insertion-before	-	-	-	-	-	-	-	-	-	-	-	-	-	-	-	-	-	-	-	-	-	-	-	-	-	-	-	C	-	-	-	C	C	C	C	-	C	C	#VALUE!	#VALUE!	#VALUE!	#VALUE!	#VALUE!	#VALUE!	#VALUE!	#VALUE!	#VALUE!
NC_002516.2	1777906	substitution	G	G	G	G	G	G	A	G	G	G	G	G	G	G	G	G	G	G	G	G	G	G	G	G	G	G	G	G	G	G	G	G	G	G	G	G	G	G	Gx70	Gx190	Gx55 Ax1	Gx41	Gx67	Gx58 Ax2	Ax42	Gx53	Gx44
NC_002516.2	1779163	substitution	G	G	G	G	G	G	G	G	G	G	G	G	G	G	G	G	G	G	G	G	G	G	G	G	G	G	G	G	G	G	G	G	A	G	G	G	G	G	Gx65 Cx1	Gx189	Gx56	Gx68	Gx64	Gx65	Gx47	Gx54	Gx45
NC_002516.2	1787711	substitution	C	C	C	C	C	C	C	C	C	C	C	C	C	C	C	C	C	C	C	C	C	C	C	C	C	C	C	C	C	C	C	C	T	C	C	C	C	C	Cx60	Cx246 Ax1	Cx49	Cx60	Cx66	Cx56	Cx49	Cx56	Cx65 Ax1
NC_002516.2	1790557	substitution	T	T	T	T	T	T	T	T	T	T	T	T	T	T	T	T	T	T	T	T	T	T	T	T	T	T	T	T	T	T	T	C	C	T	C	T	T	C	Tx79	Tx164	Tx55	Tx74	Tx81 Gx1	Tx73	Tx47	Tx55	Tx55
NC_002516.2	1802199	substitution	G	G	G	G	G	G	G	G	G	G	G	G	G	G	G	G	G	G	G	G	G	G	G	G	G	G	G	G	G	G	G	G	G	G	G	G	G	A	Gx77	Gx207	Gx72 Cx1	Gx71	Gx58 Tx1	Gx74	Gx55	Gx81	Gx58
NC_002516.2	1811774	substitution	C	C	C	C	C	C	C	C	C	C	C	C	C	C	C	C	C	C	C	C	C	C	C	C	C	C	C	C	C	C	C	C	T	C	C	C	C	C	Cx49	Cx153	Cx49	Cx51	Cx79	Cx73	Cx49	Cx55	Cx50
NC_002516.2	1813287	substitution	C	C	C	C	C	T	C	C	C	C	C	C	C	C	C	C	C	C	C	C	C	C	C	C	C	C	C	C	C	C	C	C	C	C	C	C	C	C	Cx68	Cx215	Cx59 Gx1	Cx66	Cx67 Tx4	Tx54 Cx1	Cx55	Cx59 Tx1	Cx80
NC_002516.2	1814973	substitution	T	T	T	T	T	C	T	T	T	T	T	T	T	T	T	T	T	T	T	T	T	T	T	T	T	T	T	T	T	T	T	T	T	T	T	T	T	T	Tx67 Cx1	Tx199 Ax1	Tx65	Tx72	Tx88 Cx6	Cx68 Tx6	Tx58 Gx1	Tx59 Gx5 Ax1	Tx51
NC_002516.2	1819965	substitution	G	G	G	G	G	A	G	G	G	G	G	G	G	G	G	G	G	G	G	G	G	G	G	G	G	G	G	G	G	G	G	G	G	G	G	G	G	G	Gx58	Gx247	Gx60	Gx54 Ax2	Gx64 Ax2	Ax56 Gx2	Gx38	Gx61	Gx48
NC_002516.2	1823037	substitution	T	T	T	T	T	T	T	T	T	T	T	T	T	T	T	T	T	T	T	T	T	T	T	T	T	T	T	T	T	T	T	C	T	T	T	T	T	T	Tx61 Ax1	Tx159	Tx62	Tx62	Tx67	Tx62	Tx50	Tx66	Tx58
NC_002516.2	1826044	substitution	C	C	C	C	C	C	C	C	C	C	C	C	C	C	C	C	C	C	C	C	C	C	C	C	C	C	C	C	C	C	C	C	C	C	C	C	C	T	Cx63	Cx226	Cx64	Cx69	Cx62	Cx57	Cx49	Cx59	Cx67
NC_002516.2	1829716	substitution	A	A	A	A	A	A	A	A	A	A	A	A	A	A	A	A	A	A	A	A	A	A	C	A	A	A	A	A	A	A	A	A	A	A	A	A	A	A	Ax75	Ax188	Ax79	Ax64	Ax83	Ax83 Cx1 Tx1	Ax54	Ax50	Ax62 Cx1 Tx1
NC_002516.2	1833003	substitution	C	C	C	C	C	C	C	C	C	C	C	C	C	C	C	C	C	C	C	C	C	C	C	C	C	C	C	C	C	C	C	C	C	C	C	C	C	T	Cx63	Cx184 -x1	Cx50	Cx40	Cx56	Cx50 Gx1	Cx45	Cx66	Cx43 Tx1
NC_002516.2	1836124	substitution	A	A	A	A	A	G	A	A	A	A	A	A	A	A	A	A	A	A	A	A	A	A	A	A	A	A	A	A	A	A	A	A	A	A	A	A	A	A	Ax57	Ax195	Ax45	Ax62 Gx1	Ax74 Gx4 Tx1	Gx67 Ax2	Ax50	Ax79	Ax71
NC_002516.2	1836722	substitution	C	C	C	C	C	T	C	C	C	C	C	C	C	C	C	C	C	C	C	C	C	C	C	C	C	C	C	C	C	C	C	C	C	C	C	C	C	C	Cx59 Gx1	Cx219	Cx63	Cx54 Tx1	Cx47 Tx3 Ax1	Tx44 Cx6	Cx47	Cx51 Ax1	Cx48
NC_002516.2	1838894	substitution	T	T	T	T	T	T	T	T	T	T	T	T	T	T	T	T	T	T	T	T	T	T	T	T	T	T	T	T	T	T	T	T	T	T	T	T	T	C	Tx46	Tx160	Tx47	Tx51	Tx63	Tx52	Tx54	Tx55	Tx53
NC_002516.2	1840104	substitution	C	C	C	C	C	C	C	C	C	C	C	C	C	C	C	C	C	C	C	C	C	C	C	C	C	C	C	C	C	C	C	C	C	C	C	C	T	C	Cx54	Cx233	Cx55	Cx44	Cx53	Cx60	Cx40	Cx66	Cx58
NC_002516.2	1840395	deletion	C	C	C	C	-	C	C	C	C	C	C	C	C	C	C	C	C	C	C	C	C	C	C	C	C	C	C	C	C	C	C	C	C	C	C	C	C	C	Cx73 Gx1	Cx202	Cx62 Ax1	Cx63 -x2	#NULL!	Cx70	Cx42	Cx71	Cx71
NC_002516.2	1844573	insertion-before	-	-	-	-	-	-	-	-	-	-	-	-	-	-	-	-	-	-	-	-	-	-	-	-	-	-	-	-	-	-	-	-	G	-	-	-	-	-	#VALUE!	#VALUE!	#VALUE!	#VALUE!	#VALUE!	#NULL!	#VALUE!	#VALUE!	#VALUE!
NC_002516.2	1844573	deletion	G	G	G	G	G	G	G	G	G	G	G	G	G	G	G	G	G	G	G	G	G	G	G	G	G	G	G	G	G	G	G	-	G	G	G	G	G	G	Gx47	Gx130	Gx63	Gx71	Gx64	Gx56	Gx54	Gx50	Gx71 Cx1
NC_002516.2	1845193	insertion-before	-	-	-	-	-	GG	-	-	-	-	-	-	-	-	-	-	-	-	-	-	-	-	-	-	-	-	-	-	-	-	-	-	-	-	-	-	-	-	#VALUE!	#VALUE!	#VALUE!	#NULL!	#NULL!	GGx31 -x4 GGGx3 Gx1	#VALUE!	#VALUE!	#VALUE!
NC_002516.2	1847233	deletion	A	A	A	A	A	A	A	A	A	A	A	A	A	A	A	-	A	A	A	A	A	A	A	A	A	A	A	A	A	A	A	A	A	A	A	A	A	A	Ax45	Ax174 Gx1	Ax73	Ax43	Ax60	Ax59	Ax42	Ax55	Ax49
NC_002516.2	1847234	deletion	T	T	T	T	T	T	T	T	T	T	T	T	T	T	T	-	T	T	T	T	T	T	T	T	T	T	T	T	T	T	T	T	T	T	T	T	T	T	Tx45	Tx173	Tx72	Tx42	Tx60 Cx1	Tx58	Tx43	Tx52	Tx48
NC_002516.2	1847235	deletion	C	C	C	C	C	C	C	C	C	C	C	C	C	C	C	-	C	C	C	C	C	C	C	C	C	C	C	C	C	C	C	C	C	C	C	C	C	C	Cx45	Cx172	Cx73	Cx44	Cx61	Cx59	Cx41 Gx1	Cx52 Ax1	Cx46
NC_002516.2	1847236	deletion	C	C	C	C	C	C	C	C	C	C	C	C	C	C	C	-	C	C	C	C	C	C	C	C	C	C	C	C	C	C	C	C	C	C	C	C	C	C	Cx46	Cx166	Cx71 Gx1	Cx44	Cx60	Cx57	Cx39	Cx51	Cx46
NC_002516.2	1847237	deletion	T	T	T	T	T	T	T	T	T	T	T	T	T	T	T	-	T	T	T	T	T	T	T	T	T	T	T	T	T	T	T	T	T	T	T	T	T	T	Tx48	Tx166	Tx71	Tx45	Tx61	Tx56	Tx38	Tx49 Gx1	Tx46
NC_002516.2	1847238	deletion	C	C	C	C	C	C	C	C	C	C	C	C	C	C	C	-	C	C	C	C	C	C	C	C	C	C	C	C	C	C	C	C	C	C	C	C	C	C	Cx50	Cx171	Cx70	Cx44	Cx63	Cx56	Cx38	Cx50	Cx47
NC_002516.2	1847239	deletion	C	C	C	C	C	C	C	C	C	C	C	C	C	C	C	-	C	C	C	C	C	C	C	C	C	C	C	C	C	C	C	C	C	C	C	C	C	C	Cx49	Cx167	Cx70	Cx42 Ax1	Cx63	Cx55	Cx38	Cx49	Cx46
NC_002516.2	1847240	deletion	A	A	A	A	A	A	A	A	A	A	A	A	A	A	A	-	A	A	A	A	A	A	A	A	A	A	A	A	A	A	A	A	A	A	A	A	A	A	Ax49	Ax166	Ax70	Ax43	Ax64	Ax58	Ax34	Ax48	Ax45
NC_002516.2	1847241	deletion	G	G	G	G	G	G	G	G	G	G	G	G	G	G	G	-	G	G	G	G	G	G	G	G	G	G	G	G	G	G	G	G	G	G	G	G	G	G	Gx48	Gx170	Gx70	Gx44	Gx64	Gx58	Gx36	Gx48	Gx45
NC_002516.2	1847242	deletion	A	A	A	A	A	A	A	A	A	A	A	A	A	A	A	-	A	A	A	A	A	A	A	A	A	A	A	A	A	A	A	A	A	A	A	A	A	A	Ax48	Ax172	Ax69 Tx1	Ax44	Ax64	Ax59	Ax36	Ax48	Ax45
NC_002516.2	1849017	substitution	G	G	G	G	G	G	G	G	G	G	G	G	G	G	G	G	G	G	G	G	G	G	G	G	G	G	G	G	G	G	G	G	G	G	G	G	A	G	Gx69	Gx106	Gx56	Gx62	Gx77	Gx78	Gx49	Gx57	Gx65
NC_002516.2	1855159	substitution	A	A	A	A	A	A	G	A	A	A	A	A	A	A	A	A	A	A	A	A	A	A	A	A	A	A	A	A	A	A	A	A	A	A	A	A	A	A	Ax74	Ax120	Ax62	Ax82	Ax69 Gx1	Ax55 Gx3	Gx51 Ax2	Ax67	Ax57
NC_002516.2	1857275	substitution	G	G	G	G	G	G	G	G	G	G	G	G	G	G	G	G	G	G	G	G	G	G	G	G	G	G	G	G	G	G	G	G	G	G	G	G	A	G	Gx94 Cx1	Gx202 Cx1	Gx84	Gx63 Cx1	Gx96	Gx75 Cx1	Gx65	Gx74	Gx86
NC_002516.2	1857363	substitution	G	G	G	G	G	G	G	A	G	G	G	G	G	G	G	G	G	G	G	G	G	G	G	G	G	G	G	G	G	G	G	G	G	G	G	G	G	G	Gx90	Gx205	Gx76	Gx70	Gx92 Ax1	Gx57 Cx1 Ax1	Gx65 Ax1	Ax68 Gx8	Gx78
NC_002516.2	1857421	insertion-before	-	-	-	-	-	-	-	-	-	-	GCCTGGC	-	-	-	-	-	-	-	-	-	-	-	-	-	GCCTGGC	GCCTGGC	-	-	GCCTGGC	GCCTGGC	-	-	-	-	-	GCCTGGC	-	-	#VALUE!	#VALUE!	#VALUE!	#VALUE!	#VALUE!	#VALUE!	#VALUE!	#VALUE!	#NAME?
NC_002516.2	1857669	substitution	C	C	C	C	C	C	C	C	C	C	C	C	C	C	C	C	C	C	C	C	C	C	C	C	C	C	C	C	C	C	C	T	T	C	T	C	C	T	Cx68	Cx216	Cx74	Cx60	Cx84	Cx61	Cx54	Cx62	Cx55
NC_002516.2	1858014	substitution	C	T	C	C	C	C	C	C	C	C	C	C	C	C	C	C	C	C	C	C	C	C	C	C	C	C	C	C	C	C	C	C	C	C	C	C	C	C	Cx67	Tx194	Cx82	Cx68	Cx75	Cx59	Cx54	Cx54	Cx72
NC_002516.2	1858307	substitution	C	C	C	C	C	C	C	C	C	C	C	C	C	C	C	C	C	C	C	C	C	C	C	C	C	C	C	C	C	C	C	C	T	C	C	C	C	C	Cx63	Cx183	Cx71	Cx43	Cx63	Cx56	Cx51	Cx61	Cx62
NC_002516.2	1858439	substitution	T	T	T	T	T	T	T	T	T	T	T	T	T	C	T	T	T	T	T	T	T	T	T	T	T	T	T	T	T	T	T	T	T	T	T	T	T	T	Tx68	Tx183	Tx76	Tx58	Tx61	Tx75	Tx47	Tx80	Tx55
NC_002516.2	1860076	substitution	A	A	A	A	A	G	A	A	A	A	A	A	A	A	A	A	A	A	A	A	A	A	A	A	A	A	A	A	A	A	A	A	A	A	A	A	A	A	Ax49	Ax246	Ax56	Ax44 Gx3	Ax51 Gx3	Gx42 Ax1	Ax47	Ax71	Ax57
NC_002516.2	1866287	substitution	C	C	C	C	C	T	C	C	C	C	C	C	C	C	C	C	C	C	C	C	C	C	C	C	C	C	C	C	C	C	C	C	C	C	C	C	C	C	Cx67	Cx104 Ax1	Cx67	Cx55 Tx1	Cx79 Tx3	Tx50 Cx7	Cx64	Cx59	Cx62
NC_002516.2	1872271	insertion-before	-	-	-	-	-	-	-	-	-	-	-	-	-	-	-	-	-	-	-	-	-	-	-	-	-	-	-	-	-	-	-	-	-	C	-	-	-	-	#VALUE!	#VALUE!	#VALUE!	#VALUE!	#VALUE!	#VALUE!	#NULL!	#VALUE!	#VALUE!
NC_002516.2	1874105	substitution	A	A	A	A	A	A	A	A	A	A	A	A	A	A	A	A	A	A	A	A	A	A	A	A	A	A	A	A	A	A	A	G	G	A	G	A	A	G	Ax71	Ax233	Ax73	Ax63	Ax74 Cx1	Ax73	Ax60	Ax58	Ax68
NC_002516.2	1877312	insertion-before	-	-	-	-	-	-	-	-	-	-	-	-	-	-	-	-	-	-	-	-	-	-	-	-	-	-	-	-	-	-	-	C	C	-	C	-	-	C	#VALUE!	#VALUE!	#VALUE!	#VALUE!	#VALUE!	#VALUE!	#VALUE!	#VALUE!	#VALUE!
NC_002516.2	1877739	substitution	T	T	T	T	T	T	T	T	T	T	T	T	T	T	T	T	T	T	T	T	T	T	T	T	T	T	T	C	T	T	T	T	T	C	T	T	C	T	Tx52	Tx227	Tx73	Tx49	Tx59	Tx49 Cx1	Tx61	Tx55	Tx56
NC_002516.2	1878943	substitution	C	C	C	C	C	C	T	C	C	C	C	C	C	C	C	C	C	C	C	C	C	C	C	C	C	C	C	C	C	C	C	C	C	C	C	C	C	C	Cx73	Cx243	Cx66	Cx63 Tx1	Cx62 Tx1	Cx56 Ax1	Tx53 Cx4	Cx63	Cx56
NC_002516.2	1879269	substitution	C	C	C	C	C	C	C	C	C	C	C	C	C	C	C	C	C	C	C	C	C	C	C	C	C	C	C	C	C	C	C	T	T	C	T	C	C	T	Cx85	Cx230	Cx80	Cx60	Cx56	Cx67 Gx1	Cx61 Tx1	Cx75	Cx54
NC_002516.2	1880796	substitution	C	C	C	C	C	C	C	C	C	C	C	C	C	C	C	C	C	C	C	C	C	C	C	C	C	C	C	T	C	C	C	C	C	T	C	C	T	C	Cx58	Cx179	Cx65	Cx50	Cx69	Cx53	Cx35	Cx46	Cx49
NC_002516.2	1881702	substitution	A	A	A	A	A	G	A	A	A	A	A	A	A	A	A	A	A	A	A	A	A	A	A	A	A	A	A	A	A	A	A	A	A	A	A	A	A	A	Ax75 Cx1	Ax193	Ax66	Ax65 Gx1	Ax62 Gx5	Gx68 Ax2	Ax40	Ax51	Ax61 Cx1
NC_002516.2	1886790	substitution	C	C	C	C	C	C	C	C	C	C	C	C	C	C	C	C	C	C	C	C	C	C	C	C	C	C	C	C	C	C	C	C	C	C	C	C	C	T	Cx47	Cx191	Cx78	Cx58	Cx68	Cx54	Cx48	Cx56	Cx69
NC_002516.2	1889551	substitution	G	G	G	G	G	G	G	G	G	G	G	G	G	G	G	G	G	G	G	G	G	G	G	G	G	G	G	G	G	G	G	G	G	G	A	G	G	G	Gx68	Gx210	Gx74	Gx72	Gx77	Gx55	Gx56	Gx68	Gx63
NC_002516.2	1893401	substitution	C	C	C	C	C	T	C	C	C	C	C	C	C	C	C	C	C	C	C	C	C	C	C	C	C	C	C	C	C	C	C	C	C	C	C	C	C	C	Cx63	Cx173	Cx54	Cx54	Cx88 Gx1 Tx1	Tx59 Cx3 Gx1	Cx54 Ax1	Cx62	Cx47 Gx1
NC_002516.2	1894621	substitution	C	C	C	C	C	T	C	C	C	C	C	C	C	C	C	C	C	C	C	C	C	C	C	C	C	C	C	C	C	C	C	C	C	C	C	C	C	C	Cx60	Cx234	Cx73	Cx59	Cx79 Tx8	Tx81 Cx3	Cx64	Cx64	Cx74
NC_002516.2	1894622	substitution	A	A	A	A	A	A	A	A	A	A	A	A	A	A	A	A	A	A	A	A	A	A	A	A	A	A	A	G	A	A	A	G	G	G	G	A	G	G	Ax60	Ax236	Ax74	Ax58	Ax88	Ax86	Ax65	Ax65	Ax74
NC_002516.2	1898464	substitution	T	T	T	T	T	T	T	T	T	T	T	T	T	T	T	T	T	T	T	T	T	T	T	T	T	T	T	T	T	T	T	C	T	T	T	T	T	T	Tx64	Tx170	Tx79	Tx49	Tx65	Tx59	Tx58	Tx84	Tx70
NC_002516.2	1898731	substitution	T	T	T	T	T	T	T	T	T	T	T	T	T	T	T	T	T	T	T	T	T	T	T	T	T	T	T	T	T	T	T	T	T	T	C	T	T	C	Tx68 Ax1	Tx183	Tx70	Tx60	Tx75	Tx69 Gx1	Tx57	Tx78	Tx63 Gx1
NC_002516.2	1900819	substitution	C	C	C	C	C	T	C	C	C	C	C	C	C	C	C	C	C	C	C	C	C	C	C	C	C	C	C	C	C	C	C	C	C	C	C	C	C	C	Cx66	Cx213	Cx64	Cx60	Cx48 Tx3	Tx60 Cx2 Gx1	Cx56	Cx55	Cx64
NC_002516.2	1902112	substitution	A	A	A	A	A	A	A	A	A	A	A	A	A	A	A	A	A	A	A	A	A	A	A	A	A	A	A	A	A	A	A	G	A	A	A	A	A	A	Ax63 Cx1	Ax236	Ax73	Ax50	Ax80	Ax66	Ax50	Ax78	Ax49
NC_002516.2	1905355	substitution	G	G	G	G	G	A	G	G	G	G	G	G	G	G	G	G	G	G	G	G	G	G	G	G	G	G	G	G	G	G	G	G	G	G	G	G	G	G	Gx71	Gx221	Gx63	Gx62	Gx49 Ax4	Ax56 Gx1	Gx59	Gx47	Gx61
NC_002516.2	1908691	substitution	A	A	A	A	A	A	A	A	A	A	A	A	A	A	A	A	A	A	A	A	A	A	A	A	A	A	A	G	A	A	A	A	A	G	A	A	G	A	Ax56	Ax226	Ax57	Ax57	Ax69 Cx1	Ax46	Ax50	Ax51	Ax54
NC_002516.2	1912626	substitution	G	G	G	G	G	G	G	G	G	G	G	G	G	G	G	G	G	G	G	G	G	G	G	G	G	G	G	A	G	G	G	G	G	G	G	G	G	G	Gx52	Gx206	Gx51	Gx54	Gx73	Gx66	Gx58	Gx63	Gx48 Cx1
NC_002516.2	1913550	substitution	A	A	A	A	A	A	A	A	A	A	A	A	A	A	A	A	A	A	A	A	A	A	A	A	A	A	A	A	A	A	A	A	A	G	A	A	A	A	Ax91	Ax211	Ax60	Ax55	Ax85 Tx1	Ax70	Ax49	Ax68	Ax52
NC_002516.2	1922027	substitution	C	C	C	C	C	C	C	C	C	C	C	C	C	C	C	C	C	C	C	C	C	C	C	C	C	C	C	C	C	C	C	C	T	C	C	C	C	C	Cx65	Cx221	Cx73	Cx58	Cx77	Cx81 Tx1	Cx59	Cx60	Cx65
NC_002516.2	1923769	substitution	G	G	G	G	G	G	G	G	G	G	G	G	G	G	G	G	G	G	G	G	G	G	G	G	G	G	G	G	G	G	G	G	G	G	G	G	A	G	Gx52	Gx240	Gx63	Gx42	Gx67	Gx63	Gx35	Gx56	Gx57
NC_002516.2	1924340	insertion-before	-	-	-	-	-	-	-	-	-	-	-	-	-	-	-	-	-	-	-	-	-	-	-	-	-	-	-	-	-	-	-	G	G	-	G	-	-	G	#VALUE!	#VALUE!	#VALUE!	#VALUE!	#VALUE!	#VALUE!	#VALUE!	#VALUE!	#VALUE!
NC_002516.2	1925345	substitution	G	G	G	G	G	G	G	G	G	G	G	G	G	G	G	G	G	G	G	G	G	G	G	G	G	G	G	G	G	G	G	A	G	G	G	G	G	G	Gx69 Cx1	Gx209	Gx49 Ax1	Gx50	Gx69	Gx67	Gx59	Gx62	Gx68
NC_002516.2	1926040	deletion	G	G	G	G	G	G	G	G	G	G	G	G	G	G	G	G	G	G	G	G	G	G	G	G	G	G	G	G	-	G	G	G	G	G	G	-	G	G	Gx61	Gx207	Gx59	Gx63	Gx70	Gx55	Gx44	Gx59	Gx60
NC_002516.2	1926041	deletion	G	G	G	G	G	G	G	G	G	G	G	G	G	G	G	G	G	G	G	G	G	G	G	G	G	G	G	G	-	G	G	G	G	G	G	-	G	G	Gx61	Gx207	Gx57	Gx63	Gx70	Gx56	Gx44	Gx56	Gx62
NC_002516.2	1926042	deletion	C	C	C	C	C	C	C	C	C	C	C	C	C	C	C	C	C	C	C	C	C	C	C	C	C	C	C	C	-	C	C	C	C	C	C	-	C	C	Cx61	Cx206	Cx58	Cx63	Cx69 Gx1	Cx56	Cx44	Cx56	Cx61
NC_002516.2	1926043	deletion	G	G	G	G	G	G	G	G	G	G	G	G	G	G	G	G	G	G	G	G	G	G	G	G	G	G	G	G	-	G	G	G	G	G	G	-	G	G	Gx62	Gx208	Gx57	Gx65	Gx70	Gx55	Gx44	Gx56	Gx61
NC_002516.2	1926044	deletion	A	A	A	A	A	A	A	A	A	A	A	A	A	A	A	A	A	A	A	A	A	A	A	A	A	A	A	A	-	A	A	A	A	A	A	-	A	A	Ax61	Ax208	Ax55	Ax66	Ax69	Ax54	Ax43	Ax55 Cx1	Ax60
NC_002516.2	1926045	deletion	T	T	T	T	T	T	T	T	T	T	T	T	T	T	T	T	T	T	T	T	T	T	T	T	T	T	T	T	-	T	T	T	T	T	T	-	T	T	Tx60	Tx206	Tx56	Tx65	Tx65	Tx53	Tx43	Tx55	Tx59
NC_002516.2	1926046	deletion	G	G	G	G	G	G	G	G	G	G	G	G	G	G	G	G	G	G	G	G	G	G	G	G	G	G	G	G	-	G	G	G	G	G	G	-	G	G	Gx58	Gx211	Gx57	Gx64	Gx65	Gx53	Gx43	Gx55	Gx59
NC_002516.2	1926047	deletion	T	T	T	T	T	T	T	T	T	T	T	T	T	T	T	T	T	T	T	T	T	T	T	T	T	T	T	T	-	T	T	T	T	T	T	-	T	T	Tx58	Tx212	Tx57	Tx64	Tx65	Tx51	Tx41	Tx54 Cx1	Tx58 Ax1
NC_002516.2	1926048	deletion	C	C	C	C	C	C	C	C	C	C	C	C	C	C	C	C	C	C	C	C	C	C	C	C	C	C	C	C	-	C	C	C	C	C	C	-	C	C	Cx58	Cx216	Cx56	Cx65	Cx67	Cx52	Cx41	Cx56	Cx60
NC_002516.2	1926049	deletion	G	G	G	G	G	G	G	G	G	G	G	G	G	G	G	G	G	G	G	G	G	G	G	G	G	G	G	G	-	G	G	G	G	G	G	-	G	G	Gx57	Gx217	Gx54	Gx66	Gx67	Gx52	Gx40	Gx57	Gx61
NC_002516.2	1926050	deletion	C	C	C	C	C	C	C	C	C	C	C	C	C	C	C	C	C	C	C	C	C	C	C	C	C	C	C	C	-	C	C	C	C	C	C	-	C	C	Cx57	Cx214	Cx53 Ax1	Cx66	Cx68	Cx52	Cx41	Cx57	Cx59
NC_002516.2	1926051	deletion	C	C	C	C	C	C	C	C	C	C	C	C	C	C	C	C	C	C	C	C	C	C	C	C	C	C	C	C	-	C	C	C	C	C	C	-	C	C	Cx57	Cx214	Cx50	Cx63	Cx68	Cx51	Cx41	Cx55	Cx59
NC_002516.2	1926052	deletion	T	T	T	T	T	T	T	T	T	T	T	T	T	T	T	T	T	T	T	T	T	T	T	T	T	T	T	T	-	T	T	T	T	T	T	-	T	T	Tx56 Gx1	Tx213	Tx50	Tx63	Tx68	Tx49	Tx41	Tx54	Tx58
NC_002516.2	1926053	deletion	T	T	T	T	T	T	T	T	T	T	T	T	T	T	T	T	T	T	T	T	T	T	T	T	T	T	T	T	-	T	T	T	T	T	T	-	T	T	Tx57	Tx214	Tx50 Gx1	Tx63	Tx69	Tx50	Tx42	Tx53	Tx58
NC_002516.2	1926054	deletion	T	T	T	T	T	T	T	T	T	T	T	T	T	T	T	T	T	T	T	T	T	T	T	T	T	T	T	T	-	T	T	T	T	T	T	-	T	T	Tx57	Tx216	Tx54	Tx65	Tx72 Cx1	Tx49	Tx42	Tx53	Tx56
NC_002516.2	1926055	deletion	C	C	C	C	C	C	C	C	C	C	C	C	C	C	C	C	C	C	C	C	C	C	C	C	C	C	C	C	-	C	C	C	C	C	C	-	C	C	Cx56 Gx1	Cx212 Gx1	Cx53	Cx65	Cx72	Cx48	Cx42	Cx54	Cx54
NC_002516.2	1926056	deletion	G	G	G	G	G	G	G	G	G	G	G	G	G	G	G	G	G	G	G	G	G	G	G	G	G	G	G	G	-	G	G	G	G	G	G	-	G	G	Gx58	Gx213	Gx55	Gx67	Gx74 Ax1	Gx49	Gx43	Gx56	Gx55 Tx1
NC_002516.2	1926057	deletion	G	G	G	G	G	G	G	G	G	G	G	G	G	G	G	G	G	G	G	G	G	G	G	G	G	G	G	G	-	G	G	G	G	G	G	-	G	G	Gx58	Gx213	Gx55	Gx68	Gx74 Ax2	Gx48	Gx40	Gx55	Gx57
NC_002516.2	1926058	deletion	G	G	G	G	G	G	G	G	G	G	G	G	G	G	G	G	G	G	G	G	G	G	G	G	G	G	G	G	-	G	G	G	G	G	G	-	G	G	Gx57	Gx212	Gx57	Gx67	Gx76 Cx1	Gx46 Cx1	Gx40	Gx56	Gx56
NC_002516.2	1926059	deletion	C	C	C	C	C	C	C	C	C	C	C	C	C	C	C	C	C	C	C	C	C	C	C	C	C	C	C	C	-	C	C	C	C	C	C	-	C	C	Cx57	Cx209 Tx1	Cx56	Cx66	Cx75	Cx47	Cx40	Cx55	Cx54
NC_002516.2	1926060	deletion	C	C	C	C	C	C	C	C	C	C	C	C	C	C	C	C	C	C	C	C	C	C	C	C	C	C	C	C	-	C	C	C	C	C	C	-	C	C	Cx56	Cx206	Cx54	Cx63	Cx74	Cx46	Cx41	Cx55	Cx52
NC_002516.2	1926061	deletion	G	G	G	G	G	G	G	G	G	G	G	G	G	G	G	G	G	G	G	G	G	G	G	G	G	G	G	G	-	G	G	G	G	G	G	-	G	G	Gx57	Gx207	Gx53 Ax1	Gx66	Gx75	Gx48	Gx43	Gx55	Gx53
NC_002516.2	1926062	deletion	G	G	G	G	G	G	G	G	G	G	G	G	G	G	G	G	G	G	G	G	G	G	G	G	G	G	G	G	-	G	G	G	G	G	G	-	G	G	Gx56	Gx200	Gx54	Gx66	Gx76	Gx46	Gx42	Gx55	Gx55
NC_002516.2	1926063	deletion	C	C	C	C	C	C	C	C	C	C	C	C	C	C	C	C	C	C	C	C	C	C	C	C	C	C	C	C	-	C	C	C	C	C	C	-	C	C	Cx55	Cx199	Cx54	Cx66	Cx76	Cx45	Cx42	Cx54	Cx54
NC_002516.2	1926064	deletion	G	G	G	G	G	G	G	G	G	G	G	G	G	G	G	G	G	G	G	G	G	G	G	G	G	G	G	G	-	G	G	G	G	G	G	-	G	G	Gx55	Gx203	Gx57	Gx66	Gx78	Gx44 Cx1	Gx41	Gx53	Gx55
NC_002516.2	1926065	deletion	A	A	A	A	A	A	A	A	A	A	A	A	A	A	A	A	A	A	A	A	A	A	A	A	A	A	A	A	-	A	A	A	A	A	A	-	A	A	Ax56	Ax202 -x1	Ax57 Gx1	Ax66	Ax78	Ax45 Gx1	Ax42	Ax52	Ax56
NC_002516.2	1926066	deletion	C	C	C	C	C	C	C	C	C	C	C	C	C	C	C	C	C	C	C	C	C	C	C	C	C	C	C	C	-	C	C	C	C	C	C	-	C	C	Cx56	Cx204	Cx60	Cx66	Cx81	Cx46	Cx42	Cx53	Cx56
NC_002516.2	1926067	deletion	C	C	C	C	C	C	C	C	C	C	C	C	C	C	C	C	C	C	C	C	C	C	C	C	C	C	C	C	-	C	C	C	C	C	C	-	C	C	Cx55	Cx204	Cx60	Cx66	Cx78 Ax1	Cx47	Cx42	Cx54	Cx55
NC_002516.2	1926068	deletion	A	A	A	A	A	A	A	A	A	A	A	A	A	A	A	A	A	A	A	A	A	A	A	A	A	A	A	A	-	A	A	A	A	A	A	-	A	A	Ax56	Ax206	Ax60	Ax66	Ax79	Ax47 Cx1	Ax42	Ax54 Cx1	Ax56
NC_002516.2	1926069	deletion	C	C	C	C	C	C	C	C	C	C	C	C	C	C	C	C	C	C	C	C	C	C	C	C	C	C	C	C	-	C	C	C	C	C	C	-	C	C	Cx56	Cx205	Cx59	Cx67	Cx82	Cx50 Gx1	Cx44	Cx57	Cx56 Ax1
NC_002516.2	1926070	deletion	G	G	G	G	G	G	G	G	G	G	G	G	G	G	G	G	G	G	G	G	G	G	G	G	G	G	G	G	-	G	G	G	G	G	G	-	G	G	Gx54 Cx1	Gx203	Gx60	Gx66	Gx82	Gx53	Gx45	Gx57	Gx56
NC_002516.2	1926071	deletion	C	C	C	C	C	C	C	C	C	C	C	C	C	C	C	C	C	C	C	C	C	C	C	C	C	C	C	C	-	C	C	C	C	C	C	-	C	C	Cx55	Cx205	Cx59	Cx66	Cx84	Cx55	Cx44	Cx57	Cx56 Ax1
NC_002516.2	1926072	deletion	G	G	G	G	G	G	G	G	G	G	G	G	G	G	G	G	G	G	G	G	G	G	G	G	G	G	G	G	-	G	G	G	G	G	G	-	G	G	Gx56	Gx205	Gx61	Gx66	Gx83	Gx54	Gx43	Gx58	Gx56 Tx1
NC_002516.2	1926073	deletion	C	C	C	C	C	C	C	C	C	C	C	C	C	C	C	C	C	C	C	C	C	C	C	C	C	C	C	C	-	C	C	C	C	C	C	-	C	C	Cx56	Cx206	Cx62	Cx66	Cx84	Cx56	Cx44	Cx58	Cx60
NC_002516.2	1929369	substitution	A	A	A	A	A	A	A	A	A	A	A	A	A	A	A	A	A	A	A	A	A	A	A	A	A	A	A	A	A	A	A	G	G	A	G	A	A	G	Ax56	Ax191	Ax51	Ax56	Ax72	Ax65	Ax57	Ax49 Tx1	Ax54
NC_002516.2	1930376	substitution	C	C	C	C	C	T	C	C	C	C	C	C	C	C	C	C	C	C	C	C	C	C	C	C	C	C	C	C	C	C	C	C	C	C	C	C	C	C	Cx66	Cx127	Cx63	Cx61 Tx1	Cx49 Tx6	Tx61 Cx3	Cx49	Cx56	Cx54
NC_002516.2	1930564	substitution	T	T	T	T	T	T	T	T	T	T	T	T	T	T	T	T	T	T	T	T	T	T	T	T	T	T	T	T	T	T	T	C	C	T	T	T	T	T	Tx55	Tx153	Tx47	Tx46	Tx66	Tx60	Tx40	Tx55	Tx42
NC_002516.2	1932623	substitution	C	C	C	C	C	C	C	C	C	C	C	C	C	C	C	C	C	C	C	C	C	C	C	C	C	C	C	C	C	C	C	C	C	C	T	C	C	T	Cx52 Tx1	Cx199	Cx47	Cx44	Cx62	Cx35	Cx48	Cx61	Cx52
NC_002516.2	1934355	substitution	A	A	A	A	A	A	A	A	A	A	A	A	A	A	A	A	A	A	A	A	A	A	A	A	A	A	A	G	A	A	A	A	A	G	A	A	G	A	Ax61	Ax217	Ax74	Ax54	Ax65	Ax53 Gx1	Ax57	Ax55	Ax68
NC_002516.2	1934889	substitution	C	C	C	C	C	C	C	C	C	C	C	C	C	C	C	C	C	C	C	C	C	C	C	C	C	C	C	C	T	C	C	C	C	C	C	T	C	C	Cx69	Cx161	Cx71	Cx71	Cx75	Cx53	Cx50	Cx57	Cx60
NC_002516.2	1937577	substitution	T	T	T	T	T	T	T	T	T	T	T	T	T	T	T	T	T	T	T	T	T	T	T	T	T	T	T	T	T	T	T	T	C	T	T	T	T	T	Tx59 Gx1	Tx208	Tx61	Tx61 Cx1	Tx67	Tx64	Tx51	Tx56	Tx64
NC_002516.2	1941529	substitution	C	C	C	C	C	C	C	C	C	C	C	C	C	C	C	C	C	C	C	C	C	C	C	C	C	C	C	C	C	C	C	T	T	C	T	C	C	T	Cx62	Cx198	Cx42	Cx62 Tx1	Cx67	Cx64	Cx41 Gx1	Cx52	Cx58
NC_002516.2	1941541	insertion-before	-	-	-	-	-	-	-	-	-	-	-	-	-	-	-	-	-	-	-	-	-	-	-	-	-	-	-	-	-	-	-	-	-	G	-	-	G	-	#VALUE!	#VALUE!	#VALUE!	#VALUE!	#VALUE!	#VALUE!	#VALUE!	#VALUE!	#VALUE!
NC_002516.2	1943849	substitution	C	C	C	C	C	C	C	C	C	C	C	C	C	C	C	C	C	C	C	C	C	C	C	C	C	C	C	C	C	C	C	T	T	C	T	C	C	T	Cx57 Gx1	Cx221 Gx1	Cx72	Cx53	Cx67	Cx45	Cx62	Cx55	Cx58
NC_002516.2	1944863	substitution	C	C	C	C	C	C	T	C	C	C	C	C	C	C	C	C	C	C	C	C	C	C	C	C	C	C	C	C	C	C	C	C	C	C	C	C	C	C	Cx56 Tx1	Cx226	Cx57	Cx66 Tx1	Cx62 Ax1	Cx48	Tx45 Cx2	Cx53	Cx54
NC_002516.2	1945025	substitution	C	C	C	C	C	C	T	C	C	C	C	C	C	C	C	C	C	C	C	C	C	C	C	C	C	C	C	C	C	C	C	C	C	C	C	C	C	C	Cx61	Cx251	Cx73	Cx55 Tx2	Cx66 Tx2	Cx54 Tx2	Tx48 Cx5	Cx62	Cx60 Gx1
NC_002516.2	1945870	substitution	C	C	C	C	C	T	C	C	C	C	C	C	C	C	C	C	C	C	C	C	C	C	C	C	C	C	C	C	C	C	C	C	C	C	C	C	C	C	Cx69	Cx171 -x2	Cx72	Cx69 Tx1	Cx76 Tx3	Tx49 Cx1	Cx57	Cx79	Cx81
NC_002516.2	1948615	substitution	C	C	C	C	C	C	C	C	C	C	C	C	C	C	C	C	C	C	C	C	C	C	C	C	C	C	C	T	C	C	C	C	C	T	C	C	T	C	Cx54	Cx213	Cx52	Cx29	Cx53	Cx46	Cx32	Cx40	Cx38
NC_002516.2	1949126	insertion-before	-	-	-	-	-	-	-	-	-	-	-	-	-	-	-	-	-	-	-	-	-	-	-	-	-	-	-	G	-	-	-	-	-	G	-	-	G	-	#VALUE!	#VALUE!	#VALUE!	#VALUE!	#VALUE!	#VALUE!	#VALUE!	#VALUE!	#VALUE!
NC_002516.2	1952298	substitution	A	A	A	A	A	G	A	A	A	A	A	A	A	A	A	A	A	A	A	A	A	A	A	A	A	A	A	A	A	A	A	A	A	A	A	A	A	A	Ax69	Ax204	Ax69	Ax70	Ax67 Gx3	Gx60 Ax5	Ax60	Ax55	Ax60
NC_002516.2	1957059	substitution	C	C	C	C	C	C	C	C	C	C	C	C	C	C	C	C	C	C	C	C	C	C	C	C	C	C	C	C	C	C	C	T	T	C	T	C	C	T	Cx52	Cx209	Cx69	Cx49	Cx50	Cx56	Cx48	Cx58	Cx56
NC_002516.2	1962346	substitution	T	T	T	T	T	T	T	T	T	T	T	T	T	T	T	T	T	T	T	T	T	T	T	T	T	T	T	T	T	T	T	T	T	T	C	T	T	C	Tx61	Tx216 Ax1	Tx43	Tx62 Gx1	Tx79	Tx47	Tx48 Gx1	Tx59 Cx1	Tx60
NC_002516.2	1964227	substitution	T	T	T	T	T	T	T	T	T	T	T	T	T	T	T	T	T	T	T	T	T	T	T	T	T	T	T	T	T	T	T	T	T	T	T	T	C	T	Tx58	Tx200 Cx1	Tx46	Tx38	Tx62	Tx61	Tx43	Tx59	Tx54 Gx1
NC_002516.2	1965842	substitution	T	T	T	T	T	T	T	T	T	T	T	T	T	T	T	T	T	T	T	T	T	T	T	T	T	T	T	T	T	T	T	T	T	T	T	T	C	T	Tx66	Tx165	Tx57	Tx61	Tx67	Tx51	Tx38	Tx57	Tx63 Gx1
NC_002516.2	1969791	substitution	G	G	G	G	G	G	G	G	G	G	G	G	G	G	G	G	G	G	G	G	G	G	G	G	G	G	G	G	G	G	G	G	G	G	G	A	G	G	Gx68 Cx1	Gx224	Gx64	Gx68	Gx77	Gx85	Gx65	Gx86 Tx1	Gx67
NC_002516.2	1971048	substitution	G	A	A	A	A	A	A	A	A	A	A	A	A	A	A	A	A	A	A	A	A	A	A	A	A	A	A	A	A	A	A	A	A	A	A	A	A	A	Gx66	Ax203	Ax59	Ax59	Ax56	Ax39	Ax39	Ax61	Ax50
NC_002516.2	1972610	substitution	G	G	G	G	G	G	G	G	G	A	G	G	G	G	G	G	G	G	G	G	A	G	G	G	G	G	G	G	G	G	G	G	G	G	G	G	G	G	Gx53	Gx225	Gx72	Gx74	Gx60	Gx61	Gx52	Gx46	Gx48 Cx1
NC_002516.2	1972774	deletion	C	C	-	C	C	C	C	C	C	C	C	C	C	C	C	C	C	C	C	C	C	C	C	C	C	C	C	C	C	C	C	C	C	C	C	C	C	C	Cx50	Cx186	#VALUE!	Cx62	Cx74	Cx56	Cx41	Cx66	Cx54
NC_002516.2	1972775	deletion	G	G	-	G	G	G	G	G	G	G	G	G	G	G	G	G	G	G	G	G	G	G	G	G	G	G	G	G	G	G	G	G	G	G	G	G	G	G	Gx50	Gx183	#NULL!	Gx60	Gx73	Gx54	Gx41	Gx67	Gx55
NC_002516.2	1972776	deletion	C	C	-	C	C	C	C	C	C	C	C	C	C	C	C	C	C	C	C	C	C	C	C	C	C	C	C	C	C	C	C	C	C	C	C	C	C	C	Cx51	Cx181	#NULL!	Cx59	Cx73	Cx54	Cx40	Cx66	Cx53
NC_002516.2	1972777	deletion	C	C	-	C	C	C	C	C	C	C	C	C	C	C	C	C	C	C	C	C	C	C	C	C	C	C	C	C	C	C	C	C	C	C	C	C	C	C	Cx51	Cx179	#NULL!	Cx57	Cx72	Cx56	Cx40	Cx65	Cx53
NC_002516.2	1972778	deletion	T	T	-	T	T	T	T	T	T	T	T	T	T	T	T	T	T	T	T	T	T	T	T	T	T	T	T	T	T	T	T	T	T	T	T	T	T	T	Tx50 Gx1	Tx179	#NULL!	Tx57	Tx70 Gx1	Tx55	Tx37 Gx1	Tx64	Tx52
NC_002516.2	1972779	deletion	G	G	-	G	G	G	G	G	G	G	G	G	G	G	G	G	G	G	G	G	G	G	G	G	G	G	G	G	G	G	G	G	G	G	G	G	G	G	Gx51	Gx173 Ax1	#NULL!	Gx57	Gx70	Gx53	Gx38	Gx63 Cx1	Gx53
NC_002516.2	1972780	deletion	G	G	-	G	G	G	G	G	G	G	G	G	G	G	G	G	G	G	G	G	G	G	G	G	G	G	G	G	G	G	G	G	G	G	G	G	G	G	Gx52	Gx171	#VALUE!	Gx58	Gx72	Gx54	Gx40	Gx66	Gx53
NC_002516.2	1972781	deletion	C	C	-	C	C	C	C	C	C	C	C	C	C	C	C	C	C	C	C	C	C	C	C	C	C	C	C	C	C	C	C	C	C	C	C	C	C	C	Cx52	Cx171	#VALUE!	Cx59	Cx72	Cx55	Cx41	Cx65	Cx54
NC_002516.2	1972782	deletion	T	T	-	T	T	T	T	T	T	T	T	T	T	T	T	T	T	T	T	T	T	T	T	T	T	T	T	T	T	T	T	T	T	T	T	T	T	T	Tx53	Tx170	#VALUE!	Tx59	Tx70 Ax1	Tx55	Tx42	Tx63	Tx53
NC_002516.2	1972783	deletion	C	C	-	C	C	C	C	C	C	C	C	C	C	C	C	C	C	C	C	C	C	C	C	C	C	C	C	C	C	C	C	C	C	C	C	C	C	C	Cx54	Cx171	#VALUE!	Cx59	Cx71	Cx54	Cx40	Cx62 Ax1	Cx53 Ax1
NC_002516.2	1972796	deletion	G	G	G	G	G	G	G	G	G	G	G	G	G	G	G	G	G	G	G	G	G	G	G	G	G	G	G	G	G	G	G	-	-	G	-	G	G	-	Gx54	Gx176	Gx56 Ax1	Gx58	Gx70	Gx50	Gx38	Gx64	Gx62
NC_002516.2	1973408	substitution	G	G	G	G	G	G	G	G	G	G	G	G	G	G	G	G	G	G	G	G	G	G	G	G	G	G	G	G	G	G	G	A	A	G	A	G	G	A	Gx64	Gx219	Gx49	Gx43	Gx71	Gx69	Gx43	Gx48	Gx51
NC_002516.2	1975771	substitution	C	C	C	C	C	C	C	C	C	C	C	C	C	C	C	C	C	C	C	C	C	C	C	C	C	C	C	T	C	C	C	C	C	T	C	C	T	C	Cx57	Cx118 Gx2 -x1	Cx52	Cx67	Cx67	Cx57	Cx54	Cx68	Cx72
NC_002516.2	1984190	deletion	G	G	G	G	G	G	G	G	G	G	G	G	G	G	G	G	G	G	G	G	G	G	G	G	G	G	G	G	G	G	G	G	G	-	G	G	G	G	Gx56	Gx153	Gx56	Gx55 -x1	Gx69	Gx52	Gx39	Gx51	Gx50
NC_002516.2	1984191	deletion	C	C	C	C	C	C	C	C	C	C	C	C	C	C	C	C	C	C	C	C	C	C	C	C	C	C	C	C	C	C	C	C	C	-	C	C	C	C	Cx56	Cx153	Cx54	Cx55 -x1	Cx66	Cx51	Cx38	Cx50	Cx50
NC_002516.2	1984192	deletion	C	C	C	C	C	C	C	C	C	C	C	C	C	C	C	C	C	C	C	C	C	C	C	C	C	C	C	C	C	C	C	C	C	-	C	C	C	C	Cx53	Cx155	Cx54	Cx53 -x1	Cx65	Cx51	Cx38	Cx49	Cx49
NC_002516.2	1986704	substitution	C	C	C	C	C	C	C	C	C	C	C	C	C	C	C	C	C	C	C	C	C	C	C	C	C	C	C	T	C	C	C	T	T	T	T	C	T	T	Cx68	Cx136	Cx66	Cx56	Cx70	Cx57	Cx43	Cx62	Cx61 Gx1
NC_002516.2	1989050	deletion	A	A	A	A	A	-	A	A	A	A	A	A	A	A	A	A	A	A	A	A	A	A	A	A	A	A	A	A	A	A	A	A	A	A	A	A	A	A	Ax46	Ax203 -x1	Ax64 -x2	Ax49	Ax57 -x1	#NULL!	Ax42	Ax41	Ax41
NC_002516.2	1994719	substitution	A	A	A	A	A	A	G	A	A	A	A	A	A	A	A	A	A	A	A	A	A	A	A	A	A	A	A	A	A	A	A	A	A	A	A	A	A	A	Ax58 Gx1	Ax199	Ax63	Ax66 Cx1	Ax66	Ax71 Gx7	Gx39 Ax2	Ax52	Ax69
NC_002516.2	1997999	substitution	G	G	G	G	G	G	G	G	G	G	G	G	G	G	G	G	G	G	G	G	G	G	G	G	G	G	G	A	G	G	G	G	G	A	G	G	A	G	Gx73	Gx179	Gx60	Gx68 Cx1	Gx73	Gx72	Gx54	Gx64	Gx51
NC_002516.2	2001713	substitution	C	C	C	C	C	T	C	C	C	C	C	C	C	C	C	C	C	C	C	C	C	C	C	C	C	C	C	C	C	C	C	C	C	C	C	C	C	C	Cx60	Cx223	Cx71	Cx66	Cx69 Tx5	Tx68 Cx5	Cx64	Cx49 Gx1	Cx52
NC_002516.2	2003239	substitution	G	G	G	G	G	G	G	G	G	G	G	G	G	G	G	G	G	G	G	G	G	G	G	G	G	G	G	G	G	G	G	A	A	G	A	G	G	A	Gx59 Ax1	Gx188	Gx60	Gx62	Gx49	Gx41	Gx47	Gx48	Gx39
NC_002516.2	2004086	substitution	C	C	C	C	C	T	C	C	C	C	C	C	C	C	C	C	C	C	C	C	C	C	C	C	C	C	C	C	C	C	C	C	C	C	C	C	C	C	Cx44	Cx193	Cx60	Cx43 Tx1 Ax1	Cx72 Tx2	Tx43 Cx1	Cx49	Cx38 Ax1	Cx44
NC_002516.2	2005750	substitution	T	T	T	T	T	T	T	T	T	T	T	T	T	T	T	T	T	T	T	T	T	T	T	T	T	T	T	T	T	T	T	C	C	T	C	T	T	C	Tx69	Tx187	Tx46	Tx74	Tx70	Tx49	Tx41	Tx52	Tx45
NC_002516.2	2007564	insertion-before	-	-	-	-	-	-	-	-	-	-	-	-	-	-	-	-	-	-	-	-	-	-	-	-	-	-	-	-	-	-	-	G	-	-	-	-	-	-	#VALUE!	#VALUE!	#VALUE!	#VALUE!	#VALUE!	#VALUE!	#VALUE!	#VALUE!	#VALUE!
NC_002516.2	2007831	substitution	A	A	A	A	A	G	A	A	A	A	A	A	A	A	A	A	A	A	A	A	A	A	A	A	A	A	A	A	A	A	A	A	A	A	A	A	A	A	Ax55	Ax250	Ax59	Ax45	Ax63	Gx51 Ax6	Ax61 Gx1	Ax54	Ax50
NC_002516.2	2014068	substitution	C	C	C	C	C	C	T	C	C	C	C	C	C	C	C	C	C	C	C	C	C	C	C	C	C	C	C	C	C	C	C	C	C	C	C	C	C	C	Cx41	Cx219	Cx45	Cx44	Cx49 Tx2	Cx51 Tx1	Tx42	Cx46	Cx47
NC_002516.2	2014092	substitution	C	C	C	C	C	C	C	C	C	C	C	C	C	C	C	C	C	C	C	C	C	C	C	C	C	C	C	T	C	C	C	C	C	T	C	C	T	C	Cx51	Cx222	Cx49	Cx50	Cx66	Cx51	Cx42	Cx48	Cx65
NC_002516.2	2019069	substitution	C	C	C	C	C	C	C	C	C	C	C	C	C	C	C	C	C	C	C	C	C	C	C	C	C	C	C	C	C	C	C	T	T	C	T	C	C	T	Cx61	Cx235	Cx62 Ax1	Cx64	Cx47	Cx76 Tx1	Cx34	Cx66	Cx48
NC_002516.2	2019753	substitution	A	A	A	A	A	A	A	A	A	A	A	A	A	A	A	A	A	A	A	A	A	A	A	A	A	A	A	G	A	A	A	A	A	G	A	A	G	A	Ax66	Ax201	Ax71	Ax63	Ax63	Ax57	Ax55	Ax66 Cx1	Ax59
NC_002516.2	2022050	substitution	A	A	A	A	A	A	A	A	A	A	A	A	A	A	A	A	A	A	A	A	A	A	A	A	A	A	A	A	A	A	A	A	A	A	G	A	A	A	Ax46	Ax211 Tx2	Ax50	Ax58	Ax50	Ax42	Ax41	Ax44	Ax47
NC_002516.2	2022092	substitution	A	A	A	A	A	A	A	A	A	A	A	A	A	A	A	A	A	A	A	A	A	A	A	A	A	A	A	A	A	A	A	G	G	A	G	A	A	G	Ax47	Ax249	Ax47	Ax48	Ax52 Cx1	Ax40	Ax46	Ax44	Ax42
NC_002516.2	2023180	insertion-before	G	G	G	G	G	G	G	G	G	G	G	G	G	G	G	G	G	G	G	G	G	G	G	G	G	G	G	G	G	G	G	G	G	G	G	G	G	-	Gx59 -x4	Gx197 -x1	Gx64 -x1	Gx66 -x2	Gx63 -x2	Gx59 -x1	Gx53 CCCx1	Gx58	Gx60
NC_002516.2	2024047	deletion	G	G	G	G	G	G	G	G	G	G	G	G	G	G	G	G	G	G	G	G	G	G	G	G	G	G	G	-	G	G	G	G	G	-	G	G	-	G	Gx61	Gx251	Gx65	Gx62	Gx49	Gx62	Gx52	Gx57	Gx74
NC_002516.2	2030988	substitution	A	A	A	A	A	A	A	A	A	A	A	A	A	A	A	A	A	A	A	A	A	A	A	A	A	A	A	A	A	A	A	A	A	A	A	A	A	G	Ax69	Ax166	Ax61	Ax69	Ax75	Ax54	Ax40	Ax69 Gx1	Ax53
NC_002516.2	2034213	substitution	A	A	A	A	A	A	A	A	A	A	A	A	A	A	A	A	A	A	A	A	A	A	A	A	A	A	A	A	A	A	A	A	A	A	A	A	A	G	Ax83	Ax124	Ax75	Ax78	Ax68	Ax79	Ax66	Ax79	Ax73
NC_002516.2	2036225	substitution	A	A	A	A	A	A	A	A	A	A	A	A	A	A	A	A	A	A	A	A	A	A	A	A	A	A	A	A	G	A	A	A	A	A	A	G	A	A	Ax83	Ax174	Ax67	Ax75	Ax97	Ax55	Ax47	Ax74	Ax72
NC_002516.2	2037329	substitution	G	G	G	G	G	G	G	G	G	G	G	G	G	G	G	G	G	G	G	G	G	G	G	G	G	G	G	G	G	G	G	A	G	G	G	G	G	G	Gx47	Gx51	Gx43 Cx1	Gx47	Gx63	Gx38	Gx40	Gx37	Gx34
NC_002516.2	2038543	substitution	C	C	C	C	C	C	C	C	C	C	C	C	C	C	C	C	C	C	C	C	C	C	C	C	C	C	C	C	C	C	C	G	G	C	G	C	C	G	Cx54 Gx2	Cx166 Gx10	Cx51 Gx3	Cx52 Gx5	Cx52 Gx2	Cx53 Gx1	Cx38 Gx4	Cx49 Gx3	Cx54 Gx1
NC_002516.2	2044048	insertion-before	-	-	-	-	-	G	-	-	-	-	-	-	-	-	-	-	-	-	-	-	-	-	-	-	-	-	-	-	-	-	-	-	-	-	-	-	-	-	#VALUE!	#VALUE!	#VALUE!	#NULL!	#NULL!	Gx47 -x11 Cx1	#VALUE!	#VALUE!	#VALUE!
NC_002516.2	2045827	substitution	C	C	C	C	C	C	C	C	C	C	C	C	C	C	C	C	C	C	C	C	C	C	C	C	C	C	C	T	C	C	C	C	C	T	C	C	T	C	Cx62	Cx191 Gx1	Cx67 Gx1	Cx63	Cx76	Cx77	Cx62	Cx66	Cx64
NC_002516.2	2051015	substitution	C	C	C	C	C	C	C	C	C	C	C	C	C	C	C	C	C	C	C	C	C	C	C	C	C	C	C	C	C	C	C	C	C	T	C	C	C	C	Cx53	Cx184	Cx72	Cx54 Tx1	Cx62	Cx54	Cx41	Cx71	Cx51
NC_002516.2	2060235	substitution	G	G	G	G	G	G	G	G	G	G	G	G	G	G	G	G	G	G	G	G	G	G	G	G	G	G	G	G	G	G	G	G	G	G	A	G	G	G	Gx82	Gx204	Gx73	Gx65	Gx76 Cx1	Gx44	Gx37	Gx71	Gx48
NC_002516.2	2061060	substitution	A	A	A	A	A	A	A	A	A	A	A	A	A	A	A	A	A	A	A	A	A	A	A	A	A	A	A	A	A	A	A	A	A	A	A	A	A	G	Ax76	Ax111	Ax67	Ax76	Ax81	Ax73	Ax59	Ax61	Ax60
NC_002516.2	2061521	substitution	A	A	A	A	A	G	A	A	A	A	A	A	A	A	A	A	A	A	A	A	A	A	A	A	A	A	A	A	A	A	A	A	A	A	A	A	A	A	Ax68	Ax39	Ax71	Ax67 Gx1	Ax78 Gx5	Gx62 Ax4	Ax57	Ax82	Ax58 Gx1
NC_002516.2	2065198	substitution	C	C	C	C	C	C	C	C	C	C	C	C	C	C	C	C	C	C	C	C	C	C	C	C	C	C	C	C	C	C	C	C	C	C	T	C	C	C	Cx63	Cx197	Cx77	Cx68	Cx75	Cx73	Cx53	Cx76	Cx61
NC_002516.2	2067714	substitution	C	C	C	C	C	C	C	C	C	C	C	C	C	C	C	C	C	C	C	C	C	C	C	C	C	C	C	C	C	C	C	T	C	C	C	C	C	C	Cx55	Cx172	Cx50	Cx42	Cx71	Cx36	Cx40	Cx54 Gx1	Cx53
NC_002516.2	2068485	substitution	T	T	T	T	T	T	T	T	T	T	T	T	T	T	T	T	T	T	T	T	T	T	T	T	T	T	T	C	T	T	T	T	T	C	T	T	C	T	Tx70	Tx217	Tx53 Gx1 Cx1	Tx55	Tx71	Tx41	Tx57	Tx52 Ax1	Tx45
NC_002516.2	2069031	insertion-before	-	-	-	-	-	-	-	-	-	-	-	-	-	-	-	-	-	-	-	-	-	-	-	-	-	-	-	-	-	-	-	-	-	-	-	-	-	G	#VALUE!	#VALUE!	#VALUE!	#VALUE!	#VALUE!	#VALUE!	#VALUE!	#VALUE!	#VALUE!
NC_002516.2	2069124	substitution	C	C	C	C	C	C	C	C	C	C	C	C	C	C	C	C	C	C	C	C	C	C	C	C	C	C	C	C	C	C	C	T	T	C	T	C	C	T	Cx81	Cx200	Cx77	Cx61	Cx71	Cx78	Cx61	Cx64	Cx52
NC_002516.2	2077982	substitution	C	C	C	C	C	C	C	C	C	C	C	C	C	C	C	C	C	C	C	C	C	C	C	C	C	C	C	C	C	C	C	T	T	C	T	C	C	T	Cx48	Cx211	Cx69	Cx62	Cx69	Cx51	Cx47	Cx79	Cx58
NC_002516.2	2078923	substitution	A	A	A	A	A	G	A	A	A	A	A	A	A	A	A	A	A	A	A	A	A	A	A	A	A	A	A	A	A	A	A	A	A	A	A	A	A	A	Ax70	Ax13	Ax57	Ax55 Gx1	Ax76 Gx3 Tx1	Gx48	Ax48	Ax60	Ax66
NC_002516.2	2079353	insertion-before	-	-	-	-	-	-	-	-	-	-	-	-	-	-	-	-	-	-	-	-	-	-	-	-	-	-	-	-	-	-	-	-	-	-	-	-	-	G	#VALUE!	#VALUE!	#VALUE!	#VALUE!	#VALUE!	#VALUE!	#VALUE!	#VALUE!	#VALUE!
NC_002516.2	2081082	substitution	A	A	A	A	A	A	A	A	A	A	A	A	A	A	A	A	A	A	A	A	A	A	A	A	A	A	A	A	A	A	A	A	A	A	A	A	A	G	Ax44 Tx1 Gx1	Ax205	Ax64	Ax67	Ax83	Ax70 Gx1	Ax46	Ax68 Tx1	Ax60
NC_002516.2	2081869	deletion	A	-	-	-	-	-	-	-	-	-	-	-	-	-	-	-	-	-	-	-	-	-	-	-	-	-	-	-	-	-	-	-	-	-	-	-	-	-	Ax62	#NULL!	#NULL!	#NULL!	#NULL!	#NULL!	#NULL!	#NULL!	#NULL!
NC_002516.2	2081870	deletion	G	-	-	-	-	-	-	-	-	-	-	-	-	-	-	-	-	-	-	-	-	-	-	-	-	-	-	-	-	-	-	-	-	-	-	-	-	-	Gx62	#NULL!	#NULL!	#NULL!	#NULL!	#NULL!	#NULL!	#NULL!	#NULL!
NC_002516.2	2081871	deletion	G	-	-	-	-	-	-	-	-	-	-	-	-	-	-	-	-	-	-	-	-	-	-	-	-	-	-	-	-	-	-	-	-	-	-	-	-	-	Gx62	#NULL!	#NULL!	#NULL!	#NULL!	#NULL!	#NULL!	#NULL!	#NULL!
NC_002516.2	2081872	deletion	G	-	-	-	-	-	-	-	-	-	-	-	-	-	-	-	-	-	-	-	-	-	-	-	-	-	-	-	-	-	-	-	-	-	-	-	-	-	Gx63	#NULL!	#NULL!	#NULL!	#NULL!	#NULL!	#NULL!	#NULL!	#NULL!
NC_002516.2	2081873	deletion	A	-	-	-	-	-	-	-	-	-	-	-	-	-	-	-	-	-	-	-	-	-	-	-	-	-	-	-	-	-	-	-	-	-	-	-	-	-	Ax66	#NULL!	#NULL!	#NULL!	#NULL!	#NULL!	#NULL!	#NULL!	#NULL!
NC_002516.2	2081874	deletion	A	-	-	-	-	-	-	-	-	-	-	-	-	-	-	-	-	-	-	-	-	-	-	-	-	-	-	-	-	-	-	-	-	-	-	-	-	-	Ax66	#NULL!	#NULL!	#NULL!	#NULL!	#NULL!	#NULL!	#NULL!	#NULL!
NC_002516.2	2082561	substitution	C	C	C	C	C	C	C	C	C	C	C	C	C	C	C	C	C	C	C	C	C	C	C	C	C	C	C	C	C	C	C	T	C	C	C	C	C	C	Cx56	Cx156	Cx62	Cx67	Cx72	Cx55	Cx50	Cx52	Cx46
NC_002516.2	2085090	substitution	C	C	C	C	C	T	C	C	C	C	C	C	C	C	C	C	C	C	C	C	C	C	C	C	C	C	C	C	C	C	C	C	C	C	C	C	C	C	Cx36	Cx57	Cx69	Cx60	Cx88	Tx60 Cx6	Cx51	Cx68 Gx1	Cx50
NC_002516.2	2085490	substitution	A	A	A	A	A	A	G	A	A	A	A	A	A	A	A	A	A	A	A	A	A	A	A	A	A	A	A	A	A	A	A	A	A	A	A	A	A	A	Ax68	Ax135 Tx1	Ax65	Ax87	Ax80 Gx2	Ax50 Gx3	Gx51 Ax3	Ax67	Ax40
NC_002516.2	2086038	substitution	C	C	C	C	C	T	C	C	C	C	C	C	C	C	C	C	C	C	C	C	C	C	C	C	C	C	C	C	C	C	C	C	C	C	C	C	C	C	Cx53 Gx1	Cx193	Cx68	Cx64	Cx71 Tx4	Tx54 Cx1	Cx56 Gx1	Cx43	Cx71 Gx1
NC_002516.2	2101329	substitution	C	C	C	C	C	C	C	C	C	C	C	C	C	C	C	C	C	C	C	C	C	C	C	C	C	C	C	C	C	C	C	T	T	C	T	C	C	T	Cx45	Cx219 -x1	Cx72	Cx73 Tx1	Cx94	Cx59 Gx1	Cx60	Cx75	Cx57
NC_002516.2	2101537	substitution	C	C	C	C	C	T	C	C	C	C	C	C	C	C	C	C	C	C	C	C	C	C	C	C	C	C	C	C	C	C	C	C	C	C	C	C	C	C	Cx62	Cx126	Cx53	Cx69	Cx75 Tx4	Tx53 Cx6	Cx50	Cx62	Cx45
NC_002516.2	2105226	substitution	G	G	G	G	G	G	G	G	G	G	G	G	G	G	G	G	G	G	G	G	G	G	G	G	A	G	G	G	G	G	G	G	G	G	G	G	G	G	Gx72	Gx225 Ax1	Gx63	Gx65	Gx74	Gx67	Gx51	Gx70	Gx66
NC_002516.2	2106545	substitution	A	G	G	G	G	G	G	G	G	G	G	G	G	G	G	G	G	G	G	G	G	G	G	G	G	G	G	G	G	G	G	G	G	G	G	G	G	G	Ax68	Gx212 Ax1	Gx64	Gx76 Ax2	Gx95	Gx82	Gx45	Gx87 Ax7 Tx1	Gx64
NC_002516.2	2106755	substitution	C	C	C	C	C	C	C	C	C	C	C	C	C	C	C	C	C	C	C	C	C	C	C	C	C	C	C	T	C	C	C	T	T	T	T	C	T	T	Cx54	Cx186	Cx46	Cx40	Cx72	Cx62	Cx54	Cx62	Cx51 Tx1
NC_002516.2	2111852	substitution	T	T	T	T	T	T	T	T	T	T	T	T	T	T	T	T	T	T	T	T	T	T	T	T	T	T	T	T	T	T	T	T	T	C	T	T	T	T	Tx60	Tx232	Tx50	Tx67	Tx59	Tx44	Tx43	Tx49	Tx51
NC_002516.2	2113178	substitution	A	A	A	A	A	G	A	A	A	A	A	A	A	A	A	A	A	A	A	A	A	A	A	A	A	A	A	A	A	A	A	A	A	A	A	A	A	A	Ax60	Ax179	Ax47	Ax45 Gx2	Ax43 Gx2	Gx51 Ax4	Ax32	Ax46	Ax51
NC_002516.2	2123056	insertion-before	-	-	-	-	-	G	-	-	-	-	-	-	-	-	-	-	-	-	-	-	-	-	-	-	-	-	-	-	-	-	-	-	-	-	-	-	-	-	#VALUE!	#VALUE!	#VALUE!	#NULL!	#NULL!	Gx51 -x12	#VALUE!	#VALUE!	#VALUE!
NC_002516.2	2126875	substitution	C	C	C	C	C	C	C	C	C	T	C	C	C	C	C	C	C	C	C	C	C	C	C	C	C	C	C	C	C	C	C	C	C	C	C	C	C	C	Cx48	Cx153	Cx68	Cx65	Cx69 Tx1	Cx55	Cx40	Cx52	Cx39
NC_002516.2	2127480	substitution	A	A	A	A	A	A	A	A	A	A	A	A	A	A	A	A	A	A	A	A	A	A	A	A	A	A	A	A	A	A	A	A	A	A	G	A	A	A	Ax72	Ax167	Ax47	Ax64	Ax78	Ax79	Ax48	Ax57 Gx1	Ax66
NC_002516.2	2130082	substitution	A	A	A	A	A	A	A	A	A	A	A	A	A	A	A	A	A	A	A	A	A	A	A	A	A	A	A	A	A	A	A	G	G	A	G	A	A	G	Ax55	Ax195 Tx1	Ax64	Ax79	Ax76	Ax70	Ax57	Ax58	Ax79
NC_002516.2	2136328	substitution	C	C	C	C	C	C	C	C	C	C	C	C	C	C	C	T	C	C	C	C	C	C	C	C	C	C	C	C	C	C	C	C	C	C	C	C	C	C	Cx47	Cx83	Cx59	Cx78	Cx72	Cx67	Cx53	Cx64	Cx72 Gx1
NC_002516.2	2138953	deletion	C	C	C	C	C	C	-	C	C	C	C	C	C	C	C	C	C	C	C	C	C	C	C	C	C	C	C	C	C	C	C	C	C	C	C	C	C	C	Cx75 -x1	Cx149	Cx76 -x1 Tx1	Cx63	Cx97	Cx57 -x2	#NULL!	Cx65	Cx61
NC_002516.2	2138954	deletion	G	G	G	G	G	G	-	G	G	G	G	G	G	G	G	G	G	G	G	G	G	G	G	G	G	G	G	G	G	G	G	G	G	G	G	G	G	G	Gx75 -x1	Gx149	Gx77 -x1	Gx63	Gx97	Gx57 -x2	#NULL!	Gx64	Gx61
NC_002516.2	2143669	substitution	G	G	G	G	G	G	G	G	G	G	G	G	G	G	G	G	G	G	G	G	G	G	G	G	G	G	G	G	G	G	C	G	G	G	G	G	G	G	Gx53	Gx192	Gx74	Gx54	Gx72	Gx55	Gx42	Gx47	Gx48
NC_002516.2	2144156	substitution	A	A	A	A	A	G	A	A	A	A	A	A	A	A	A	A	A	A	A	A	A	A	A	A	A	A	A	A	A	A	A	A	A	A	A	A	A	A	Ax63	Ax90	Ax61	Ax85 Gx1	Ax71	Gx57 Ax2	Ax57	Ax63	Ax71
NC_002516.2	2145021	substitution	A	A	A	A	A	G	A	A	A	A	A	A	A	A	A	A	A	A	A	A	A	A	A	A	A	A	A	A	A	A	A	A	A	A	A	A	A	A	Ax56 Cx1	Ax201 Tx1	Ax53	Ax85	Ax80 Gx4	Gx60 Ax5	Ax52	Ax66 Cx1	Ax74
NC_002516.2	2146506	substitution	C	C	C	C	C	C	C	C	C	C	C	C	C	C	C	C	C	C	C	C	C	C	C	C	C	C	C	C	C	C	C	C	C	C	C	C	T	C	Cx53	Cx160	Cx44	Cx52	Cx64	Cx59	Cx36	Cx47	Cx47
NC_002516.2	2147177	substitution	C	C	C	C	C	T	C	C	C	C	C	C	C	C	C	C	C	C	C	C	C	C	C	C	C	C	C	C	C	C	C	C	C	C	C	C	C	C	Cx57	Cx188	Cx66	Cx68 Tx1	Cx60 Tx1	Tx51 Cx3	Cx62	Cx52	Cx60
NC_002516.2	2150193	substitution	C	C	C	C	C	T	C	C	C	C	C	C	C	C	C	C	C	C	C	C	C	C	C	C	C	C	C	C	C	C	C	C	C	C	C	C	C	C	Cx57	Cx181	Cx67	Cx56	Cx59 Tx3	Tx57 Cx4	Cx34	Cx62	Cx56
NC_002516.2	2150458	insertion-before	-	-	-	-	-	-	-	-	-	-	-	-	-	-	-	-	-	-	-	-	-	-	-	-	-	-	-	-	-	-	-	G	-	-	-	-	-	-	#VALUE!	#VALUE!	#VALUE!	#VALUE!	#VALUE!	#VALUE!	#VALUE!	#VALUE!	#VALUE!
NC_002516.2	2150458	substitution	A	A	A	A	A	A	A	A	A	A	A	A	A	A	A	A	A	A	A	A	A	A	A	A	A	A	A	A	A	A	A	G	A	A	A	A	A	A	Ax61	Ax217	Ax69	Ax56	Ax61	Ax60	Ax53	Ax66	Ax63
NC_002516.2	2150459	insertion-before	G	G	G	G	G	G	G	G	G	G	G	G	G	G	G	G	G	G	G	G	G	G	G	G	G	G	G	G	G	G	G	-	G	G	G	G	G	G	Gx61	Gx218	Gx68	Gx57	Gx61	Gx59 -x1	Gx53	Gx67	Gx63
NC_002516.2	2153117	insertion-before	-	-	-	-	-	-	-	-	-	-	-	-	-	-	-	-	-	-	-	-	-	-	-	-	-	-	-	-	-	-	-	-	G	-	-	-	-	-	#VALUE!	#VALUE!	#VALUE!	#VALUE!	#VALUE!	#VALUE!	#NULL!	#VALUE!	#VALUE!
NC_002516.2	2153369	insertion-before	T	T	T	T	T	T	GT	T	T	T	T	T	T	T	T	T	T	T	T	T	T	T	T	T	T	T	T	T	T	T	T	T	T	T	T	T	T	T	Tx59 -x2	Tx125 -x3	Tx54 -x1	Tx51 Ax1 -x1	Tx74 -x3	Tx46 -x4 GTx2	GTx33 Tx4	Tx58	Tx79
NC_002516.2	2153704	insertion-before	-	-	-	-	-	G	-	-	-	-	-	-	-	-	-	-	-	-	-	-	-	-	-	-	-	-	-	-	-	-	-	G	G	-	G	-	-	GG	#NULL!	#VALUE!	#VALUE!	#NULL!	#NULL!	Gx44 -x6 GGx1	#VALUE!	#VALUE!	#VALUE!
NC_002516.2	2153880	substitution	A	A	A	A	A	A	A	A	A	A	A	A	A	A	A	A	A	A	A	A	A	A	A	A	A	A	A	A	A	A	A	G	G	A	G	A	A	G	Ax67	Ax185	Ax65	Ax60	Ax52	Ax53	Ax51 Cx1	Ax48	Ax60
NC_002516.2	2156037	substitution	C	C	C	C	C	C	T	C	C	C	C	C	C	C	C	C	C	C	C	C	C	C	C	C	C	C	C	C	C	C	C	C	C	C	C	C	C	C	Cx62	Cx43	Cx82	Cx70	Cx86 Tx1	Cx52 Tx4	Tx41 Cx2 Gx1	Cx78	Cx65
NC_002516.2	2156324	substitution	A	A	A	A	A	A	A	A	A	A	A	A	A	A	A	A	A	A	A	A	A	A	A	A	A	A	A	G	A	A	A	G	G	G	G	A	G	G	Ax57	Ax39	Ax72	Ax62	Ax68 Cx1	Ax59 Tx1	Ax50	Ax69	Ax44 Tx1
NC_002516.2	2157156	substitution	C	C	C	C	C	C	T	C	C	C	C	C	C	C	C	C	C	C	C	C	C	C	C	C	C	C	C	C	C	C	C	C	C	C	C	C	C	C	Cx56	Cx142	Cx62 Ax1 Gx1	Cx67 Tx1	Cx94 Tx2	Cx53 Tx1	Tx44 Cx2	Cx74	Cx44
NC_002516.2	2157225	substitution	A	A	A	A	A	A	A	A	A	A	A	A	A	A	A	A	A	A	A	A	A	A	A	A	A	A	A	A	A	A	A	G	G	A	G	A	A	G	Ax72	Ax158	Ax52	Ax70 Gx1	Ax69	Ax64	Ax51 Cx1	Ax55 Gx2	Ax57
NC_002516.2	2158669	substitution	C	C	C	C	C	C	C	C	C	C	C	C	C	C	C	C	C	C	C	C	C	C	C	C	C	C	C	C	C	C	C	T	T	C	T	C	C	T	Cx48	Cx203	Cx71	Cx66	Cx57	Cx40	Cx45	Cx59	Cx50
NC_002516.2	2160186	substitution	A	A	A	A	A	A	A	A	A	A	A	A	A	A	A	A	A	A	A	A	A	A	A	A	A	A	A	G	A	A	A	A	A	G	A	A	G	A	Ax71	Ax188	Ax58	Ax71	Ax74 Cx1	Ax50	Ax54	Ax64	Ax52
NC_002516.2	2164628	substitution	A	A	A	A	A	A	A	A	A	A	A	A	A	A	A	A	A	A	A	A	A	A	A	A	A	A	A	A	A	A	A	G	G	A	G	A	A	G	Ax57	Ax166	Ax45	Ax64	Ax76	Ax57 Gx1	Ax53	Ax46	Ax45
NC_002516.2	2164649	substitution	C	C	C	C	C	C	C	C	C	C	C	C	C	C	C	C	C	C	C	C	C	C	C	C	C	C	C	C	C	C	C	T	T	C	T	C	C	T	Cx48	Cx138	Cx48	Cx58	Cx80	Cx61	Cx46	Cx48	Cx48
NC_002516.2	2165757	substitution	C	C	C	C	C	C	C	C	C	C	C	C	C	C	C	C	C	C	C	C	C	C	C	C	C	C	C	C	C	C	C	C	T	C	C	C	C	C	Cx54	Cx141	Cx61	Cx73	Cx77	Cx65	Cx43	Cx63	Cx61
NC_002516.2	2170246	substitution	A	A	A	A	A	A	A	A	A	A	A	A	A	A	A	A	A	A	A	A	A	A	A	A	A	A	A	G	A	A	A	A	A	A	A	A	A	A	Ax11	Ax78	Ax18	Ax17	Ax20	Ax19	Ax7	Ax26	Ax20
NC_002516.2	2171641	deletion	T	T	T	T	T	-	T	T	T	T	T	T	T	T	T	T	T	T	T	T	T	T	T	T	T	T	T	T	T	T	T	T	T	T	T	T	T	T	Tx53	Tx116 -x1	Tx48	Tx59	Tx59 -x1	#NULL!	Tx47	Tx67	Tx80
NC_002516.2	2173427	substitution	A	A	A	A	A	A	A	A	A	A	A	A	A	A	A	A	A	A	A	A	A	A	A	A	A	A	A	A	A	A	A	A	G	A	A	A	A	A	Ax48	Ax196	Ax64	Ax82	Ax69	Ax68	Ax51	Ax55	Ax59
NC_002516.2	2173634	substitution	G	A	A	A	A	A	A	A	A	A	A	A	A	A	A	A	A	A	A	A	A	A	A	A	A	A	A	A	A	A	A	A	A	A	A	A	A	A	Gx60	Ax187	Ax63	Ax62	Ax73	Ax65	Ax49	Ax57	Ax60
NC_002516.2	2176405	substitution	C	C	C	C	C	C	C	C	C	C	C	C	C	C	C	C	C	C	C	C	C	C	C	C	C	C	C	C	C	C	C	T	T	C	T	C	C	T	Cx52	Cx156	Cx47	Cx54	Cx64	Cx62	Cx54	Cx57	Cx44
NC_002516.2	2181058	substitution	T	T	T	T	T	T	T	T	T	T	T	T	T	T	T	T	T	T	T	T	T	T	T	T	T	T	T	T	T	T	T	C	C	T	C	T	T	C	Tx44	Tx188	Tx44	Tx49	Tx59	Tx56	Tx42	Tx45	Tx37
NC_002516.2	2181954	substitution	C	C	C	C	C	C	C	C	C	C	C	C	C	C	C	C	C	C	C	C	C	C	C	C	C	C	C	C	C	C	C	C	T	C	C	C	C	C	Cx30	Cx203	Cx48	Cx38	Cx47	Cx47	Cx35	Cx44	Cx37
NC_002516.2	2182837	substitution	A	A	A	A	A	A	A	A	A	A	A	A	A	A	A	A	A	A	A	A	A	A	A	A	A	A	A	A	A	A	A	G	A	A	A	A	A	A	Ax64	Ax216 Gx1	Ax65	Ax72	Ax74 Tx1	Ax55	Ax46 Cx1	Ax60 Cx1	Ax56
NC_002516.2	2185327	substitution	T	T	T	T	T	T	T	T	T	T	T	T	T	T	T	T	T	T	T	T	T	T	T	T	T	T	T	C	T	T	T	C	C	C	C	T	C	C	Tx52 Gx1	Tx189	Tx63	Tx61	Tx74	Tx52	Tx51 Gx1	Tx60	Tx58
NC_002516.2	2186450	substitution	C	C	C	C	C	C	C	C	C	C	C	C	C	C	C	C	C	C	C	C	C	C	C	C	C	C	C	C	C	C	C	T	C	C	C	C	C	C	Cx50	Cx237	Cx46	Cx53 Tx1	Cx76	Cx61	Cx35	Cx41	Cx58
NC_002516.2	2187953	substitution	A	A	A	A	A	A	A	A	A	A	A	A	A	A	A	A	A	A	A	A	A	A	A	A	A	A	A	A	A	A	A	G	G	A	G	A	A	G	Ax49 Cx1	Ax162	Ax62	Ax67 Cx1	Ax72	Ax59 Cx1	Ax65	Ax64	Ax64
NC_002516.2	2188904	substitution	C	C	C	T	C	C	C	C	C	C	C	C	C	C	C	C	C	C	C	C	C	C	C	C	C	C	C	C	C	C	C	C	C	C	C	C	C	C	Cx51	Cx60	Cx55	Tx55 Cx1	Cx69 Gx1	Cx56 Tx1	Cx50	Cx57 Gx1	Cx55
NC_002516.2	2189195	substitution	C	C	C	C	C	C	C	C	C	C	C	C	C	C	C	C	C	C	C	C	C	C	C	C	C	C	C	C	C	C	C	T	T	C	T	C	C	T	Cx59 Ax1	Cx174	Cx57	Cx61	Cx86 Tx1	Cx64	Cx52	Cx52	Cx69
NC_002516.2	2190902	substitution	C	C	C	C	C	C	T	C	C	C	C	C	C	C	C	C	C	C	C	C	C	C	C	C	C	C	C	C	C	C	C	C	C	C	C	C	C	C	Cx84	Cx179	Cx71	Cx73 Gx1	Cx71	Cx84 Tx6	Tx48 Cx4	Cx66	Cx58
NC_002516.2	2195458	insertion-before	C	C	C	C	C	CC	CC	C	C	C	C	C	C	C	C	C	C	C	C	C	C	C	C	C	C	C	C	C	C	C	C	C	C	C	C	C	C	C	Cx65 -x2	Cx88 -x3	Cx71 -x2	Cx70 CCx2	Cx66 CCx2 -x2	CCx77 Cx1	CCx52 Cx1	Cx76 -x3	Cx73 -x4
NC_002516.2	2195944	substitution	C	C	C	C	C	C	C	C	C	C	C	C	C	C	C	C	C	C	C	C	C	C	C	C	C	C	C	C	C	C	C	T	T	C	T	C	C	T	Cx43 Gx1	Cx139	Cx58	Cx67	Cx70	Cx62	Cx47	Cx71	Cx53
NC_002516.2	2197597	deletion	G	G	G	G	G	G	G	G	G	G	G	G	G	G	G	G	G	G	G	G	G	G	G	-	G	G	G	G	G	G	G	G	G	G	G	G	G	G	Gx49	Gx152	Gx61	Gx47	Gx63	Gx55	Gx52	Gx58	Gx42
NC_002516.2	2200145	substitution	C	C	C	C	C	C	C	C	C	C	C	C	C	C	C	C	C	C	C	C	C	C	C	C	C	C	C	C	C	C	C	T	T	C	T	C	C	T	Cx62	Cx196	Cx62	Cx71	Cx69	Cx46	Cx55	Cx65	Cx53
NC_002516.2	2208006	substitution	G	G	G	G	G	A	A	G	G	G	G	G	G	G	G	A	A	A	G	A	G	G	G	G	G	G	G	A	A	A	A	A	A	A	A	A	A	A	Gx64	Gx149	Gx65	Gx53 Ax2 Tx2	Gx79 Ax8	Ax79 Gx6	Ax55 Gx2	Gx68	Gx62
NC_002516.2	2208030	insertion-before	-	-	-	-	-	-	-	-	-	-	-	-	-	-	-	-	-	-	-	-	-	-	TC	-	-	-	-	-	-	-	-	-	-	-	-	-	-	-	#VALUE!	#VALUE!	#VALUE!	#VALUE!	#VALUE!	#VALUE!	#VALUE!	#VALUE!	#VALUE!
NC_002516.2	2208079	substitution	G	C	C	C	C	C	C	C	C	C	C	C	C	C	C	C	C	C	C	C	C	C	C	C	C	C	C	C	C	C	C	C	C	C	C	C	C	C	Gx60	Cx179	Cx71	Cx71	Cx72	Cx57	Cx58	Cx58	Cx63
NC_002516.2	2210158	substitution	G	G	G	G	G	A	G	G	G	G	G	G	G	G	G	G	G	G	G	G	G	G	G	G	G	G	G	G	G	G	G	G	G	G	G	G	G	G	Gx38	Gx227 Ax1	Gx68	Gx47	Gx45 Ax4	Ax52 Gx3	Gx43	Gx41	Gx49 Cx1
NC_002516.2	2216321	substitution	C	C	C	C	C	T	C	C	C	C	C	C	C	C	C	C	C	C	C	C	C	C	C	C	C	C	C	C	C	C	C	C	C	C	C	C	C	C	Cx66	Cx191	Cx68	Cx81 Tx2	Cx76 Tx3 Gx1	Tx56 Cx3	Cx53	Cx67	Cx84
NC_002516.2	2216730	insertion-before	-	-	-	-	-	G	G	-	-	-	-	-	-	-	-	-	-	-	-	-	-	-	-	-	-	-	-	-	-	G	-	-	-	-	-	-	-	-	#VALUE!	#VALUE!	#VALUE!	#NULL!	#NULL!	Gx62 -x1	Gx39 -x6 Cx1	#VALUE!	#VALUE!
NC_002516.2	2218566	substitution	G	G	G	G	G	G	G	G	G	G	G	G	G	G	G	G	G	G	G	G	G	G	G	G	G	G	G	A	G	G	G	G	G	A	G	G	A	G	Gx51 Ax1	Gx243	Gx58	Gx86	Gx63 Cx1	Gx62	Gx57	Gx64	Gx54
NC_002516.2	2219622	substitution	G	G	G	G	G	G	G	G	G	G	G	G	G	G	G	G	G	G	G	G	G	G	G	G	G	G	G	G	G	G	G	G	G	A	G	G	G	G	Gx77	Gx162	Gx58	Gx79	Gx61	Gx65	Gx48	Gx60	Gx55
NC_002516.2	2219627	insertion-before	-	-	-	-	-	G	-	-	-	-	-	-	-	-	-	-	-	-	-	-	-	-	-	-	-	-	-	-	-	-	-	-	-	-	-	-	-	-	#VALUE!	#VALUE!	#VALUE!	#VALUE!	#NULL!	Gx65 -x4	#VALUE!	#NULL!	#VALUE!
NC_002516.2	2219884	substitution	C	C	C	C	C	C	C	C	C	C	C	C	C	C	C	C	C	C	C	C	C	C	C	C	C	C	C	C	C	C	C	T	C	C	C	C	C	C	Cx82	Cx187	Cx60	Cx71 Gx1	Cx86	Cx67	Cx73	Cx75	Cx64
NC_002516.2	2224502	substitution	T	T	T	T	T	T	T	T	T	T	T	T	T	T	T	T	T	T	T	T	T	T	T	T	T	T	T	T	T	T	T	C	C	T	C	T	T	C	Tx75	Tx108	Tx73	Tx71	Tx71	Tx79	Tx62	Tx73	Tx69 Gx1
NC_002516.2	2229739	substitution	C	C	C	C	C	C	C	C	C	C	C	C	C	C	C	C	C	C	C	C	C	C	C	C	C	C	C	C	C	C	C	T	T	C	T	C	C	T	Cx58	Cx235	Cx65	Cx67	Cx76	Cx57	Cx57 Gx1	Cx50	Cx59
NC_002516.2	2231849	substitution	T	T	T	T	T	C	T	T	T	T	T	T	T	T	T	T	T	T	T	T	T	T	T	T	T	T	T	T	T	T	T	T	T	T	T	T	T	T	Tx70	Tx132 Cx1	Tx67	Tx57	Tx66 Cx1	Cx24 Tx8	Tx50	Tx55 Cx1	Tx56
NC_002516.2	2231852	substitution	C	C	C	C	C	G	C	C	C	C	C	C	C	C	C	C	C	C	C	C	C	C	C	C	C	C	C	C	C	C	C	C	C	C	C	C	C	C	Cx67 Gx1	Cx139 Gx1	Cx67	Cx64	Cx68 Gx1	Gx24 Cx8	Cx56	Cx52 Gx1	Cx56
NC_002516.2	2231880	substitution	T	T	T	T	T	A	T	T	T	T	T	T	T	T	T	T	T	T	T	T	T	T	T	T	T	T	T	T	T	T	T	T	T	T	T	T	T	T	Tx58	Tx171 Ax3	Tx71 Ax3 Cx1 Gx1	Tx57 Ax2	Tx79 Ax2	Ax27 Tx6	Tx54	Tx57 Ax1	Tx63 Cx1
NC_002516.2	2231924	substitution	A	A	A	A	A	G	A	A	A	A	A	A	A	A	A	A	A	A	A	A	A	A	A	A	A	A	A	A	A	A	A	G	A	A	A	A	A	A	Ax60	Ax210 Gx4	Ax70 Gx2	Ax78 Gx2	Ax72 Gx2	Gx22 Ax3	Ax72	Ax74 Gx1	Ax65
NC_002516.2	2231933	substitution	C	C	C	C	C	A	C	C	C	C	C	C	C	C	C	C	C	C	C	C	C	C	C	C	C	C	C	C	C	C	C	A	C	C	C	C	C	C	Cx56	Cx212 Ax4	Cx70 Ax2	Cx80 Ax2	Cx77 Ax2	Ax21 Cx3	Cx66	Cx72 Ax1	Cx61
NC_002516.2	2231943	substitution	C	C	C	C	C	C	C	C	C	C	C	C	C	C	C	C	C	C	C	C	C	C	C	C	C	C	C	C	C	C	C	A	C	C	C	C	C	C	Cx60	Cx211 Ax5	Cx61 Ax2	Cx78	Cx75	Cx20 Ax1	Cx62	Cx75 Ax1	Cx70
NC_002516.2	2231960	substitution	T	T	T	T	T	C	T	T	T	T	T	T	T	T	T	T	T	T	T	T	T	T	T	T	T	T	T	T	T	T	T	C	T	T	T	T	T	T	Tx61	Tx216 Cx5	Tx59 Cx2	Tx85 Cx1	Tx63 Cx1	Cx21 Tx3	Tx62	Tx79 Cx1	Tx55
NC_002516.2	2232018	substitution	T	T	T	T	T	T	T	T	T	T	T	T	T	T	T	T	T	T	T	T	T	T	T	T	T	T	T	T	T	T	T	C	T	T	T	T	T	T	Tx58	Tx170	Tx48	Tx74	Tx67	Tx45 Gx1	Tx60	Tx60	Tx69
NC_002516.2	2232056	substitution	C	C	C	C	C	C	C	C	C	C	C	C	C	C	C	C	C	C	C	C	C	C	C	C	C	C	C	C	C	C	C	T	C	C	C	C	C	C	Cx60	Cx138	Cx52	Cx65	Cx73	Cx48	Cx65	Cx48	Cx74
NC_002516.2	2232234	insertion-before	-	-	-	-	-	C	-	-	-	-	-	-	-	-	-	-	-	-	-	-	-	-	-	-	-	-	-	-	-	-	-	-	-	-	-	-	-	-	#VALUE!	#VALUE!	#VALUE!	#NULL!	#NULL!	Cx58 CCx1 -x1	#VALUE!	#VALUE!	#VALUE!
NC_002516.2	2232450	substitution	A	A	A	A	A	A	A	A	A	A	A	A	A	A	A	A	A	A	A	A	A	A	A	A	A	A	A	A	A	A	A	A	G	A	A	A	A	A	Ax54	Ax177 Gx1	Ax42	Ax56 Cx1	Ax62	Ax61	Ax47	Ax51 Tx1	Ax42
NC_002516.2	2235906	substitution	G	G	G	G	G	G	G	G	G	G	G	G	G	G	G	G	G	G	G	G	G	G	G	G	G	G	G	G	G	G	G	G	G	A	G	G	G	G	Gx72	Gx215	Gx47	Gx61	Gx76	Gx73	Gx51	Gx67	Gx64
NC_002516.2	2241155	substitution	A	A	A	A	A	A	A	A	A	A	A	A	A	A	A	A	A	A	A	A	A	A	A	A	A	A	A	A	A	A	A	G	G	A	G	A	A	G	Ax49	Ax212	Ax79	Ax74	Ax100	Ax65	Ax54	Ax67	Ax77
NC_002516.2	2242822	substitution	C	C	C	C	C	C	T	C	C	C	C	C	C	C	C	C	C	C	C	C	C	C	C	C	C	C	C	C	C	C	C	C	C	C	C	C	C	C	Cx66	Cx188	Cx69	Cx76 Tx1	Cx79 Tx1	Cx79 Tx3	Tx42 Cx4	Cx67	Cx80
NC_002516.2	2244053	substitution	T	T	T	T	T	C	T	T	T	T	T	T	T	T	T	T	T	T	T	T	T	T	T	T	T	T	T	T	T	T	T	T	T	T	T	T	T	T	Tx44	Tx205	Tx54	Tx60 Cx2	Tx55 Cx3	Cx50 Tx3	Tx56	Tx55	Tx56
NC_002516.2	2247861	substitution	T	T	T	T	T	T	T	T	T	T	T	T	T	T	T	T	T	T	T	T	T	T	T	T	T	T	T	T	T	T	T	C	C	T	C	T	T	C	Tx59 Ax1	Tx92	Tx72	Tx84	Tx78	Tx56	Tx63	Tx68	Tx49
NC_002516.2	2251549	substitution	G	G	G	G	G	G	G	G	G	G	G	G	G	G	G	G	G	G	G	G	G	G	G	G	G	G	G	G	G	G	G	A	A	G	A	G	G	A	Gx45	Gx144	Gx47	Gx62	Gx67	Gx66	Gx52	Gx51	Gx49
NC_002516.2	2251724	substitution	C	C	C	C	C	T	C	C	C	C	C	C	C	C	C	C	C	C	C	C	C	C	C	C	C	C	C	C	C	C	C	C	C	C	C	C	C	C	Cx46	Cx205	Cx58	Cx70 Tx2	Cx73 Tx1	Tx51 Cx2	Cx66 Ax1	Cx73	Cx62
NC_002516.2	2252278	substitution	T	T	T	T	T	T	T	T	T	T	T	T	T	T	T	T	T	T	T	T	T	T	T	T	T	T	T	T	T	T	T	C	C	T	C	T	T	C	Tx58	Tx183	Tx47	Tx58	Tx75 Gx1	Tx46 Gx1	Tx41	Tx51	Tx44
NC_002516.2	2257487	substitution	A	A	A	A	A	A	A	A	A	A	A	A	A	A	A	A	A	A	A	A	A	A	A	A	A	A	A	A	A	A	A	G	A	A	A	A	A	A	Ax62	Ax197	Ax46	Ax68	Ax64	Ax73	Ax56 Cx1	Ax74	Ax43 Cx1
NC_002516.2	2257990	substitution	T	T	T	T	T	T	T	T	T	T	T	T	T	T	T	T	T	T	T	T	T	T	T	T	T	T	T	C	T	T	T	T	T	T	T	T	T	T	Tx54	Tx68	Tx74	Tx79	Tx89	Tx63	Tx54	Tx70	Tx57
NC_002516.2	2258365	substitution	G	G	G	G	G	A	G	G	G	G	G	G	G	G	G	G	G	G	G	G	G	G	G	G	G	G	G	G	G	G	G	G	G	G	G	G	G	G	Gx51	Gx76	Gx83	Gx89 Cx1	Gx71 Ax4 Tx1	Ax64 Gx7 Cx1	Gx58	Gx93	Gx57
NC_002516.2	2263143	substitution	A	A	A	A	A	A	A	A	A	A	A	A	A	A	A	A	A	A	A	A	A	A	A	A	A	A	A	A	A	A	A	A	A	A	G	A	A	G	Ax50	Ax208	Ax72	Ax58	Ax78	Ax57	Ax58	Ax45	Ax42
NC_002516.2	2264737	substitution	C	C	C	C	C	C	C	C	C	C	C	C	C	C	C	C	C	C	C	C	C	C	C	C	C	C	C	C	C	C	C	T	T	C	C	C	C	C	Cx61 Tx1	Cx176	Cx66	Cx74 Gx1	Cx66	Cx48	Cx50	Cx51	Cx53
NC_002516.2	2265673	substitution	C	C	C	C	C	C	C	C	C	C	C	C	C	C	C	C	C	C	C	C	C	C	C	C	C	C	C	C	C	C	C	T	T	C	T	C	C	T	Cx68	Cx208	Cx52	Cx64 Tx1	Cx63	Cx60 Tx1	Cx46	Cx55	Cx44
NC_002516.2	2269388	insertion-before	-	-	-	-	-	-	-	-	-	-	-	-	-	-	-	-	-	-	-	-	-	-	-	-	-	-	-	-	-	-	-	G	GG	-	G	-	-	G	#VALUE!	#VALUE!	#VALUE!	#VALUE!	#VALUE!	#VALUE!	#VALUE!	#VALUE!	#VALUE!
NC_002516.2	2269903	substitution	C	C	C	C	C	C	C	C	C	C	C	C	C	C	C	C	C	C	C	C	C	C	C	C	C	C	C	C	C	C	C	C	T	C	C	C	C	C	Cx61	Cx228	Cx60	Cx60	Cx77	Cx42	Cx55 Tx1	Cx65	Cx54
NC_002516.2	2271491	substitution	C	C	C	C	C	T	C	C	C	C	C	C	C	C	C	C	C	C	C	C	C	C	C	C	C	C	C	C	C	C	C	C	C	C	C	C	C	C	Cx53	Cx210 Tx1	Cx57	Cx55	Cx62 Tx8	Tx50 Cx1	Cx48	Cx54	Cx60
NC_002516.2	2272675	substitution	G	G	G	G	G	G	G	G	G	G	G	G	G	G	G	G	G	G	G	G	G	G	G	G	G	G	G	A	G	G	G	G	G	A	G	G	A	G	Gx62	Gx201	Gx63	Gx54	Gx64	Gx50	Gx47	Gx63	Gx46
NC_002516.2	2272965	substitution	C	C	C	C	C	C	C	C	C	C	C	C	C	C	C	C	C	C	C	C	C	C	C	C	C	C	C	C	C	C	C	T	T	C	T	C	C	T	Cx77	Cx218	Cx61	Cx72	Cx87	Cx74	Cx65	Cx77	Cx46 Gx1
NC_002516.2	2273458	substitution	C	C	C	C	C	T	C	C	C	C	C	C	C	C	C	C	C	C	C	C	C	C	C	C	C	C	C	C	C	C	C	C	C	C	C	C	C	C	Cx49	Cx184	Cx59	Cx48 Tx3	Cx68 Tx5 Gx1	Tx53 Cx2	Cx49 Gx2	Cx66 Gx1	Cx58
NC_002516.2	2276348	substitution	T	T	T	T	T	T	T	T	T	T	T	T	T	T	T	T	T	T	T	T	T	T	T	T	T	T	T	T	T	T	T	T	T	C	T	T	C	T	Tx71	Tx195	Tx62	Tx65	Tx84	Tx64	Tx53 Cx1	Tx74	Tx58
NC_002516.2	2281999	deletion	-	-	-	-	-	-	-	-	-	-	-	-	-	-	-	-	-	-	-	-	-	-	-	-	-	-	-	-	-	-	-	-	-	-	-	-	-	C	#NULL!	#NULL!	#VALUE!	#NULL!	#NULL!	#NULL!	#VALUE!	#NULL!	#NULL!
NC_002516.2	2282000	deletion	C	C	C	C	C	-	-	C	C	C	C	C	C	C	C	C	C	C	C	C	C	C	C	C	C	C	C	C	C	C	C	C	C	C	C	C	C	C	Cx68	Cx198	Cx74	Cx69 -x2	Cx78 -x6	#NULL!	#NULL!	Cx71 Ax1 Gx1	Cx79
NC_002516.2	2282666	substitution	A	A	A	A	A	G	A	A	A	A	A	A	A	A	A	A	A	A	A	A	A	A	A	A	A	A	A	A	A	A	A	G	G	A	G	A	A	G	Ax64	Ax186	Ax68	Ax67 Gx2	Ax68 Gx4	Gx44 Ax1	Ax40	Ax55	Ax67
NC_002516.2	2282854	substitution	G	G	G	G	G	G	G	G	G	G	G	G	G	G	G	G	G	G	G	G	G	G	G	G	G	G	G	G	G	G	G	G	G	G	A	G	G	A	Gx57	Gx195	Gx69 Tx1	Gx79	Gx75	Gx56	Gx54	Gx72	Gx51
NC_002516.2	2285004	substitution	G	G	G	G	G	G	G	G	G	G	G	G	G	G	G	G	G	G	G	G	G	G	G	G	G	G	G	G	G	G	G	G	A	G	G	G	G	G	Gx84	Gx232	Gx71	Gx54	Gx76	Gx80	Gx58	Gx77	Gx52
NC_002516.2	2289246	insertion-before	-	-	-	-	-	-	-	-	-	-	-	-	-	-	-	-	-	-	-	-	-	-	-	-	-	-	-	-	-	-	-	-	-	-	-	-	-	C	#VALUE!	#VALUE!	#VALUE!	#VALUE!	#VALUE!	#VALUE!	#VALUE!	#VALUE!	#VALUE!
NC_002516.2	2289903	substitution	G	G	G	G	G	G	G	G	G	G	G	G	G	G	G	G	G	G	G	G	G	G	G	G	G	G	G	G	G	G	G	G	G	G	G	G	A	G	Gx79	Gx155	Gx67	Gx82	Gx79	Gx85	Gx59	Gx87	Gx79
NC_002516.2	2290439	substitution	G	G	G	G	G	G	G	G	G	G	G	G	G	G	G	G	G	G	G	G	G	G	G	G	G	G	G	G	G	G	G	G	G	G	G	G	A	G	Gx59	Gx184	Gx47	Gx75	Gx83	Gx54	Gx51	Gx59	Gx38
NC_002516.2	2293396	substitution	T	T	T	T	T	T	T	T	T	T	T	T	T	T	T	T	T	T	T	T	T	T	T	T	T	T	T	C	T	T	T	T	T	C	T	T	C	T	Tx59	Tx171	Tx55	Tx64	Tx67	Tx56	Tx56	Tx55	Tx41
NC_002516.2	2297300	deletion	G	G	G	G	G	G	G	G	G	G	G	G	G	G	G	G	G	G	G	G	G	G	G	G	G	G	G	G	G	G	G	G	-	G	G	G	G	G	Gx51	Gx112	Gx65	Gx68	Gx60	Gx75	Gx65	Gx70	Gx67
NC_002516.2	2297301	deletion	C	C	C	C	C	C	C	C	C	C	C	C	C	C	C	C	C	C	C	C	C	C	C	C	C	C	C	C	C	C	C	C	-	C	C	C	C	C	Cx52	Cx111	Cx68	Cx69	Cx59	Cx75	Cx66 Tx1	Cx70	Cx67
NC_002516.2	2298319	substitution	A	A	A	A	A	A	A	A	A	A	A	A	A	A	A	A	A	A	A	A	A	A	A	A	A	A	A	A	A	A	A	G	G	A	G	A	A	G	Ax59	Ax89	Ax76	Ax70	Ax86 Cx1	Ax79	Ax50	Ax73	Ax51
NC_002516.2	2298726	substitution	A	A	A	A	A	A	A	A	A	A	A	A	A	A	A	A	A	A	A	A	A	A	A	A	A	A	A	A	A	A	A	A	A	A	G	A	A	A	Ax55 Tx2	Ax185	Ax57	Ax57	Ax54	Ax54	Ax41	Ax66	Ax46
NC_002516.2	2300463	substitution	T	T	T	T	T	T	T	T	T	T	T	T	T	T	T	T	T	T	T	T	T	T	T	T	T	T	T	T	T	T	T	T	C	T	T	T	T	T	Tx74	Tx152	Tx67	Tx65	Tx79	Tx54	Tx61	Tx57	Tx57
NC_002516.2	2302870	substitution	C	C	C	C	C	C	C	C	C	C	C	C	C	C	C	C	C	C	C	C	C	C	C	C	C	C	C	C	C	C	C	T	T	C	T	C	C	T	Cx66 Tx1	Cx187	Cx71	Cx65	Cx75	Cx63	Cx45	Cx62	Cx57
NC_002516.2	2303419	substitution	G	G	G	G	G	G	G	G	G	G	G	G	G	G	G	G	G	G	G	G	A	G	G	G	G	G	G	G	G	G	G	G	G	G	G	G	G	G	Gx53	Gx8	Gx59	Gx60	Gx56	Gx47	Gx43	Gx49	Gx47
NC_002516.2	2304265	substitution	C	C	C	C	C	C	C	C	C	C	C	C	C	C	C	C	C	C	C	C	C	C	C	C	C	C	C	C	C	C	C	T	T	C	T	C	C	T	Cx58	Cx85	Cx62	Cx67	Cx82	Cx62	Cx56 Gx1	Cx73 Tx1	Cx58
NC_002516.2	2307644	substitution	A	A	A	A	A	A	A	A	A	A	A	A	A	A	A	A	A	A	A	A	A	A	A	A	A	A	A	A	A	A	A	G	G	A	G	A	A	G	Ax57	Ax177	Ax59	Ax61	Ax62	Ax57	Ax42	Ax62	Ax45
NC_002516.2	2308595	substitution	C	C	C	C	C	C	C	C	C	C	C	C	C	T	C	C	C	C	C	C	C	C	C	C	C	C	C	C	C	C	C	C	C	C	C	C	C	C	Cx56 Tx1	Cx137	Cx66	Cx54	Cx81	Cx68	Cx52	Cx66	Cx49
NC_002516.2	2310924	substitution	C	C	C	C	C	T	C	C	C	C	C	C	C	C	C	C	C	C	C	C	C	C	C	C	C	C	C	C	C	C	C	C	C	C	C	C	C	C	Cx45	Cx180	Cx61 Gx1	Cx60 Tx4	Cx83	Tx49 Cx3	Cx49	Cx35	Cx57
NC_002516.2	2315022	substitution	A	A	A	A	A	G	A	A	A	A	A	A	A	A	A	A	A	A	A	A	A	A	A	A	A	A	A	A	A	A	A	A	A	A	A	A	A	A	Ax57 Cx1	Ax184	Ax47	Ax60	Ax57 Gx4	Gx38 Ax3	Ax42	Ax48	Ax45
NC_002516.2	2315045	substitution	C	C	C	C	C	G	C	C	C	C	C	C	C	C	C	C	C	C	C	C	C	C	C	C	C	C	C	C	C	C	C	C	C	C	C	C	C	C	Cx60	Cx174	Cx42	Cx62	Cx61 Gx5	Gx39 Cx4	Cx46	Cx49	Cx47
NC_002516.2	2316413	substitution	C	C	C	C	C	C	T	C	C	C	C	C	C	C	C	C	C	C	C	C	C	C	C	C	C	C	C	C	C	C	C	C	C	C	C	C	C	C	Cx69	Cx180	Cx65	Cx65	Cx93	Cx67 Tx2	Tx56 Cx3	Cx52	Cx56
NC_002516.2	2317871	substitution	G	G	G	G	G	G	G	G	G	G	G	G	G	G	G	G	G	G	G	G	G	G	G	G	G	G	G	G	G	G	G	A	A	G	G	G	G	G	Gx58	Gx197	Gx66	Gx54	Gx64	Gx48	Gx41	Gx58	Gx33
NC_002516.2	2318841	insertion-before	-	-	-	-	-	-	-	-	-	-	-	-	-	-	-	-	-	-	-	-	-	-	-	-	-	-	-	-	-	-	-	-	G	-	-	-	-	-	#VALUE!	#VALUE!	#VALUE!	#VALUE!	#VALUE!	#VALUE!	#VALUE!	#VALUE!	#VALUE!
NC_002516.2	2322454	insertion-before	-	-	-	-	-	G	-	-	-	-	-	-	-	-	-	-	-	-	-	-	-	-	-	-	-	-	-	-	-	-	-	-	-	-	-	-	-	-	#VALUE!	#VALUE!	#VALUE!	#VALUE!	#NULL!	Gx58 -x11 GGx1	#VALUE!	#VALUE!	#VALUE!
NC_002516.2	2322454	deletion	G	G	G	G	G	G	G	G	G	G	G	G	G	G	G	G	G	G	G	G	G	G	G	G	G	G	G	G	G	G	G	G	-	G	G	G	G	G	Gx55	Gx107	Gx70	Gx55	Gx103 Cx1	Gx71	Gx48	Gx66	Gx49
NC_002516.2	2327889	substitution	A	A	A	A	A	A	A	A	A	A	A	A	A	A	A	A	A	A	A	A	A	A	A	A	A	A	A	A	A	A	A	A	G	A	A	A	A	A	Ax63	Ax202	Ax65	Ax77	Ax78	Ax59	Ax49	Ax65 Cx1	Ax58
NC_002516.2	2335829	substitution	G	G	G	G	G	G	G	G	G	G	G	G	G	G	G	G	G	G	G	G	G	G	G	G	G	G	G	A	G	G	G	G	G	G	G	G	G	G	Gx70	Gx168	Gx73	Gx83	Gx90	Gx65	Gx60	Gx63 Tx1	Gx57
NC_002516.2	2336674	substitution	C	C	C	C	C	T	C	C	C	C	C	C	C	C	C	C	C	C	C	C	C	C	C	C	C	C	C	C	C	C	C	C	C	C	C	C	C	C	Cx76	Cx140 -x1	Cx53	Cx61	Cx71 Tx4	Tx64 Cx12	Cx45	Cx58	Cx58
NC_002516.2	2336800	substitution	T	T	T	T	T	T	T	T	T	T	T	T	T	T	T	T	T	T	T	T	T	T	T	T	T	T	T	C	T	T	T	T	T	T	T	T	T	T	Tx68	Tx159	Tx73	Tx88	Tx87	Tx72 Gx1	Tx40	Tx64	Tx66
NC_002516.2	2339988	substitution	G	G	G	G	G	G	G	G	G	G	G	G	G	G	G	G	G	G	G	G	G	G	G	G	G	G	G	A	G	G	G	G	G	G	G	G	G	G	Gx57	Gx174	Gx61	Gx54	Gx83 Tx1	Gx49	Gx51	Gx58	Gx60
NC_002516.2	2340172	substitution	C	C	C	C	C	C	C	C	C	C	C	C	C	C	C	C	C	C	C	C	C	C	C	C	C	C	C	C	C	C	C	T	C	C	C	C	C	C	Cx65	Cx175	Cx81	Cx61	Cx105	Cx51	Cx52	Cx74	Cx61
NC_002516.2	2340661	substitution	G	G	G	G	G	A	G	G	G	G	G	G	G	G	G	G	G	G	G	G	G	G	G	G	G	G	G	G	G	G	G	G	G	G	G	G	G	G	Gx75	Gx197	Gx59	Gx58 Ax2	Gx73 Ax1	Ax59 Gx3	Gx52	Gx67 Tx1	Gx50
NC_002516.2	2340751	substitution	T	T	T	T	T	T	T	T	T	T	T	T	T	T	T	T	T	T	T	T	T	T	T	T	T	T	T	T	T	T	T	C	C	T	C	T	T	C	Tx62 Gx1	Tx177 -x1	Tx66	Tx61	Tx63	Tx58	Tx52	Tx69	Tx50
NC_002516.2	2341092	substitution	G	G	G	G	G	G	G	G	G	G	G	G	G	G	G	G	G	G	G	G	G	G	G	G	G	G	G	G	G	G	G	G	G	G	G	G	G	A	Gx56 Ax1	Gx148	Gx72	Gx66	Gx82	Gx42	Gx49	Gx73	Gx62
NC_002516.2	2341754	substitution	C	C	C	C	C	C	C	C	C	C	C	C	C	C	C	C	C	C	C	C	C	C	C	C	C	C	C	C	C	C	C	C	C	C	C	C	C	T	Cx82	Cx183	Cx83	Cx79	Cx79	Cx75	Cx51	Cx79 Ax1	Cx54
NC_002516.2	2342439	substitution	C	C	C	C	C	C	C	C	C	C	C	C	C	C	C	C	C	C	C	C	C	C	C	C	C	C	C	C	C	C	C	C	T	C	C	C	C	C	Cx76	Cx207	Cx66	Cx64	Cx89	Cx82	Cx71	Cx69	Cx60
NC_002516.2	2342847	deletion	C	-	C	C	C	C	C	C	C	C	C	C	C	C	C	C	C	C	C	C	C	C	C	C	C	C	C	C	C	C	C	C	C	C	C	C	C	C	Cx51	#NULL!	Cx68	Cx87	Cx86	Cx69	Cx55	Cx80	Cx62
NC_002516.2	2342848	deletion	T	-	T	T	T	T	T	T	T	T	T	T	T	T	T	T	T	T	T	T	T	T	T	T	T	T	T	T	T	T	T	T	T	T	T	T	T	T	Tx51	#VALUE!	Tx69	Tx87	Tx88	Tx69	Tx56	Tx81	Tx63
NC_002516.2	2342849	deletion	G	-	G	G	G	G	G	G	G	G	G	G	G	G	G	G	G	G	G	G	G	G	G	G	G	G	G	G	G	G	G	G	G	G	G	G	G	G	Gx51	#NULL!	Gx68	Gx89	Gx85	Gx69	Gx55	Gx81	Gx62 Tx1
NC_002516.2	2342850	deletion	C	-	C	C	C	C	C	C	C	C	C	C	C	C	C	C	C	C	C	C	C	C	C	C	C	C	C	C	C	C	C	C	C	C	C	C	C	C	Cx49	#NULL!	Cx68	Cx90	Cx84	Cx68	Cx53	Cx80	Cx64
NC_002516.2	2342851	deletion	A	-	A	A	A	A	A	A	A	A	A	A	A	A	A	A	A	A	A	A	A	A	A	A	A	A	A	A	A	A	A	A	A	A	A	A	A	A	Ax49	#NULL!	Ax69	Ax89	Ax85	Ax66	Ax55	Ax80	Ax64
NC_002516.2	2342852	deletion	A	-	A	A	A	A	A	A	A	A	A	A	A	A	A	A	A	A	A	A	A	A	A	A	A	A	A	A	A	A	A	A	A	A	A	A	A	A	Ax47	#NULL!	Ax68	Ax86	Ax85	Ax65	Ax54	Ax80	Ax64
NC_002516.2	2342853	deletion	T	-	T	T	T	T	T	T	T	T	T	T	T	T	T	T	T	T	T	T	T	T	T	T	T	T	T	T	T	T	T	T	T	T	T	T	T	T	Tx48	#NULL!	Tx67	Tx87	Tx83	Tx65	Tx55	Tx76	Tx62
NC_002516.2	2342854	deletion	T	-	T	T	T	T	T	T	T	T	T	T	T	T	T	T	T	T	T	T	T	T	T	T	T	T	T	T	T	T	T	T	T	T	T	T	T	T	Tx49	#NULL!	Tx67	Tx86	Tx82	Tx63	Tx55	Tx75	Tx60
NC_002516.2	2342855	deletion	G	-	G	G	G	G	G	G	G	G	G	G	G	G	G	G	G	G	G	G	G	G	G	G	G	G	G	G	G	G	G	G	G	G	G	G	G	G	Gx49	#NULL!	Gx67	Gx84	Gx82	Gx62	Gx54	Gx75	Gx60
NC_002516.2	2342856	deletion	C	-	C	C	C	C	C	C	C	C	C	C	C	C	C	C	C	C	C	C	C	C	C	C	C	C	C	C	C	C	C	C	C	C	C	C	C	C	Cx49	#NULL!	Cx68	Cx85	Cx81	Cx62	Cx54	Cx75	Cx61
NC_002516.2	2345800	substitution	A	A	A	A	A	G	A	A	A	A	A	A	A	A	A	A	A	A	A	A	A	A	A	A	A	A	A	A	A	A	A	A	A	A	A	A	A	A	Ax63	Ax231	Ax70 Tx1	Ax75 Gx1	Ax79 Gx5	Gx58 Ax8	Ax52	Ax71	Ax66 Gx1
NC_002516.2	2345832	substitution	G	G	G	G	G	G	G	G	G	G	G	G	G	G	G	C	G	G	G	G	G	G	G	G	G	G	G	G	G	G	G	G	G	G	G	G	G	G	Gx53	Gx207	Gx64	Gx68	Gx81	Gx59	Gx45	Gx62	Gx61
NC_002516.2	2345834	substitution	T	T	T	T	T	T	T	T	T	T	T	T	T	T	T	A	T	T	T	T	T	T	T	T	T	T	T	T	T	T	T	T	T	T	T	T	T	T	Tx52	Tx217	Tx64 Cx1	Tx70	Tx81	Tx59	Tx45	Tx64	Tx61
NC_002516.2	2345836	substitution	G	G	G	G	G	G	G	G	G	G	G	G	G	G	G	C	G	G	G	G	G	G	G	G	G	G	G	G	G	G	G	G	G	G	G	G	G	G	Gx50	Gx217	Gx64	Gx66	Gx79	Gx59	Gx44	Gx58	Gx59
NC_002516.2	2345842	substitution	G	G	G	G	G	G	G	G	G	G	G	G	G	G	G	A	G	G	G	G	G	G	G	G	G	G	G	G	G	G	G	G	G	G	G	G	G	G	Gx49	Gx226	Gx63	Gx70	Gx76	Gx60	Gx41	Gx56	Gx60
NC_002516.2	2348911	substitution	C	C	C	C	C	T	C	C	C	C	C	C	C	C	C	C	C	C	C	C	C	C	C	C	C	C	C	C	C	C	C	C	C	C	C	C	C	C	Cx60	Cx177	Cx75 Tx1	Cx70	Cx83 Tx1	Tx48 Cx4	Cx56	Cx45	Cx67
NC_002516.2	2349250	substitution	A	A	A	A	A	A	A	A	A	A	A	A	A	A	A	A	A	A	A	A	A	A	A	A	A	A	A	A	A	A	A	G	G	A	G	A	A	G	Ax71	Ax192 Gx1	Ax62 Gx1 Cx1	Ax87	Ax69	Ax46 Tx1	Ax45	Ax53	Ax47
NC_002516.2	2362870	substitution	A	A	A	A	A	A	A	A	A	A	A	A	A	A	A	A	A	A	A	A	A	A	A	A	A	A	A	G	A	A	A	A	A	G	A	A	G	A	Ax60 Cx1	Ax239	Ax56	Ax60	Ax67 Tx1	Ax46	Ax52	Ax54	Ax48
NC_002516.2	2366853	substitution	C	C	C	C	C	T	C	C	C	C	C	C	C	C	C	C	C	C	C	C	C	C	C	C	C	C	C	C	C	C	C	C	C	C	C	C	C	C	Cx66	Cx154	Cx56	Cx65	Cx61 Tx2	Tx69 Cx3	Cx46	Cx66	Cx54
NC_002516.2	2371268	deletion	A	A	A	A	A	A	A	A	A	A	A	A	A	A	A	A	A	A	A	A	A	A	A	A	A	A	A	A	A	A	A	-	-	A	-	A	A	-	Ax59	Ax165	Ax43	Ax46	Ax75	Ax56	Ax45	Ax50 Gx1	Ax60
NC_002516.2	2371269	substitution	G	G	G	G	G	G	G	G	G	G	G	G	G	G	G	G	G	G	G	G	G	G	G	G	G	G	G	G	G	G	G	A	A	G	A	G	G	A	Gx60	Gx161	Gx40 Cx1	Gx46	Gx74	Gx54	Gx45	Gx52	Gx59
NC_002516.2	2377173	deletion	G	G	G	G	G	-	G	G	G	G	G	G	G	G	G	G	G	G	G	G	G	G	G	G	G	G	G	G	G	G	G	G	G	G	G	G	G	G	Gx53	Gx86	Gx61	Gx71 -x1	Gx80 -x3	#NULL!	Gx41	Gx69	Gx51
NC_002516.2	2384738	substitution	A	A	A	A	A	A	A	A	A	A	A	A	A	A	A	A	A	A	A	A	A	A	A	A	A	A	A	A	A	A	A	G	G	A	G	A	A	G	Ax64	Ax92	Ax61	Ax62	Ax72	Ax55	Ax44	Ax63	Ax52
NC_002516.2	2387908	substitution	G	C	C	C	C	C	C	C	C	C	C	C	C	C	C	C	C	C	C	C	C	C	C	C	C	C	C	C	C	C	C	C	C	C	C	C	C	C	Gx41 -x6	Cx214 Tx1	Cx50	Cx71	Cx78	Cx57	Cx49	Cx65	Cx64
NC_002516.2	2387925	substitution	G	A	A	A	A	A	A	A	A	A	A	A	A	A	A	A	A	A	A	A	A	A	A	A	A	A	A	A	A	A	A	A	A	A	A	A	A	A	Gx36	Ax219	Ax46	Ax62	Ax81	Ax57	Ax44	Ax66	Ax66
NC_002516.2	2387930	insertion-before	GAG	-	-	-	-	-	-	-	-	-	-	-	-	-	-	-	-	-	-	-	-	-	-	-	-	-	-	-	-	-	-	-	-	-	-	-	-	-	GAGx29	#VALUE!	#VALUE!	#VALUE!	#VALUE!	#VALUE!	#VALUE!	#VALUE!	#VALUE!
NC_002516.2	2387934	insertion-before	TA	-	-	-	-	-	-	-	-	-	-	-	-	-	-	-	-	-	-	-	-	-	-	-	-	-	-	-	-	-	-	-	-	-	-	-	-	-	TAx18	#VALUE!	#VALUE!	#VALUE!	#VALUE!	#VALUE!	#VALUE!	#VALUE!	#VALUE!
NC_002516.2	2387936	substitution	T	G	G	G	G	G	G	G	G	G	G	G	G	G	G	G	G	G	G	G	G	G	G	G	G	G	G	G	G	G	G	G	G	G	G	G	G	G	Tx16	Gx217	Gx45	Gx62	Gx80	Gx60	Gx44	Gx71	Gx67
NC_002516.2	2387938	substitution	G	C	C	C	C	C	C	C	C	C	C	C	C	C	C	C	C	C	C	C	C	C	C	C	C	C	C	C	C	C	C	C	C	C	C	C	C	C	Gx16	Cx216	Cx45	Cx60	Cx82	Cx60	Cx44	Cx69	Cx69
NC_002516.2	2387940	substitution	T	A	A	A	A	A	A	A	A	A	A	A	A	A	A	A	A	A	A	A	A	A	A	A	A	A	A	A	A	A	A	A	A	A	A	A	A	A	Tx14	Ax214	Ax41	Ax59	Ax81	Ax61	Ax43	Ax72	Ax69
NC_002516.2	2387944	insertion-before	GTTCGA	-	-	-	-	-	-	-	-	-	-	-	-	-	-	-	-	-	-	-	-	-	-	-	-	-	-	-	-	-	-	-	-	-	-	-	-	-	GTTCGAx13	#VALUE!	#VALUE!	#VALUE!	#VALUE!	#VALUE!	#VALUE!	#VALUE!	#VALUE!
NC_002516.2	2462549	substitution	C	T	T	T	T	T	T	T	T	T	T	T	T	T	T	T	T	T	T	T	T	T	T	T	T	T	T	T	T	T	T	T	T	T	T	T	T	T	Cx46	Tx73 Cx1	Tx19	Tx19 Ax1	Tx30	Tx24 Cx2	Tx15	Tx18 Cx4	Tx31 Cx1
NC_002516.2	2464458	substitution	A	A	A	A	A	A	A	A	A	A	A	A	A	A	A	A	A	A	A	A	A	A	A	A	A	A	A	A	A	A	A	A	A	A	C	A	A	A	Ax64	Ax141	Ax56	Ax81	Ax87	Ax69	Ax63	Ax50	Ax57 Gx1
NC_002516.2	2467931	substitution	G	G	G	G	G	G	G	G	G	G	G	G	G	G	G	G	G	G	G	G	G	G	G	G	G	G	G	A	G	G	G	G	G	A	G	G	A	G	Gx72	Gx179	Gx68	Gx84	Gx97	Gx66	Gx60	Gx49	Gx59
NC_002516.2	2469579	substitution	C	C	C	C	C	C	C	C	T	C	C	C	C	C	C	C	C	C	C	C	C	C	C	C	C	C	C	C	C	C	C	C	C	C	C	C	C	C	Cx80	Cx113	Cx74	Cx97 Tx1	Cx93	Cx88	Cx50	Cx79 Tx1	Tx80
NC_002516.2	2470145	deletion	C	C	C	C	C	C	C	C	C	C	C	C	C	C	C	C	C	C	C	C	C	C	C	C	C	C	C	C	C	C	C	-	C	C	C	C	C	C	Cx51	Cx84	Cx57	Cx78	Cx83	Cx63 Tx1	Cx49	Cx68	Cx63
NC_002516.2	2472450	substitution	G	G	G	G	G	G	G	G	G	G	G	G	G	G	G	G	G	G	G	G	G	G	G	G	G	G	G	G	G	G	G	A	A	G	A	G	G	A	Gx57 Tx1	Gx194	Gx52	Gx55	Gx74	Gx46	Gx55	Gx41	Gx37
NC_002516.2	2473971	substitution	C	C	C	C	C	C	C	C	C	C	C	C	C	C	C	C	C	C	C	C	C	C	C	C	C	C	C	T	C	C	C	T	T	T	T	C	T	T	Cx58 Tx1	Cx233	Cx69	Cx75 Gx1	Cx86	Cx74	Cx86 Tx1	Cx70	Cx62 Gx1
NC_002516.2	2476112	substitution	C	C	C	C	C	C	C	C	C	C	C	C	C	C	C	C	C	C	C	C	C	C	C	C	C	C	C	T	C	C	C	C	C	C	C	C	C	C	Cx31	Cx103	Cx46	Cx40	Cx68	Cx53	Cx39	Cx51	Cx26
NC_002516.2	2476672	substitution	A	A	A	A	A	A	G	A	A	A	A	A	A	A	A	A	A	A	A	A	A	A	A	A	A	A	A	A	A	A	A	A	A	A	A	A	A	A	Ax50	Ax218 Tx1	Ax56	Ax63	Ax63 Gx2	Ax69 Gx4	Gx66 Ax3	Ax66	Ax52
NC_002516.2	2480524	substitution	T	T	T	T	T	T	C	T	T	T	T	T	T	T	T	T	T	T	T	T	T	T	T	T	T	T	T	T	T	T	T	T	T	T	T	T	T	T	Tx61	Tx132	Tx64	Tx72 Cx1	Tx72 Cx1	Tx50 Cx2	Cx48 Tx1	Tx69	Tx55 Cx1
NC_002516.2	2486331	deletion	C	C	C	C	C	C	C	C	C	C	C	C	C	C	C	C	C	C	C	C	C	C	C	C	C	C	C	-	C	C	C	-	-	-	-	C	-	-	Cx72	Cx177	Cx72 -x1	Cx77	Cx77	Cx73	Cx61	Cx58 -x7 Ax1 Gx1	Cx68 -x1
NC_002516.2	2487732	deletion	T	T	T	T	T	T	-	T	T	T	T	T	T	T	T	T	T	T	T	T	T	T	T	T	T	T	T	T	T	T	T	T	T	T	T	T	T	T	Tx60	Tx177 -x1	Tx71	Tx71 Gx1	Tx87 -x1	Tx56 -x2 Gx1	#NULL!	Tx66 Cx1	Tx53 -x1
NC_002516.2	2489327	substitution	G	G	G	G	G	G	G	G	G	G	G	G	G	G	G	G	G	G	G	G	G	G	G	G	G	G	G	G	G	G	G	A	A	G	A	G	G	A	Gx70 Ax1	Gx204	Gx64	Gx87	Gx107	Gx76	Gx59	Gx69	Gx59
NC_002516.2	2489937	substitution	G	G	G	G	G	A	G	G	G	G	G	G	G	G	G	G	G	G	G	G	G	G	G	G	G	G	G	G	G	G	G	G	G	G	G	G	G	G	Gx72	Gx200	Gx72	Gx69 Ax2	Gx81 Ax3 Cx1	Ax48 Gx4	Gx62 Cx1	Gx60	Gx51
NC_002516.2	2490390	substitution	C	C	C	C	C	C	C	C	C	C	C	C	C	C	C	C	C	G	C	C	C	C	C	C	C	C	C	C	C	C	C	C	C	C	C	C	C	C	Cx67	Cx104	Cx72	Cx77	Cx77	Cx61 Tx1	Cx64	Cx60	Cx58 Tx1
NC_002516.2	2492035	deletion	C	C	C	C	C	-	C	C	C	C	C	C	C	C	C	C	C	C	C	C	C	C	C	C	C	C	C	C	C	C	C	C	C	C	C	C	C	C	Cx35	Cx71	Cx48	Cx47 -x1	Cx50 -x4	#NULL!	Cx49	Cx58	Cx33
NC_002516.2	2495247	substitution	C	C	C	C	C	T	C	C	C	C	C	C	C	C	C	C	C	C	C	C	C	C	C	C	C	C	C	C	C	C	C	C	C	C	C	C	C	C	Cx61 Tx1	Cx187	Cx48	Cx60 Tx2	Cx51 Tx6	Tx39 Cx3	Cx38	Cx64	Cx32
NC_002516.2	2496079	substitution	G	G	G	G	G	G	G	G	G	G	G	G	G	G	G	G	G	G	G	G	G	G	G	G	G	G	G	G	G	G	G	G	G	A	G	G	A	G	Gx46	Gx229	Gx72	Gx87	Gx72	Gx65	Gx55	Gx62	Gx57
NC_002516.2	2496109	substitution	T	T	T	T	T	T	T	T	T	T	T	T	T	T	T	T	T	T	T	T	T	T	T	T	T	T	T	C	T	T	T	T	T	C	T	T	C	T	Tx49	Tx221	Tx58	Tx66	Tx63	Tx57	Tx51	Tx50	Tx52
NC_002516.2	2496261	substitution	C	T	T	T	T	T	T	T	T	T	T	T	T	T	T	T	T	T	T	T	T	T	T	T	T	T	T	T	T	T	T	T	T	T	T	T	T	T	Cx20	Tx116	Tx58	Tx44	Tx52	Tx54	Tx37	Tx50	Tx42
NC_002516.2	2496263	insertion-before	GGCC	-	-	-	-	-	-	-	-	-	-	-	-	-	-	-	-	-	-	-	-	-	-	-	-	-	-	-	-	-	-	-	-	-	-	-	-	-	GGCCx15 -x4	#VALUE!	#VALUE!	#VALUE!	#VALUE!	#VALUE!	#VALUE!	#VALUE!	#VALUE!
NC_002516.2	2496263	substitution	G	C	C	C	C	C	C	C	C	C	C	C	C	C	C	C	C	C	C	C	C	C	C	C	C	C	C	C	C	C	C	C	C	C	C	C	C	C	Gx19	Cx113	Cx59	Cx42 Gx1	Cx52	Cx53	Cx38	Cx50	Cx42
NC_002516.2	2496282	substitution	A	C	C	C	C	C	C	C	C	C	C	C	C	C	C	C	C	C	C	C	C	C	C	C	C	C	C	C	C	C	C	C	C	C	C	C	C	C	Ax6	Cx122	Cx62	Cx39	Cx47	Cx51	Cx31	Cx45	Cx41
NC_002516.2	2590814	substitution	G	C	C	C	C	C	C	C	C	C	C	C	C	C	C	C	C	C	C	C	C	C	C	C	C	C	C	C	C	C	C	C	C	C	C	C	C	C	Gx15 Cx3	Cx160	Cx78	Cx65	Cx86	Cx72	Cx50	Cx75	Cx48
NC_002516.2	2590815	substitution	G	C	C	C	C	C	C	C	C	C	C	C	C	C	C	C	C	C	C	C	C	C	C	C	C	C	C	C	C	C	C	C	C	C	C	C	C	C	Gx15 Cx3	Cx155	Cx77	Cx65	Cx85	Cx72	Cx50	Cx73	Cx47
NC_002516.2	2590817	substitution	C	G	G	G	G	G	G	G	G	G	G	G	G	G	G	G	G	G	G	G	G	G	G	G	G	G	G	G	G	G	G	G	G	G	G	G	G	G	Cx17 Gx2	Gx154	Gx76	Gx66	Gx84	Gx72	Gx50	Gx74 Ax1	Gx45
NC_002516.2	2590822	insertion-before	TGCTGGC	-	-	-	-	-	-	-	-	-	-	-	-	-	-	-	-	-	-	-	-	-	-	-	-	-	-	-	-	-	-	-	-	-	-	-	-	-	TGCTGGCx17 -x2 GCAGGACCCGGTGCTGGCx1	#VALUE!	#VALUE!	#VALUE!	#VALUE!	#VALUE!	#VALUE!	#VALUE!	#VALUE!
NC_002516.2	2590822	substitution	G	C	C	C	C	C	C	C	C	C	C	C	C	C	C	C	C	C	C	C	C	C	C	C	C	C	C	C	C	C	C	C	C	C	C	C	C	C	Gx18 Cx4	Cx159	Cx81	Cx63 Ax1	Cx81	Cx71	Cx54	Cx80	Cx47
NC_002516.2	2590827	substitution	G	T	T	T	T	T	T	T	T	T	T	T	T	T	T	T	T	T	T	T	T	T	T	T	T	T	T	T	T	T	T	T	T	T	T	T	T	T	Gx24	Tx164	Tx90	Tx63	Tx78	Tx71	Tx58	Tx79	Tx55
NC_002516.2	2593690	substitution	T	T	T	T	T	C	T	T	T	T	T	T	T	T	T	T	T	T	T	T	T	T	T	T	T	T	T	T	T	T	T	T	T	T	T	T	T	T	Tx59	Tx85 Ax1	Tx70	Tx73	Tx79 Cx3	Cx66 Tx4	Tx57	Tx67	Tx60
NC_002516.2	2595874	substitution	G	G	G	G	G	G	G	G	G	G	G	G	G	G	G	G	G	G	G	G	G	G	G	G	G	G	G	A	G	G	G	G	G	A	G	G	A	G	Gx75	Gx58	Gx79	Gx80	Gx91	Gx59	Gx42	Gx56	Gx57 Ax1
NC_002516.2	2598062	substitution	T	T	T	T	T	T	T	T	T	T	T	T	T	T	T	T	T	T	T	T	T	T	T	T	T	T	T	C	T	T	T	T	T	T	T	T	T	T	Tx71	Tx193	Tx70	Tx63	Tx85	Tx55	Tx54	Tx64	Tx43
NC_002516.2	2601598	substitution	T	T	T	T	T	T	T	T	T	T	T	T	T	T	T	T	T	T	T	T	T	T	T	T	T	T	T	T	T	T	T	C	C	T	C	T	T	C	Tx57	Tx197	Tx64	Tx47 Ax1	Tx69	Tx65	Tx42	Tx58 Ax1	Tx50
NC_002516.2	2602816	substitution	A	A	A	A	A	A	A	A	A	A	A	A	A	A	A	A	A	A	A	A	A	A	A	A	A	A	A	A	A	A	A	G	G	A	G	A	A	G	Ax45	Ax105	Ax49	Ax75	Ax79	Ax59	Ax49	Ax56	Ax51
NC_002516.2	2613461	substitution	C	C	C	C	C	C	C	C	C	C	C	C	C	C	C	C	C	C	C	C	C	C	C	C	C	C	C	T	C	C	C	C	C	C	C	C	C	C	Cx65	Cx58	Cx60	Cx79	Cx86	Cx61	Cx57	Cx72	Cx64
NC_002516.2	2613755	substitution	G	G	G	G	G	G	G	G	G	G	G	G	G	G	G	G	G	G	G	G	G	G	T	G	G	G	G	G	G	G	G	G	G	G	G	G	G	G	Gx69	Gx93	Gx66	Gx70	Gx88	Gx56	Gx64	Gx61	Gx57
NC_002516.2	2618189	insertion-before	-	-	-	-	-	-	-	-	-	-	-	-	-	-	-	-	-	-	-	-	-	-	-	-	-	-	-	-	-	-	-	C	C	-	C	-	-	C	#VALUE!	#VALUE!	#VALUE!	#VALUE!	#VALUE!	#VALUE!	#NULL!	#VALUE!	#VALUE!
NC_002516.2	2619367	substitution	A	A	A	A	A	A	A	A	A	A	A	A	A	A	A	A	A	A	A	A	A	A	A	A	A	A	A	A	A	A	A	A	G	A	A	A	A	A	Ax69	Ax108	Ax59	Ax63	Ax90 Tx1	Ax60	Ax45	Ax53 Cx1	Ax54
NC_002516.2	2619636	substitution	G	G	G	G	G	G	G	G	G	G	G	G	G	G	G	G	G	G	G	G	G	G	G	G	G	G	G	G	G	G	G	A	A	G	A	G	G	A	Gx69	Gx175 Tx1	Gx66	Gx70	Gx55	Gx58	Gx39	Gx66	Gx61
NC_002516.2	2621234	substitution	G	G	G	G	G	A	G	G	G	G	G	G	G	G	G	G	G	G	G	G	G	G	G	G	G	G	G	G	G	G	G	G	G	G	G	G	G	G	Gx68	Gx182	Gx64	Gx66 Ax3	Gx65 Ax2	Ax58 Gx2	Gx69	Gx76	Gx46 Cx1
NC_002516.2	2621457	substitution	T	T	T	T	T	T	T	T	T	T	T	T	T	T	T	T	T	T	T	T	T	T	T	T	T	T	T	T	T	T	T	T	T	C	T	T	T	T	Tx65	Tx158	Tx61	Tx69	Tx76	Tx64	Tx69 Cx1	Tx75	Tx43
NC_002516.2	2622618	substitution	G	G	G	G	G	G	G	G	G	G	G	G	G	G	G	G	G	G	G	G	G	G	G	G	G	G	G	G	G	G	G	G	G	G	G	G	G	A	Gx44	Gx195	Gx61	Gx54 Ax1	Gx67	Gx56	Gx50	Gx58	Gx52
NC_002516.2	2624931	substitution	C	C	C	C	C	T	C	C	C	C	C	C	C	C	C	C	C	C	C	C	C	C	C	C	C	C	C	C	C	C	C	C	C	C	C	C	C	C	Cx58	Cx174	Cx37	Cx72 Tx1	Cx76 Tx3	Tx43 Cx8	Cx55	Cx73	Cx63
NC_002516.2	2628430	substitution	T	T	T	T	T	C	T	T	T	T	T	T	T	T	T	T	T	T	T	T	T	T	T	T	T	T	T	T	T	T	T	T	T	T	T	T	T	T	Tx68	Tx181	Tx83	Tx77	Tx93 Cx6	Cx72 Tx4	Tx56	Tx82	Tx56
NC_002516.2	2631173	substitution	G	G	G	G	G	G	G	G	G	G	G	G	G	G	G	G	G	G	G	G	G	G	G	G	G	G	G	A	G	G	G	G	G	A	G	G	A	G	Gx50	Gx144	Gx49	Gx76	Gx79	Gx74	Gx45	Gx65	Gx56
NC_002516.2	2632114	substitution	C	C	C	C	C	C	C	C	C	C	C	C	C	C	C	C	C	C	C	C	C	C	C	C	C	C	C	C	T	C	C	C	C	C	C	T	C	C	Cx59	Cx164	Cx68	Cx76	Cx65	Cx71	Cx44	Cx68 Gx1	Cx57
NC_002516.2	2632752	insertion-before	C	CC	CC	CC	CC	C	C	C	CC	CC	CC	CC	CC	CC	C	C	C	C	CC	C	CC	CC	CC	C	C	C	CC	C	C	C	C	-	-	C	-	C	C	-	Cx91 -x1	CCx176 Cx1 -x1	CCx73 -x3	CCx89 Cx3	CCx64 Cx7 -x2 CCCx1	Cx53 CCx1	Cx53	Cx84 -x2	CCx57 -x3
NC_002516.2	2633490	substitution	A	A	A	A	A	A	A	A	A	A	A	A	A	A	A	A	A	A	A	A	A	A	A	A	A	A	A	A	A	A	A	G	G	A	A	A	A	A	Ax55	Ax218	Ax54 Cx1	Ax57	Ax84	Ax68 Cx1	Ax68	Ax61	Ax55
NC_002516.2	2638482	substitution	T	T	T	T	T	T	T	T	T	T	T	T	T	T	T	T	T	T	T	T	T	T	T	T	T	T	T	T	T	T	T	C	T	T	T	T	T	T	Tx73	Tx167 Ax1	Tx75	Tx65	Tx84	Tx65	Tx54	Tx82 Cx4	Tx89
NC_002516.2	2639370	substitution	T	T	T	T	T	T	T	T	T	T	T	T	T	T	T	T	T	T	T	T	T	T	T	T	T	T	T	T	T	T	T	C	C	T	C	T	T	C	Tx66	Tx186	Tx47	Tx52	Tx56	Tx38	Tx46	Tx46	Tx47
NC_002516.2	2640565	deletion	G	G	G	G	G	G	G	G	G	G	G	G	G	G	G	G	G	G	G	G	G	G	G	G	G	G	G	G	G	G	G	G	-	G	G	G	G	G	Gx52	Gx216	Gx69	Gx50	Gx66	Gx58	Gx48	Gx67	Gx56
NC_002516.2	2640566	deletion	C	C	C	C	C	C	C	C	C	C	C	C	C	C	C	C	C	C	C	C	C	C	C	C	C	C	C	C	C	C	C	C	-	C	C	C	C	C	Cx52	Cx214	Cx70 -x1	Cx50	Cx64	Cx59	Cx51	Cx66	Cx55
NC_002516.2	2641179	substitution	G	G	G	G	G	G	G	G	G	G	G	G	G	G	G	G	G	G	G	G	G	G	G	G	A	A	G	G	G	G	G	G	G	G	G	G	G	G	Gx63	Gx183	Gx58	Gx67	Gx72	Gx48	Gx51	Gx62	Gx52 Cx1
NC_002516.2	2641217	insertion-before	ACT	-	-	-	-	-	-	-	-	-	-	-	-	-	-	-	-	-	-	-	-	-	-	-	-	-	-	-	-	-	-	-	-	-	-	-	-	-	ACTx57 -x6	#VALUE!	#VALUE!	#VALUE!	#VALUE!	#VALUE!	#VALUE!	#VALUE!	#VALUE!
NC_002516.2	2641830	substitution	G	G	G	G	G	G	G	G	G	G	G	G	G	G	G	G	G	G	G	G	G	G	G	G	G	G	G	C	G	G	G	G	G	C	G	G	C	G	Gx62	Gx238	Gx54	Gx61	Gx62	Gx50	Gx55	Gx50	Gx37 Ax1
NC_002516.2	2647551	substitution	C	C	C	C	C	C	C	C	C	C	C	C	C	C	C	C	C	C	C	C	C	C	C	C	C	C	C	C	C	C	C	C	C	T	C	C	C	C	Cx64	Cx211	Cx48 Gx1	Cx68 Ax1	Cx70	Cx75	Cx63	Cx69	Cx62
NC_002516.2	2650829	substitution	T	T	T	T	T	C	T	T	T	T	T	T	T	T	T	T	T	T	T	T	T	T	T	T	T	T	T	T	T	T	T	T	T	T	T	T	T	T	Tx63	Tx200	Tx55	Tx71 Cx1	Tx66 Cx4	Cx56 Tx4	Tx46	Tx63	Tx62
NC_002516.2	2651791	substitution	T	G	G	G	G	G	G	G	G	G	G	G	G	G	G	G	G	G	G	G	G	G	G	G	G	G	G	G	G	G	G	G	G	G	G	G	G	G	Tx255 Gx60	Gx181	Gx78	Gx63	Gx68	Gx68	Gx52	Gx76	Gx73
NC_002516.2	2651797	deletion	-	C	C	C	C	C	C	C	C	C	C	C	C	C	C	C	C	C	C	C	C	C	C	C	C	C	C	C	C	C	C	C	C	C	C	C	C	C	#NULL!	Cx179	Cx81	Cx57	Cx71	Cx65	Cx50	Cx75	Cx68
NC_002516.2	2651799	substitution	A	G	G	G	G	G	G	G	G	G	G	G	G	G	G	G	G	G	G	G	G	G	G	G	G	G	G	G	G	G	G	G	G	G	G	G	G	G	Ax272 Gx151	Gx182	Gx81	Gx58	Gx74	Gx66	Gx49	Gx75	Gx69
NC_002516.2	2651800	substitution	A	G	G	G	G	G	G	G	G	G	G	G	G	G	G	G	G	G	G	G	G	G	G	G	G	G	G	G	G	G	G	G	G	G	G	G	G	G	Ax362 Gx61	Gx181	Gx81	Gx59	Gx75	Gx66	Gx49	Gx74 Tx1	Gx68
NC_002516.2	2651803	substitution	G	C	C	C	C	C	C	C	C	C	C	C	C	C	C	C	C	C	C	C	C	C	C	C	C	C	C	C	C	C	C	C	C	C	C	C	C	C	Gx372 Cx62 -x1 Tx1	Cx184	Cx81	Cx59	Cx78	Cx67	Cx51	Cx72	Cx66
NC_002516.2	2653705	substitution	C	C	C	C	C	C	C	C	C	A	C	C	C	C	C	C	C	C	C	C	C	C	C	C	C	C	C	C	C	C	C	C	C	C	C	C	C	C	Cx1072 Tx1	Cx196	Cx65	Cx62	Cx64	Cx59	Cx51	Cx45	Cx58
NC_002516.2	2654466	deletion	C	C	C	C	C	C	C	C	C	C	C	C	C	C	C	C	C	C	C	C	C	C	C	C	C	C	C	C	C	C	C	C	-	C	C	C	C	C	Cx1217 Ax2 -x1	Cx179 -x1	Cx75	Cx82	Cx81	Cx72 Ax1	Cx60 Tx1	Cx46	Cx63
NC_002516.2	2654722	substitution	G	G	G	G	G	G	G	G	G	G	G	G	G	G	G	G	G	G	G	G	G	G	G	G	G	G	G	G	G	G	G	A	A	G	A	G	G	A	Gx1128 Cx1 Tx1	Gx192 -x1	Gx85 Tx1	Gx69	Gx80	Gx52	Gx64	Gx63 Cx1 Tx1	Gx58 Tx1
NC_002516.2	2655131	substitution	A	A	A	A	A	A	A	A	G	A	A	A	A	A	A	A	A	A	A	A	A	A	A	A	A	A	A	A	A	A	A	A	A	A	A	A	A	A	Ax1334 Tx4 Cx1	Ax175	Ax81	Ax68 Tx1	Ax87	Ax61	Ax62	Ax73	Gx68 Ax4
NC_002516.2	2655173	substitution	A	G	G	G	G	G	G	G	G	G	G	G	G	G	G	G	G	G	G	G	G	G	G	G	G	G	G	G	G	G	G	G	G	G	G	G	G	G	Ax1314 Gx1	Gx193 Ax2	Gx66	Gx78	Gx84	Gx64	Gx56	Gx73 Ax1	Gx69
NC_002516.2	2655872	substitution	T	T	T	T	T	T	T	T	T	T	T	T	T	T	T	T	T	T	T	T	T	T	T	T	T	T	T	G	T	T	T	T	T	G	T	T	G	T	Tx1126 Gx2 Ax1	Tx200	Tx74	Tx64	Tx87	Tx57	Tx61	Tx51	Tx61
NC_002516.2	2656299	substitution	C	A	C	C	C	C	C	C	C	C	C	C	C	C	C	C	A	C	C	C	C	C	C	C	C	C	C	C	C	C	C	C	C	C	C	C	C	C	Cx1093 Tx2 Ax1	Ax197 Cx1	Cx67	Cx64	Cx77 Ax1	Cx50	Cx55	Cx55	Cx49
NC_002516.2	2656375	substitution	A	A	A	A	A	G	A	A	A	A	A	A	A	A	A	A	A	A	A	A	A	A	A	A	A	A	A	A	A	A	A	A	A	A	A	A	A	A	Ax1101 Cx6 Tx1	Ax159	Ax62	Ax60	Ax71 Gx2	Gx52 Ax2	Ax40	Ax44	Ax55 Gx1
NC_002516.2	2656483	substitution	G	G	G	G	G	G	G	G	G	G	G	G	G	G	G	G	G	G	G	G	G	G	G	G	G	G	G	G	G	G	G	A	A	G	A	G	G	A	Gx1222 Ax1 Tx1	Gx217 Tx1	Gx67	Gx79	Gx66	Gx51	Gx59	Gx61	Gx62
NC_002516.2	2656492	substitution	G	A	G	G	G	G	G	G	G	G	G	G	G	G	G	G	G	G	G	G	G	G	G	G	G	G	G	G	G	G	G	G	G	G	G	G	G	G	Gx1203 Tx1	Ax209 Gx1	Gx65	Gx78 Ax1	Gx74	Gx45	Gx60	Gx62	Gx57 Cx1
NC_002516.2	2656506	substitution	C	C	C	C	C	C	C	C	C	C	C	C	C	C	C	C	C	C	C	C	C	C	C	C	A	A	C	C	C	C	C	C	C	C	C	C	C	C	Cx1195 Gx1	Cx225	Cx76	Cx79	Cx81 Ax1	Cx49	Cx62	Cx56	Cx62
NC_002516.2	2656662	substitution	C	C	C	C	C	C	C	C	C	C	C	C	C	C	C	C	C	C	C	C	C	C	G	C	C	C	C	C	C	C	C	C	C	C	C	C	C	C	Cx1149 Ax4 Tx1 Gx1	Cx219	Cx68	Cx74	Cx73	Cx55	Cx60	Cx53	Cx51
NC_002516.2	2656664	substitution	T	T	T	T	T	C	C	T	T	T	T	T	T	T	T	T	T	T	T	T	T	T	T	T	T	T	T	T	T	T	T	T	T	T	T	T	T	T	Tx1131 Gx3 Cx2	Tx219	Tx65 Gx1	Tx73	Tx71 Cx4	Cx54 Tx1	Cx57 Tx4 Ax1	Tx53	Tx51
NC_002516.2	2656666	substitution	A	C	C	C	C	C	C	C	C	C	C	C	C	C	C	C	C	C	C	C	C	C	C	C	C	C	C	C	C	C	C	C	C	C	C	C	C	C	Ax1134 Cx5 Gx1	Cx218	Cx65	Cx74	Cx75	Cx51	Cx64	Cx56	Cx50
NC_002516.2	2656667	substitution	G	G	G	G	G	G	G	G	G	G	G	G	G	G	G	G	T	G	G	T	G	G	G	G	G	G	G	G	T	G	G	G	G	G	G	T	G	G	Gx1140 Ax1 Tx1	Gx220	Gx66	Gx73	Gx73	Gx51	Gx64	Gx54	Gx49
NC_002516.2	2656675	substitution	G	G	G	G	G	A	A	G	G	G	G	G	G	G	G	G	G	G	G	G	G	G	G	G	G	G	G	G	G	G	G	G	G	G	G	G	G	G	Gx1144 Ax2 Tx2 Cx1	Gx212	Gx59	Gx72	Gx76 Ax4	Ax50 Gx1	Ax53 Gx4	Gx49	Gx42
NC_002516.2	2656682	substitution	C	C	C	C	C	T	C	T	C	C	C	C	C	C	C	C	C	C	C	C	C	C	C	C	C	C	C	C	C	C	C	C	C	C	C	C	C	C	Cx1148 Ax2	Cx198	Cx63	Cx67	Cx68 Tx6	Tx51 Cx1	Cx56 Tx4	Tx49 Cx2	Cx44
NC_002516.2	2656731	substitution	G	G	G	G	G	A	G	G	G	G	G	G	G	G	G	G	G	G	G	G	G	G	G	G	G	G	G	G	G	G	G	G	G	G	G	G	G	G	Gx1217 Tx2 Cx1 Ax1	Gx162	Gx65 Tx1	Gx78	Gx68 Ax5	Ax60 Gx3	Gx51	Gx53 Tx1	Gx59
NC_002516.2	2657155	substitution	C	T	T	T	T	T	T	T	T	T	T	T	T	T	T	T	T	T	T	T	T	T	T	T	T	T	T	T	T	T	T	T	T	T	T	T	T	T	Cx1126 Tx1	Tx171	Tx57	Tx78	Tx59 Cx1	Tx52 Cx1	Tx54 Ax1	Tx52 Cx1	Tx54 Cx1
NC_002516.2	2657432	substitution	G	A	G	G	G	G	G	G	G	G	G	G	G	G	G	G	G	G	G	G	G	G	G	G	G	G	G	G	G	G	G	G	G	G	G	G	G	G	Gx1159 Cx4	Ax170	Gx69	Gx62	Gx61	Gx58	Gx52	Gx54 Ax1	Gx69
NC_002516.2	2657449	substitution	T	T	T	T	T	C	T	T	T	T	T	T	T	T	T	T	T	T	T	T	T	T	T	T	T	T	T	C	T	T	T	C	C	C	C	T	C	C	Tx1154 Gx1 Cx1 Ax1	Tx198	Tx72 Cx1	Tx77 Cx2	Tx59 Cx7	Cx57 Tx5	Tx55	Tx54 Gx1	Tx63
NC_002516.2	2657450	substitution	T	T	T	T	T	T	T	T	T	T	T	T	T	T	T	T	T	T	T	T	T	T	T	T	T	T	T	C	T	T	T	T	T	C	T	T	C	T	Tx1165 Cx2 Gx1	Tx202	Tx72 Cx1	Tx81	Tx66	Tx63	Tx56	Tx55	Tx63
NC_002516.2	2658242	substitution	T	T	T	T	T	C	T	T	T	T	T	T	T	T	T	T	T	T	T	T	T	T	T	T	T	T	T	T	T	T	T	T	T	T	T	T	T	T	Tx970 Gx2 Ax1 Cx1	Tx176	Tx43	Tx60 Cx1	Tx53 Cx4	Cx47 Tx3	Tx60	Tx55	Tx49 Cx1
NC_002516.2	2658920	substitution	C	C	C	C	C	C	C	C	C	C	C	C	C	C	C	C	C	C	C	C	C	C	C	C	C	C	C	C	C	C	C	C	C	C	T	C	C	C	Cx1060 Gx2	Cx182	Cx59	Cx62	Cx66	Cx62	Cx44	Cx49	Cx53
NC_002516.2	2658966	substitution	T	T	T	T	T	C	T	T	T	T	T	T	T	T	T	T	T	T	T	T	T	T	T	T	T	T	T	T	T	T	T	T	T	T	T	T	T	T	Tx738	Tx145	Tx39	Tx47 Cx1	Tx42 Cx2	Cx42 Tx3	Tx28 Cx1	Tx44	Tx32
NC_002516.2	2663567	substitution	A	A	A	A	A	A	A	A	A	A	A	A	A	A	A	A	A	A	A	A	A	A	A	A	A	A	A	T	A	A	A	A	A	A	A	A	A	A	Ax172	Ax121	Ax50	Ax62	Ax61	Ax25	Ax35	Ax45 Tx1	Ax51
NC_002516.2	2665285	substitution	T	T	T	T	T	T	T	T	T	T	T	T	T	T	T	T	T	T	T	T	T	T	T	T	T	T	T	T	T	T	T	T	T	T	T	T	T	C	Tx73	Tx203	Tx57	Tx71	Tx68	Tx53	Tx48	Tx77	Tx57
NC_002516.2	2680588	substitution	G	G	G	G	G	A	A	G	G	G	G	G	G	G	G	G	G	G	G	G	G	G	G	G	G	G	G	G	G	G	G	G	G	G	G	G	G	G	Gx77	Gx155	Gx69	Gx74 Ax1	Gx63	Ax6	Ax64 Gx4	Gx67	Gx66
NC_002516.2	2688750	substitution	T	T	T	T	T	T	T	T	T	T	T	T	T	T	T	T	T	T	T	T	T	T	T	T	T	T	T	C	T	T	T	T	T	C	T	T	C	T	Tx56	Tx175	Tx70	Tx90	Tx94	Tx64 Cx1	Tx47	Tx60 Cx3	Tx63
NC_002516.2	2689877	substitution	C	T	T	T	T	T	T	T	T	T	T	T	T	T	T	T	T	T	T	T	T	T	T	T	T	T	T	T	T	T	T	T	T	T	T	T	T	T	Cx55	Tx86 Cx1	Tx82	Tx93	Tx94	Tx72	Tx47	Tx70 Cx5	Tx77
NC_002516.2	2697145	substitution	T	T	T	T	T	T	T	T	T	T	T	T	T	T	T	T	T	T	T	T	T	T	T	T	T	T	T	T	T	T	T	T	C	T	T	T	T	T	Tx40	Tx192	Tx57	Tx61 Cx1	Tx48 Gx1	Tx53	Tx33	Tx54	Tx52
NC_002516.2	2700218	substitution	G	G	G	G	G	A	G	G	G	G	G	G	G	G	G	G	G	G	G	G	G	G	G	G	G	G	G	G	G	G	G	G	G	G	G	G	G	G	Gx50	Gx165	Gx64	Gx65	Gx67 Ax1	Ax51 Gx6	Gx46	Gx48	Gx45
NC_002516.2	2701352	insertion-before	-	-	-	-	-	C	-	-	-	-	-	-	-	-	-	-	-	-	-	-	-	-	-	-	-	-	-	C	-	-	-	-	C	CCC	-	-	C	-	#VALUE!	#VALUE!	#VALUE!	#VALUE!	#NULL!	Cx56 -x4 CCx1	#VALUE!	#NULL!	#VALUE!
NC_002516.2	2702073	insertion-before	-	-	-	-	-	-	-	-	-	-	-	-	-	-	-	-	-	-	-	-	-	-	-	-	-	-	-	-	-	-	-	CC	C	-	CC	-	-	CC	#VALUE!	#VALUE!	#NULL!	#VALUE!	#VALUE!	#VALUE!	#VALUE!	#VALUE!	#VALUE!
NC_002516.2	2705819	deletion	C	C	C	C	C	-	C	C	C	C	C	C	C	C	C	C	C	C	C	C	C	C	C	C	C	C	C	C	C	C	C	C	C	C	C	C	C	C	Cx53	Cx114	Cx67 -x1 Gx1	Cx55 -x1	Cx64 -x5	#NULL!	Cx51	Cx65	Cx51 -x1
NC_002516.2	2708211	substitution	C	A	A	A	A	A	A	A	A	A	A	A	A	A	A	A	A	A	A	A	A	A	A	A	A	A	A	A	A	A	A	A	A	A	A	A	A	A	Cx9 Gx1	Ax160	Ax70	Ax68	Ax74	Ax67	Ax45 Cx1	Ax65 Tx1	Ax62
NC_002516.2	2708212	substitution	G	C	C	C	C	C	C	C	C	C	C	C	C	C	C	C	C	C	C	C	C	C	C	C	C	C	C	C	C	C	C	C	C	C	C	C	C	C	Gx9 Cx1	Cx153	Cx70	Cx68	Cx74	Cx64	Cx48	Cx65	Cx61
NC_002516.2	2708215	insertion-before	CA	-	-	-	-	-	-	-	-	-	-	-	-	-	-	-	-	-	-	-	-	-	-	-	-	-	-	-	-	-	-	-	-	-	-	-	-	-	CAx9 -x1	#VALUE!	#VALUE!	#VALUE!	#VALUE!	#VALUE!	#VALUE!	#VALUE!	#VALUE!
NC_002516.2	2708216	substitution	G	C	C	C	C	C	C	C	C	C	C	C	C	C	C	C	C	C	C	C	C	C	C	C	C	C	C	C	C	C	C	C	C	C	C	C	C	C	Gx10	Cx149	Cx69	Cx64	Cx79	Cx62	Cx48	Cx66 Ax1	Cx62
NC_002516.2	2708219	substitution	C	T	T	T	T	T	T	T	T	T	T	T	T	T	T	T	T	T	T	T	T	T	T	T	T	T	T	T	T	T	T	T	T	T	T	T	T	T	Cx12 Tx1	Tx140	Tx66	Tx67	Tx76	Tx66	Tx51	Tx66	Tx60 Cx1
NC_002516.2	2708223	substitution	G	C	C	C	C	C	C	C	C	C	C	C	C	C	C	C	C	C	C	C	C	C	C	C	C	C	C	C	C	C	C	C	C	C	C	C	C	C	Gx12 Cx2	Cx136	Cx70	Cx62	Cx75 Tx1	Cx70	Cx52	Cx65	Cx61
NC_002516.2	2708226	deletion	-	C	C	C	C	C	C	C	C	C	C	C	C	C	C	C	C	C	C	C	C	C	C	C	C	C	C	C	C	C	C	C	C	C	C	C	C	C	#NULL!	Cx131 Ax1	Cx68	Cx63	Cx77	Cx73	Cx52	Cx64	Cx59
NC_002516.2	2708227	deletion	-	T	T	T	T	T	T	T	T	T	T	T	T	T	T	T	T	T	T	T	T	T	T	T	T	T	T	T	T	T	T	T	T	T	T	T	T	T	#NULL!	Tx130	Tx68	Tx64	Tx76	Tx74	Tx51	Tx63	Tx61
NC_002516.2	2708229	substitution	T	C	C	C	C	C	C	C	C	C	C	C	C	C	C	C	C	C	C	C	C	C	C	C	C	C	C	C	C	C	C	C	C	C	C	C	C	C	Tx12 Gx1 Cx1	Cx125	Cx69	Cx62	Cx77	Cx73	Cx49	Cx65	Cx63
NC_002516.2	2708233	insertion-before	CTCGCT	-	-	-	-	-	-	-	-	-	-	-	-	-	-	-	-	-	-	-	-	-	-	-	-	-	-	-	-	-	-	-	-	-	-	-	-	-	CTCGCTx12 -x2	#VALUE!	#VALUE!	#VALUE!	#VALUE!	#VALUE!	#VALUE!	#VALUE!	#VALUE!
NC_002516.2	2708233	substitution	G	C	C	C	C	C	C	C	C	C	C	C	C	C	C	C	C	C	C	C	C	C	C	C	C	C	C	C	C	C	C	C	C	C	C	C	C	C	Gx13 Ax1	Cx117	Cx72	Cx63	Cx75 Ax1 Tx1	Cx73 Gx1	Cx51	Cx66 Gx1	Cx62
NC_002516.2	2708235	substitution	T	C	C	C	C	C	C	C	C	C	C	C	C	C	C	C	C	C	C	C	C	C	C	C	C	C	C	C	C	C	C	C	C	C	C	C	C	C	Tx13 -x1 Cx1	Cx116	Cx75	Cx61	Cx78	Cx75	Cx54	Cx66	Cx61
NC_002516.2	2708237	insertion-before	TCGCTCGGG	-	-	-	-	-	-	-	-	-	-	-	-	-	-	-	-	-	-	-	-	-	-	-	-	-	-	-	-	-	-	-	-	-	-	-	-	-	TCGCTCGGGx13 -x2	#VALUE!	#VALUE!	#VALUE!	#VALUE!	#VALUE!	#VALUE!	#VALUE!	#VALUE!
NC_002516.2	2708241	substitution	G	C	C	C	C	C	C	C	C	C	C	C	C	C	C	C	C	C	C	C	C	C	C	C	C	C	C	C	C	C	C	C	C	C	C	C	C	C	Gx17	Cx101 Tx1	Cx77	Cx66	Cx77	Cx76	Cx56	Cx65 Gx1	Cx62
NC_002516.2	2708242	substitution	G	C	C	C	C	C	C	C	C	C	C	C	C	C	C	C	C	C	C	C	C	C	C	C	C	C	C	C	C	C	C	C	C	C	C	C	C	C	Gx17	Cx101 Tx1	Cx77	Cx66 Ax1	Cx77	Cx75	Cx56	Cx66	Cx65
NC_002516.2	2708244	substitution	A	C	C	C	C	C	C	C	C	C	C	C	C	C	C	C	C	C	C	C	C	C	C	C	C	C	C	C	C	C	C	C	C	C	C	C	C	C	Ax16 Cx1	Cx103	Cx77 Gx1	Cx67	Cx76	Cx74	Cx55	Cx66	Cx65
NC_002516.2	2708246	substitution	T	G	G	G	G	G	G	G	G	G	G	G	G	G	G	G	G	G	G	G	G	G	G	G	G	G	G	G	G	G	G	G	G	G	G	G	G	G	Tx16 Gx4	Gx109	Gx80	Gx68	Gx78	Gx73	Gx58	Gx64 Ax1	Gx66
NC_002516.2	2713406	substitution	C	C	C	C	C	C	C	C	C	C	C	C	C	C	C	C	C	C	C	C	C	C	C	C	C	C	C	C	C	C	C	C	C	C	C	C	C	T	Cx62	Cx196	Cx77	Cx73	Cx83	Cx47	Cx45	Cx61	Cx46
NC_002516.2	2713413	substitution	T	T	T	T	T	T	T	T	T	T	T	T	T	T	T	T	T	T	T	T	T	T	T	T	T	T	T	T	T	T	T	T	T	C	T	T	T	T	Tx56	Tx167	Tx68 Gx1	Tx71	Tx82	Tx45	Tx41	Tx57	Tx43
NC_002516.2	2713481	substitution	T	T	T	T	T	T	T	T	T	T	T	T	T	T	T	T	T	T	T	T	T	T	T	T	T	T	T	T	T	T	T	T	T	T	T	T	T	C	Tx66	Tx172	Tx64	Tx63	Tx70	Tx75	Tx52	Tx57	Tx70
NC_002516.2	2715858	substitution	G	G	G	G	G	A	G	G	G	G	G	G	G	G	G	G	G	G	G	G	G	G	G	G	G	G	G	G	G	G	G	G	G	G	G	G	G	G	Gx61	Gx185	Gx57 Tx1	Gx74	Gx87 Ax3	Ax58 Gx5	Gx44	Gx63	Gx64
NC_002516.2	2715945	substitution	G	G	G	G	G	G	G	G	G	G	G	G	G	G	G	G	G	G	G	G	G	G	G	G	G	G	G	G	G	G	G	A	A	G	A	G	G	A	Gx59	Gx176	Gx66	Gx75	Gx68	Gx67	Gx40	Gx74	Gx64
NC_002516.2	2721014	substitution	G	G	G	G	G	G	G	G	G	G	G	G	G	G	G	G	G	G	G	G	G	G	G	G	G	G	G	A	G	G	G	G	G	G	G	G	G	G	Gx81	Gx231	Gx65	Gx75	Gx105	Gx75	Gx58	Gx72	Gx53
NC_002516.2	2721560	substitution	G	G	G	G	G	A	G	G	G	G	G	G	G	G	G	G	G	G	G	G	G	G	G	G	G	G	G	G	G	G	G	G	G	G	G	G	G	G	Gx60	Gx198	Gx78	Gx69	Gx72 Ax3 Tx1 Cx1	Ax45 Gx6 Tx1	Gx58	Gx57	Gx72 Ax1
NC_002516.2	2722079	substitution	G	G	G	G	G	G	G	G	G	G	G	G	G	G	G	G	G	G	T	G	G	G	G	G	G	G	G	G	G	G	G	G	G	G	G	G	G	G	Gx79	Gx214	Gx72	Gx79	Gx83	Gx69 Tx1 Ax1	Gx69	Gx71 Tx1	Gx66
NC_002516.2	2722081	substitution	T	C	C	C	C	C	C	C	C	C	C	C	C	C	C	C	C	C	C	C	C	C	C	C	C	C	C	C	C	C	C	C	C	C	C	C	C	C	Tx82	Cx214	Cx73 Ax1	Cx81	Cx88	Cx66 Ax1	Cx69	Cx72	Cx66
NC_002516.2	2722223	substitution	G	G	G	G	G	G	G	G	G	G	G	G	G	G	G	G	G	G	G	G	G	G	C	G	G	G	G	G	G	G	G	G	G	G	G	G	G	G	Gx64	Gx193	Gx55	Gx61	Gx70	Gx52	Gx54	Gx60	Gx57
NC_002516.2	2722259	substitution	G	G	G	G	G	G	G	G	G	G	G	G	G	G	G	G	G	G	G	G	G	A	G	G	G	G	G	G	G	G	G	G	G	G	G	G	G	G	Gx68	Gx180	Gx70	Gx60	Gx65	Gx54	Gx46	Gx59	Gx52
NC_002516.2	2722507	deletion	C	C	C	C	C	C	C	C	C	C	C	C	C	C	C	C	C	C	C	C	C	C	C	C	C	C	C	C	C	C	C	-	-	C	-	C	C	-	Cx64	Cx203	Cx51	Cx58 Gx1	Cx70	Cx57	Cx60	Cx77	Cx55
NC_002516.2	2722508	deletion	T	T	T	T	T	T	T	T	T	T	T	T	T	T	T	T	T	T	T	T	T	T	T	T	T	T	T	T	T	T	T	-	-	T	-	T	T	-	Tx64	Tx202	Tx52	Tx61	Tx68	Tx57	Tx59	Tx76	Tx55
NC_002516.2	2722509	deletion	A	A	A	A	A	A	A	A	A	A	A	A	A	A	A	A	A	A	A	A	A	A	A	A	A	A	A	A	A	A	A	-	-	A	-	A	A	-	Ax63	Ax204	Ax51	Ax62	Ax67	Ax57	Ax58 Gx1	Ax79	Ax53
NC_002516.2	2722510	deletion	C	C	C	C	C	C	C	C	C	C	C	C	C	C	C	C	C	C	C	C	C	C	C	C	C	C	C	C	C	C	C	-	-	C	-	C	C	-	Cx63	Cx208	Cx52	Cx62	Cx67	Cx56	Cx61	Cx78	Cx54
NC_002516.2	2722511	deletion	G	G	G	G	G	G	G	G	G	G	G	G	G	G	G	G	G	G	G	G	G	G	G	G	G	G	G	G	G	G	G	-	-	G	-	G	G	-	Gx60 Tx1	Gx204	Gx53	Gx62 Tx1	Gx64	Gx55	Gx59	Gx78	Gx54
NC_002516.2	2722512	deletion	C	C	C	C	C	C	C	C	C	C	C	C	C	C	C	C	C	C	C	C	C	C	C	C	C	C	C	C	C	C	C	-	-	C	-	C	C	-	Cx61	Cx201	Cx54	Cx62	Cx65	Cx56	Cx58	Cx79	Cx55
NC_002516.2	2722513	deletion	G	G	G	G	G	G	G	G	G	G	G	G	G	G	G	G	G	G	G	G	G	G	G	G	G	G	G	G	G	G	G	-	-	G	-	G	G	-	Gx62	Gx202 Cx1 Ax1	Gx54	Gx62	Gx65	Gx56	Gx57	Gx81	Gx55
NC_002516.2	2722514	deletion	A	A	A	A	A	A	A	A	A	A	A	A	A	A	A	A	A	A	A	A	A	A	A	A	A	A	A	A	A	A	A	-	-	A	-	A	A	-	Ax61 Tx1	Ax205	Ax52 Cx1 Gx1	Ax63	Ax65	Ax56	Ax55 Cx1	Ax81	Ax55
NC_002516.2	2722515	deletion	C	C	C	C	C	C	C	C	C	C	C	C	C	C	C	C	C	C	C	C	C	C	C	C	C	C	C	C	C	C	C	-	-	C	-	C	C	-	Cx64	Cx206 Ax1	Cx57	Cx63	Cx66	Cx56	Cx56	Cx81	Cx57
NC_002516.2	2722516	deletion	C	C	C	C	C	C	C	C	C	C	C	C	C	C	C	C	C	C	C	C	C	C	C	C	C	C	C	C	C	C	C	-	-	C	-	C	C	-	Cx63	Cx206	Cx58	Cx63	Cx68	Cx56	Cx56	Cx80	Cx57
NC_002516.2	2724494	substitution	T	T	T	T	T	C	T	T	T	T	T	T	T	T	T	T	T	T	T	T	T	T	T	T	T	T	T	T	T	T	T	T	T	T	T	T	T	T	Tx68	Tx182	Tx62 Cx1	Tx54 Cx3	Tx68 Cx1	Cx41 Tx4	Tx54 Gx1 Cx1	Tx65	Tx46
NC_002516.2	2724650	substitution	C	C	C	C	C	T	C	C	C	C	C	C	C	C	C	C	C	C	C	C	C	C	C	C	C	C	C	C	C	C	C	C	C	C	C	C	C	C	Cx79	Cx247	Cx82	Cx78	Cx75 Tx3	Tx73 Cx9	Cx57 Gx2	Cx73	Cx47
NC_002516.2	2725032	deletion	T	T	T	T	T	T	T	T	T	T	T	T	T	T	T	T	T	T	T	T	T	T	T	T	T	T	T	T	-	T	T	T	T	T	T	-	T	T	Tx63	Tx195	Tx65	Tx63	Tx94 Cx3	Tx63	Tx64	Tx57	Tx65
NC_002516.2	2725033	deletion	C	C	C	C	C	C	C	C	C	C	C	C	C	C	C	C	C	C	C	C	C	C	C	C	C	C	C	C	-	C	C	C	C	C	C	-	C	C	Cx64 Gx1	Cx191 Tx1	Cx65	Cx62	Cx98	Cx63	Cx62	Cx57	Cx66
NC_002516.2	2725034	deletion	G	G	G	G	G	G	G	G	G	G	G	G	G	G	G	G	G	G	G	G	G	G	G	G	G	G	G	G	-	G	G	G	G	G	G	-	G	G	Gx66	Gx190 Cx1	Gx65	Gx64	Gx97	Gx62	Gx62	Gx57	Gx66
NC_002516.2	2725035	deletion	C	C	C	C	C	C	C	C	C	C	C	C	C	C	C	C	C	C	C	C	C	C	C	C	C	C	C	C	-	C	C	C	C	C	C	-	C	C	Cx66	Cx193 Tx1	Cx66	Cx66	Cx94	Cx63	Cx64	Cx59	Cx69
NC_002516.2	2725036	deletion	C	C	C	C	C	C	C	C	C	C	C	C	C	C	C	C	C	C	C	C	C	C	C	C	C	C	C	C	-	C	C	C	C	C	C	-	C	C	Cx67	Cx200	Cx69	Cx68	Cx95	Cx63	Cx62	Cx59	Cx70 Tx1
NC_002516.2	2725037	deletion	G	G	G	G	G	G	G	G	G	G	G	G	G	G	G	G	G	G	G	G	G	G	G	G	G	G	G	G	-	G	G	G	G	G	G	-	G	G	Gx65 Tx1	Gx202	Gx69	Gx68	Gx93 Cx1	Gx64	Gx62	Gx58	Gx70
NC_002516.2	2725038	deletion	C	C	C	C	C	C	C	C	C	C	C	C	C	C	C	C	C	C	C	C	C	C	C	C	C	C	C	C	-	C	C	C	C	C	C	-	C	C	Cx68	Cx195	Cx69	Cx69	Cx93	Cx66	Cx62	Cx59 Tx1	Cx72
NC_002516.2	2725039	deletion	T	T	T	T	T	T	T	T	T	T	T	T	T	T	T	T	T	T	T	T	T	T	T	T	T	T	T	T	-	T	T	T	T	T	T	-	T	T	Tx65 Ax1 Cx1	Tx193	Tx70	Tx69	Tx92 Cx1 Gx1	Tx66	Tx62	Tx60	Tx73
NC_002516.2	2725040	deletion	C	C	C	C	C	C	C	C	C	C	C	C	C	C	C	C	C	C	C	C	C	C	C	C	C	C	C	C	-	C	C	C	C	C	C	-	C	C	Cx66	Cx192	Cx70	Cx68	Cx94	Cx68	Cx62	Cx61	Cx72 Gx1
NC_002516.2	2725041	deletion	A	A	A	A	A	A	A	A	A	A	A	A	A	A	A	A	A	A	A	A	A	A	A	A	A	A	A	A	-	A	A	A	A	A	A	-	A	A	Ax67	Ax193	Ax69	Ax67	Ax94 Cx1	Ax69	Ax61	Ax59 Tx1	Ax75
NC_002516.2	2725042	deletion	T	T	T	T	T	T	T	T	T	T	T	T	T	T	T	T	T	T	T	T	T	T	T	T	T	T	T	T	-	T	T	T	T	T	T	-	T	T	Tx67	Tx195	Tx70	Tx67	Tx95	Tx70	Tx60	Tx61	Tx72
NC_002516.2	2725043	deletion	C	C	C	C	C	C	C	C	C	C	C	C	C	C	C	C	C	C	C	C	C	C	C	C	C	C	C	C	-	C	C	C	C	C	C	-	C	C	Cx68	Cx194	Cx70	Cx66 Tx1	Cx96	Cx70	Cx59	Cx60	Cx72
NC_002516.2	2725044	deletion	A	A	A	A	A	A	A	A	A	A	A	A	A	A	A	A	A	A	A	A	A	A	A	A	A	A	A	A	-	A	A	A	A	A	A	-	A	A	Ax68	Ax193	Ax69	Ax67	Ax98	Ax68	Ax60	Ax61	Ax70
NC_002516.2	2725045	deletion	G	G	G	G	G	G	G	G	G	G	G	G	G	G	G	G	G	G	G	G	G	G	G	G	G	G	G	G	-	G	G	G	G	G	G	-	G	G	Gx68	Gx192	Gx67	Gx68	Gx99	Gx65	Gx59	Gx62	Gx71
NC_002516.2	2725046	deletion	T	T	T	T	T	T	T	T	T	T	T	T	T	T	T	T	T	T	T	T	T	T	T	T	T	T	T	T	-	T	T	T	T	T	T	-	T	T	Tx69	Tx189	Tx67	Tx67	Tx98	Tx65	Tx59	Tx61 Gx1	Tx71
NC_002516.2	2728304	substitution	G	G	G	G	G	G	G	G	G	G	G	G	G	G	G	G	G	G	G	G	G	G	G	G	G	G	G	A	G	G	G	G	G	G	G	G	G	G	Gx71	Gx184	Gx60	Gx61	Gx61 Ax1 Cx1	Gx60 Cx1	Gx39	Gx60	Gx59
NC_002516.2	2730441	substitution	G	G	G	G	G	A	G	G	G	G	G	G	G	G	G	G	G	G	G	G	G	G	G	G	G	G	G	G	G	G	G	G	G	G	G	G	G	G	Gx38	Gx35	Gx55	Gx48 Ax3	Gx62 Ax3	Ax52 Gx4	Gx33	Gx59	Gx32
NC_002516.2	2731944	substitution	G	G	G	G	G	G	G	G	G	G	G	G	G	G	G	G	G	G	G	G	G	G	G	G	G	G	G	G	G	G	G	A	G	G	G	G	G	G	Gx66	Gx170	Gx59	Gx70	Gx71	Gx61	Gx45	Gx61	Gx61
NC_002516.2	2733421	substitution	A	A	A	A	A	G	A	A	A	A	A	A	A	A	A	A	A	A	A	A	A	A	A	A	A	A	A	A	A	A	A	A	A	A	A	A	A	A	Ax85	Ax26	Ax70	Ax86	Ax93 Gx3	Gx54 Ax7	Ax51	Ax62	Ax77 Tx1
NC_002516.2	2736591	substitution	G	G	G	G	G	G	G	G	G	G	G	G	G	G	G	G	G	G	G	G	G	G	G	G	G	G	G	G	G	G	G	G	G	A	G	G	A	G	Gx63	Gx111	Gx56	Gx68	Gx65	Gx71	Gx43	Gx63	Gx57
NC_002516.2	2738621	insertion-before	-	-	-	-	-	-	-	-	-	-	-	-	-	-	-	-	-	-	-	-	-	-	-	-	-	-	-	-	-	-	-	-	CC	-	-	-	-	-	#VALUE!	#VALUE!	#VALUE!	#VALUE!	#VALUE!	#VALUE!	#VALUE!	#VALUE!	#VALUE!
NC_002516.2	2742906	substitution	T	T	T	T	T	T	T	T	T	T	T	T	T	T	T	T	T	T	T	T	T	T	T	T	T	T	T	T	T	T	T	C	C	T	C	T	T	C	Tx23	Tx70	Tx23	Tx31	Tx31	Tx32	Tx23	Tx20	Tx27
NC_002516.2	2746808	substitution	T	T	T	T	T	C	T	T	T	T	T	T	T	T	T	T	T	T	T	T	T	T	T	T	T	T	T	T	T	T	T	T	T	T	T	T	T	T	Tx63	Tx204	Tx57	Tx58	Tx64 Cx1	Cx54 Tx7	Tx38	Tx58 Cx1	Tx37
NC_002516.2	2747193	deletion	G	G	G	G	G	G	G	G	G	G	G	G	G	G	G	G	G	G	G	G	G	G	G	G	G	G	G	G	G	G	G	G	-	G	G	G	G	G	Gx61	Gx126	Gx56	Gx62	Gx93	Gx56	Gx67	Gx57	Gx65
NC_002516.2	2751082	substitution	G	G	G	G	G	A	G	G	G	G	G	G	G	G	G	G	G	G	G	G	G	G	G	G	G	G	G	G	G	G	G	G	G	G	G	G	G	G	Gx68	Gx183	Gx66	Gx62	Gx70 Ax2	Ax70 Gx5	Gx55	Gx60	Gx74
NC_002516.2	2756130	substitution	G	G	G	G	G	G	G	G	G	G	G	G	G	G	G	G	G	G	G	G	G	G	G	G	G	G	G	A	G	G	G	A	A	A	A	G	A	A	Gx67	Gx176	Gx74	Gx68	Gx95	Gx56	Gx67	Gx61	Gx57
NC_002516.2	2757908	insertion-before	-	-	-	-	-	-	-	-	-	-	-	-	-	-	-	-	-	-	-	-	-	-	-	-	-	-	-	-	-	-	-	C	C	-	C	-	-	C	#VALUE!	#VALUE!	#VALUE!	#VALUE!	#VALUE!	#VALUE!	#VALUE!	#VALUE!	#VALUE!
NC_002516.2	2770867	substitution	G	A	A	A	A	G	G	G	A	A	A	A	A	A	G	G	G	G	A	G	A	A	A	G	G	G	A	G	G	G	G	G	G	G	G	G	G	G	Gx30	Ax61	Ax24 Gx1	Ax28 Gx3	Ax23 Gx8	Gx27	Gx26	Gx31	Ax27
NC_002516.2	2771167	substitution	G	G	G	G	G	G	G	G	G	G	G	G	G	G	G	G	G	G	G	G	G	G	G	G	G	G	G	G	G	G	G	G	G	A	G	G	A	G	Gx69	Gx221	Gx64	Gx66	Gx67	Gx56	Gx55	Gx55	Gx54
NC_002516.2	2771709	substitution	T	T	T	T	T	T	T	T	T	T	T	T	T	T	T	T	T	T	T	T	T	T	T	T	T	T	T	T	T	T	T	T	T	T	C	T	T	C	Tx59	Tx211	Tx71	Tx65	Tx79	Tx56	Tx56	Tx64	Tx61
NC_002516.2	2772122	insertion-before	-	-	-	-	-	C	-	-	-	-	-	-	-	-	-	-	-	-	-	-	-	-	-	-	-	-	-	C	-	-	-	-	-	-	C	-	-	C	#VALUE!	#VALUE!	#VALUE!	#VALUE!	#VALUE!	Cx41 -x7	#NULL!	#VALUE!	#VALUE!
NC_002516.2	2773061	insertion-before	-	-	-	-	-	-	-	-	-	-	-	-	-	-	-	-	-	-	-	-	-	-	-	-	-	-	-	-	-	-	-	-	-	-	-	-	C	-	#VALUE!	#VALUE!	#VALUE!	#VALUE!	#VALUE!	#VALUE!	#VALUE!	#VALUE!	#VALUE!
NC_002516.2	2774132	substitution	T	T	T	T	T	C	T	T	T	T	T	T	T	T	T	T	T	T	T	T	T	T	T	T	T	T	T	T	T	T	T	T	T	T	T	T	T	T	Tx90	Tx217	Tx79	Tx65	Tx69 Cx3	Cx57 Tx9	Tx55	Tx62 Gx1	Tx76
NC_002516.2	2775743	insertion-before	-	-	-	-	-	-	-	-	-	-	-	-	-	-	-	-	-	-	-	-	-	-	-	-	-	-	-	-	-	-	-	C	C	-	C	-	-	CC	#VALUE!	#VALUE!	#VALUE!	#VALUE!	#VALUE!	#NULL!	#VALUE!	#VALUE!	#VALUE!
NC_002516.2	2777493	substitution	C	C	C	C	C	C	C	C	C	C	C	C	C	C	C	C	C	C	C	C	C	C	C	C	C	C	C	G	C	C	C	C	C	C	C	C	C	G	Cx23 Gx2	Cx112 Gx12	Cx42 Gx2	Cx35 Gx4 Tx1	Cx36 Gx5	Cx25 Gx1	Cx22 Gx3	Cx19 Gx3	Cx21 Gx2
NC_002516.2	2777562	substitution	C	C	C	C	C	C	C	C	C	C	C	C	C	C	C	C	C	C	C	C	C	C	C	C	C	C	C	T	C	C	C	C	C	C	C	C	C	C	Cx24	Cx116	Cx32	Cx40	Cx28	Cx38	Cx18	Cx26	Cx24
NC_002516.2	2780437	substitution	T	T	T	T	T	T	T	T	T	T	T	T	T	T	T	T	T	T	T	T	T	T	T	T	T	T	T	C	T	T	T	C	C	C	C	T	C	C	Tx45	Tx67 Cx4 -x1	Tx31	Tx43 Cx1	Tx36	Tx39	Tx29 Cx1	Tx37 Cx4	Tx33 Cx1
NC_002516.2	2787301	substitution	G	G	G	G	G	A	G	G	G	G	G	G	G	G	G	G	G	G	G	G	G	G	G	G	G	G	G	G	G	G	G	G	G	G	G	G	G	G	Gx58	Gx207	Gx54	Gx69 Cx1	Gx77 Ax4	Ax54 Gx6	Gx48	Gx68	Gx49
NC_002516.2	2787377	substitution	G	G	G	G	G	G	G	G	G	G	G	G	G	G	G	G	G	G	G	G	G	G	G	G	G	G	G	G	G	G	G	A	A	G	A	G	G	A	Gx54	Gx184	Gx59	Gx49	Gx68	Gx52	Gx43	Gx58	Gx38
NC_002516.2	2787782	substitution	T	T	T	T	T	T	T	T	T	T	T	T	T	T	T	T	T	T	T	T	T	T	T	T	T	T	T	T	T	T	T	T	T	T	T	T	T	C	Tx38 Gx1	Tx180	Tx34	Tx43	Tx51	Tx35	Tx32 Cx1 Gx1	Tx32	Tx27
NC_002516.2	2787978	substitution	G	G	G	G	G	G	G	G	G	G	G	G	G	G	G	G	G	G	G	G	G	G	G	G	G	G	G	G	G	G	G	A	A	G	A	G	G	A	Gx54	Gx209	Gx40	Gx38	Gx53	Gx44	Gx37	Gx47	Gx40
NC_002516.2	2789214	substitution	G	G	G	G	G	G	G	G	G	G	G	G	G	G	G	G	G	G	G	G	G	G	G	G	G	G	G	G	G	G	G	G	G	G	G	G	A	G	Gx59	Gx106	Gx58	Gx56	Gx66	Gx63	Gx33 Cx1	Gx50	Gx50
NC_002516.2	2792976	substitution	G	G	G	G	G	G	G	G	G	G	G	G	G	G	G	G	G	G	G	G	G	G	G	G	G	G	G	G	G	G	G	A	G	G	G	G	G	G	Gx47	Gx215	Gx63	Gx85	Gx69	Gx71	Gx45	Gx81	Gx63
NC_002516.2	2793089	substitution	T	T	T	T	T	T	T	T	T	T	T	T	T	T	T	T	T	T	T	T	T	T	T	T	T	T	T	C	T	T	T	T	T	C	T	T	C	T	Tx68	Tx189	Tx64	Tx71 Gx1	Tx64	Tx71 Cx1	Tx43	Tx70 Cx1	Tx57
NC_002516.2	2794458	substitution	C	C	C	C	C	C	T	C	C	C	C	C	C	C	C	C	C	C	C	C	C	C	C	C	C	C	C	C	C	C	C	C	C	C	C	C	C	C	Cx67	Cx227	Cx60	Cx63	Cx78 Tx2	Cx53 Tx1 Ax1	Tx56 Cx4	Cx56	Cx65 Gx1 Tx1
NC_002516.2	2797214	substitution	C	C	C	C	C	T	C	C	C	C	C	C	C	C	C	C	C	C	C	C	C	C	C	C	C	C	C	C	C	C	C	C	C	C	C	C	C	C	Cx73	Cx87	Cx56	Cx67 Tx4	Cx68 Tx7	Tx63 Cx6	Cx59	Cx71	Cx51
NC_002516.2	2798428	substitution	G	T	T	T	T	T	T	T	T	T	T	T	T	T	T	T	T	T	T	T	T	T	T	T	T	T	T	T	T	T	T	T	T	T	T	T	T	T	Gx65	Tx186 Gx1	Tx75	Tx56	Tx72 Gx1	Tx78	Tx54 Gx1	Tx64 Gx9	Tx65
NC_002516.2	2798868	substitution	G	G	G	G	G	G	G	G	G	G	G	G	G	G	G	G	G	G	G	G	G	G	G	G	G	G	G	G	A	G	G	G	G	G	G	A	G	G	Gx54 Tx1	Gx160	Gx46 Tx1	Gx65	Gx71	Gx58	Gx43	Gx50	Gx54
NC_002516.2	2799547	substitution	G	G	G	G	G	G	A	G	G	G	G	G	G	G	G	G	G	G	G	G	G	G	G	G	G	G	G	G	G	G	G	G	G	G	G	G	G	G	Gx51	Gx158	Gx52	Gx55 Ax1	Gx68	Gx64 Ax2	Ax54 Gx5	Gx75 Ax1	Gx61 Ax1
NC_002516.2	2799645	substitution	A	G	G	G	G	G	G	G	G	G	G	G	G	G	G	G	G	G	G	G	G	G	G	G	G	G	G	G	G	G	G	G	G	G	G	G	G	G	Ax67	Gx146	Gx72	Gx72	Gx81	Gx74	Gx51	Gx70	Gx74
NC_002516.2	2801484	insertion-before	-	-	-	-	-	-	-	-	-	-	-	-	-	-	-	-	-	-	-	-	-	-	-	-	-	-	-	A	-	-	-	-	-	-	-	-	-	-	#VALUE!	#VALUE!	#VALUE!	#VALUE!	#VALUE!	#VALUE!	#VALUE!	#VALUE!	#VALUE!
NC_002516.2	2803330	insertion-before	-	-	-	-	-	-	-	-	-	-	-	-	-	-	-	-	-	-	-	-	-	-	-	-	-	-	-	-	-	-	A	-	-	-	-	-	-	-	#VALUE!	#VALUE!	#VALUE!	#VALUE!	#VALUE!	#VALUE!	#VALUE!	#VALUE!	#VALUE!
NC_002516.2	2804038	substitution	T	T	T	T	T	C	T	T	T	T	T	T	T	T	T	T	T	T	T	T	T	T	T	T	T	T	T	T	T	T	T	T	T	T	T	T	T	T	Tx59	Tx196	Tx74	Tx69 Cx2	Tx72 Cx2	Cx59 Tx7	Tx49	Tx45	Tx52
NC_002516.2	2804108	substitution	C	C	C	C	C	T	C	C	C	C	C	C	C	C	C	C	C	C	C	C	C	C	C	C	C	C	C	C	C	C	C	C	C	C	C	C	C	C	Cx60	Cx236	Cx62	Cx65	Cx73 Tx2	Tx67 Cx6 Gx1	Cx56	Cx68	Cx49
NC_002516.2	2806689	substitution	C	T	T	T	T	T	T	T	T	T	T	T	T	T	T	T	T	T	T	T	T	T	T	T	T	T	T	T	T	T	T	T	T	T	T	T	T	T	Cx51	Tx227	Tx67	Tx57	Tx64	Tx35	Tx51	Tx54 Cx2	Tx51
NC_002516.2	2807280	deletion	-	T	T	T	T	T	T	T	T	T	T	T	T	T	T	T	T	T	T	T	T	T	T	T	T	T	T	T	T	T	T	T	T	T	T	T	T	T	#VALUE!	Tx190	Tx57	Tx54	Tx75	Tx78	Tx63	Tx57	Tx69 Cx1
NC_002516.2	2807281	deletion	-	T	T	T	T	T	T	T	T	T	T	T	T	T	T	T	T	T	T	T	T	T	T	T	T	T	T	T	T	T	T	T	T	T	T	T	T	T	#VALUE!	Tx188	Tx58	Tx54	Tx76	Tx77	Tx62	Tx56	Tx70
NC_002516.2	2807282	deletion	-	C	C	C	C	C	C	C	C	C	C	C	C	C	C	C	C	C	C	C	C	C	C	C	C	C	C	C	C	C	C	C	C	C	C	C	C	C	#VALUE!	Cx184 Ax1	Cx58	Cx55	Cx75 Gx1	Cx77	Cx64	Cx55	Cx70
NC_002516.2	2807283	deletion	-	C	C	C	C	C	C	C	C	C	C	C	C	C	C	C	C	C	C	C	C	C	C	C	C	C	C	C	C	C	C	C	C	C	C	C	C	C	#NULL!	Cx187	Cx58	Cx57	Cx75 Gx1	Cx77	Cx64	Cx54	Cx70
NC_002516.2	2807284	deletion	-	C	C	C	C	C	C	C	C	C	C	C	C	C	C	C	C	C	C	C	C	C	C	C	C	C	C	C	C	C	C	C	C	C	C	C	C	C	#NULL!	Cx188	Cx58	Cx57	Cx77	Cx78	Cx64	Cx53	Cx71
NC_002516.2	2807285	deletion	-	C	C	C	C	C	C	C	C	C	C	C	C	C	C	C	C	C	C	C	C	C	C	C	C	C	C	C	C	C	C	C	C	C	C	C	C	C	#VALUE!	Cx187	Cx59 Ax1	Cx56	Cx76	Cx76 Tx1	Cx64	Cx54	Cx69
NC_002516.2	2807286	deletion	-	T	T	T	T	T	T	T	T	T	T	T	T	T	T	T	T	T	T	T	T	T	T	T	T	T	T	T	T	T	T	T	T	T	T	T	T	T	#VALUE!	Tx188	Tx58 Gx1	Tx58	Tx76 Cx1	Tx74 Cx2 Gx1	Tx64	Tx54	Tx70
NC_002516.2	2807287	deletion	-	G	G	G	G	G	G	G	G	G	G	G	G	G	G	G	G	G	G	G	G	G	G	G	G	G	G	G	G	G	G	G	G	G	G	G	G	G	#VALUE!	Gx188	Gx60	Gx58	Gx77 Cx1	Gx78 Cx1	Gx63	Gx54	Gx72
NC_002516.2	2807288	deletion	-	C	C	C	C	C	C	C	C	C	C	C	C	C	C	C	C	C	C	C	C	C	C	C	C	C	C	C	C	C	C	C	C	C	C	C	C	C	#VALUE!	Cx187	Cx59	Cx57	Cx78 Tx1	Cx80	Cx66	Cx57	Cx74
NC_002516.2	2807289	deletion	-	G	G	G	G	G	G	G	G	G	G	G	G	G	G	G	G	G	G	G	G	G	G	G	G	G	G	G	G	G	G	G	G	G	G	G	G	G	#VALUE!	Gx186	Gx61	Gx57	Gx78	Gx81	Gx66 Tx1	Gx58	Gx73
NC_002516.2	2807290	deletion	-	G	G	G	G	G	G	G	G	G	G	G	G	G	G	G	G	G	G	G	G	G	G	G	G	G	G	G	G	G	G	G	G	G	G	G	G	G	#VALUE!	Gx191	Gx63	Gx61	Gx80	Gx80 Tx1	Gx69	Gx58	Gx73
NC_002516.2	2808466	substitution	C	T	T	T	T	T	T	T	T	T	T	T	T	T	T	T	T	T	T	T	T	T	T	T	T	T	T	T	T	T	T	T	T	T	T	T	T	T	Cx52	Tx177 Gx1 Cx1	Tx59	Tx48	Tx71	Tx75	Tx58	Tx62	Tx56
NC_002516.2	2808469	substitution	G	A	A	A	A	A	A	A	A	A	A	A	A	A	A	A	A	A	A	A	A	A	A	A	A	A	A	A	A	A	A	A	A	A	A	A	A	A	Gx52	Ax176 Gx1	Ax55	Ax49	Ax70	Ax81	Ax61	Ax61	Ax58
NC_002516.2	2811314	substitution	G	G	G	G	G	G	G	G	G	G	G	G	G	G	G	G	G	G	G	G	G	G	G	G	G	G	A	G	G	G	G	G	G	G	G	G	G	G	Gx49	Gx242	Gx55	Gx61	Gx56	Gx70	Gx42	Gx48	Gx49
NC_002516.2	2813400	substitution	C	C	C	C	C	C	C	C	C	C	C	C	C	C	C	C	C	C	C	C	C	C	C	C	C	C	T	C	C	C	C	C	C	C	C	C	C	C	Cx63	Cx162	Cx62	Cx68	Cx82	Cx62	Cx50	Cx85	Cx75
NC_002516.2	2813425	substitution	G	G	G	G	G	G	G	G	G	G	G	G	G	G	G	G	G	G	G	G	G	G	G	G	G	G	G	G	G	G	G	A	A	G	A	G	G	A	Gx62	Gx146	Gx59	Gx65	Gx83	Gx60	Gx46	Gx82	Gx78
NC_002516.2	2815772	insertion-before	-	-	-	-	-	-	-	-	-	-	-	-	-	-	-	-	-	-	-	-	-	-	-	-	-	-	-	-	-	-	-	C	C	-	C	-	-	C	#VALUE!	#VALUE!	#VALUE!	#VALUE!	#VALUE!	#VALUE!	#VALUE!	#VALUE!	#VALUE!
NC_002516.2	2817341	substitution	G	G	G	G	G	G	A	G	G	G	G	G	G	G	G	G	G	G	G	G	G	G	G	G	G	G	G	G	G	G	G	G	G	G	G	G	G	G	Gx56 Cx1	Gx129	Gx90	Gx78 Ax1	Gx85	Gx61 Ax4	Ax59 Gx4	Gx70	Gx77
NC_002516.2	2818491	substitution	T	T	T	T	T	T	T	T	T	T	T	T	T	T	T	T	T	T	T	T	T	T	T	T	T	T	T	T	T	T	T	C	T	T	T	T	T	T	Tx64	Tx194	Tx63	Tx63	Tx79	Tx50	Tx59	Tx58	Tx65
NC_002516.2	2829909	substitution	G	G	G	G	G	G	G	G	G	G	G	G	G	G	G	G	G	G	G	G	G	G	G	G	G	G	G	G	G	G	G	A	G	G	G	G	G	G	Gx56	Gx222	Gx52	Gx72	Gx73	Gx79	Gx45	Gx60	Gx54
NC_002516.2	2831536	substitution	A	A	A	A	A	A	A	A	A	A	A	A	A	A	A	A	A	A	A	A	A	A	A	A	A	A	A	G	A	A	A	A	A	G	A	A	G	A	Ax63	Ax95 Cx1	Ax63	Ax61	Ax78	Ax57	Ax54	Ax64	Ax50
NC_002516.2	2834563	substitution	T	T	T	T	T	T	T	T	T	T	T	T	T	T	T	T	T	T	T	T	T	T	T	T	T	T	T	T	T	T	T	T	T	T	T	T	T	C	Tx61 Gx1	Tx172	Tx58	Tx71 Cx1	Tx89	Tx73 Cx1	Tx49	Tx61	Tx70
NC_002516.2	2834730	substitution	C	A	C	C	C	C	C	C	C	C	C	C	C	C	C	C	C	C	C	C	C	C	C	C	C	C	C	C	C	C	C	C	C	C	C	C	C	C	Cx73	Ax157 Cx1	Cx71	Cx81	Cx92	Cx58	Cx52	Cx63	Cx58
NC_002516.2	2835234	substitution	T	T	T	T	T	T	T	T	T	T	T	T	T	T	T	T	T	T	T	T	T	T	T	T	T	T	T	T	T	T	T	C	C	T	C	T	T	C	Tx62	Tx144	Tx56 Gx1	Tx50	Tx69	Tx63	Tx53	Tx52	Tx42
NC_002516.2	2837199	substitution	A	A	A	A	A	A	G	A	A	A	A	A	A	A	A	A	A	A	A	A	A	A	A	A	A	A	A	A	A	A	A	A	A	A	A	A	A	A	Ax75 Tx1 Cx1	Ax170	Ax62	Ax64	Ax74 Gx1	Ax49 Gx6	Gx40 Ax2	Ax67	Ax69
NC_002516.2	2840328	insertion-before	-	-	-	-	-	-	-	-	-	-	-	-	-	-	-	-	-	-	-	-	-	-	-	-	-	-	-	-	-	-	-	GG	GG	-	GG	-	-	GG	#VALUE!	#VALUE!	#VALUE!	#VALUE!	#VALUE!	#VALUE!	#VALUE!	#VALUE!	#VALUE!
NC_002516.2	2841502	substitution	G	G	G	G	G	G	G	G	G	G	G	G	G	G	G	G	G	G	G	G	G	G	G	G	G	G	G	G	G	G	G	A	A	G	A	G	G	A	Gx52	Gx202	Gx73	Gx66	Gx78	Gx62	Gx47	Gx57	Gx50
NC_002516.2	2845258	substitution	T	T	T	T	T	C	T	T	T	T	T	T	T	T	T	T	T	T	T	T	T	T	T	T	T	T	T	T	T	T	T	T	T	T	T	T	T	T	Tx57	Tx197	Tx60	Tx45	Tx82 Cx3	Cx59 Tx5	Tx45	Tx65	Tx52
NC_002516.2	2845784	substitution	C	T	T	T	T	T	T	T	T	T	T	T	T	T	T	T	T	T	T	T	T	T	T	T	T	T	T	T	T	T	T	T	T	T	T	T	T	T	Cx65	Tx202 Cx2	Tx62	Tx57	Tx77 Cx1	Tx58	Tx54	Tx65 Cx4	Tx64
NC_002516.2	2851491	substitution	T	T	T	T	T	C	T	T	T	T	T	T	T	T	T	T	T	T	T	T	T	T	T	T	T	T	T	T	T	T	T	T	T	T	T	T	T	T	Tx73	Tx218	Tx62	Tx58	Tx73 Cx4	Cx52 Tx6	Tx48	Tx73	Tx62
NC_002516.2	2852106	substitution	G	G	G	G	G	G	G	G	G	G	G	G	G	G	G	G	G	G	G	G	G	G	G	G	G	G	G	G	G	G	G	A	A	G	A	G	G	A	Gx59	Gx215	Gx70 Ax1 Cx1	Gx61	Gx74	Gx69	Gx51	Gx55	Gx54
NC_002516.2	2855361	substitution	T	C	C	C	C	C	C	C	C	C	C	C	C	C	C	C	C	C	C	C	C	C	C	C	C	C	C	C	C	C	C	C	C	C	C	C	C	C	Tx67	Cx105	Cx47	Cx55	Cx73	Cx65 Ax2	Cx43 Ax1	Cx61	Cx55
NC_002516.2	2855539	substitution	G	G	G	G	G	G	G	G	G	G	G	G	G	G	G	G	G	G	G	G	G	G	G	G	G	G	G	A	G	G	G	A	A	A	A	G	A	A	Gx38	Gx194	Gx39	Gx49	Gx48	Gx48	Gx38	Gx51	Gx39
NC_002516.2	2860001	substitution	G	G	G	G	G	G	G	G	G	G	G	G	G	G	G	G	G	G	G	G	G	G	G	G	G	G	G	G	G	G	G	A	G	G	G	G	G	G	Gx58	Gx224	Gx57	Gx69	Gx84	Gx73	Gx57 Tx1	Gx77	Gx69
NC_002516.2	2860115	substitution	T	T	T	T	T	T	T	T	T	T	T	T	T	T	T	T	T	T	T	T	T	T	T	T	T	T	T	T	T	T	T	C	C	T	C	T	T	C	Tx64	Tx185	Tx77	Tx46	Tx75	Tx69	Tx56	Tx74	Tx55
NC_002516.2	2862043	substitution	T	T	T	T	T	T	T	T	T	T	T	T	T	T	T	T	T	T	T	T	T	T	T	T	T	T	T	T	T	T	T	T	C	T	T	T	T	T	Tx47	Tx220	Tx58	Tx62	Tx72	Tx70	Tx53	Tx60	Tx54
NC_002516.2	2863556	substitution	T	T	T	T	T	T	C	T	T	T	T	T	T	T	T	T	T	T	T	T	T	T	T	T	T	T	T	T	T	T	T	T	T	T	T	T	T	T	Tx60	Tx177	Tx57	Tx46	Tx60	Tx78 Cx1	Cx43 Tx4	Tx62	Tx59
NC_002516.2	2865709	substitution	T	T	T	T	T	T	T	T	T	T	T	T	T	T	T	T	T	T	T	T	T	T	T	T	T	T	T	T	T	T	T	C	C	T	C	T	T	C	Tx74 Cx1	Tx205	Tx71	Tx69	Tx81 Cx1	Tx67	Tx47	Tx75	Tx67
NC_002516.2	2867519	substitution	T	T	T	T	T	T	T	T	T	T	T	T	T	T	T	T	T	T	T	T	T	T	T	T	T	T	T	T	T	T	T	C	C	T	C	T	T	C	Tx74	Tx226	Tx57	Tx61	Tx69	Tx68 Ax1	Tx61 Cx1	Tx70	Tx70 Cx1
NC_002516.2	2867680	substitution	G	G	G	G	G	G	G	G	G	G	G	G	G	G	G	G	G	G	G	G	G	G	G	G	G	G	G	A	G	G	G	G	G	G	G	G	G	G	Gx58	Gx188	Gx61	Gx76	Gx76	Gx64	Gx45	Gx58	Gx79
NC_002516.2	2869625	substitution	C	C	C	C	C	C	T	C	C	C	C	C	C	C	C	C	C	C	C	C	C	C	C	C	C	C	C	C	C	C	C	C	C	C	C	C	C	C	Cx70	Cx168	Cx59	Cx60	Cx67 Tx1	Cx47 Tx4	Tx41 Cx3	Cx55	Cx66
NC_002516.2	2870425	insertion-before	-	-	-	-	CCAGGC	-	-	-	-	-	-	-	-	-	-	-	-	-	-	-	-	-	-	-	-	-	-	-	-	-	-	-	-	-	-	-	-	-	#VALUE!	#VALUE!	#VALUE!	#NAME?	CCAGGCx52 -x19	#VALUE!	#VALUE!	#VALUE!	#VALUE!
NC_002516.2	2870715	substitution	T	T	T	T	T	T	T	T	T	T	T	T	T	T	T	T	T	T	T	T	T	T	T	T	T	T	T	C	T	T	T	T	T	C	T	T	C	T	Tx44	Tx224	Tx68	Tx65	Tx72	Tx68	Tx49	Tx65	Tx53
NC_002516.2	2877449	insertion-before	-	-	-	-	-	-	-	-	-	-	-	-	-	-	-	-	-	-	-	-	-	-	-	-	-	-	-	-	-	-	-	C	C	-	-	-	-	-	#VALUE!	#VALUE!	#VALUE!	#VALUE!	#VALUE!	#VALUE!	#VALUE!	#VALUE!	#VALUE!
NC_002516.2	2880767	substitution	G	G	G	G	G	G	G	G	G	G	G	G	G	G	G	G	G	G	G	G	G	G	G	G	G	G	G	G	G	G	G	G	G	G	A	G	G	G	Gx60	Gx204	Gx61 Cx1	Gx66	Gx81 -x1	Gx69	Gx51	Gx66	Gx65 Ax1
NC_002516.2	2880840	deletion	C	C	C	C	C	C	C	C	C	C	C	C	C	C	C	C	C	C	C	C	C	C	C	C	C	C	C	C	C	C	C	-	C	C	C	C	C	C	Cx68	Cx175	Cx52	Cx67 -x1	Cx80	Cx62	Cx55	Cx58	Cx55
NC_002516.2	2885245	substitution	T	T	T	T	T	C	T	T	T	T	T	T	T	T	T	T	T	T	T	T	T	T	T	T	T	T	T	T	T	T	T	T	T	T	T	T	T	T	Tx52	Tx203	Tx64	Tx66	Tx61 Cx1	Cx63 Tx7	Tx48 Gx1	Tx56 Gx1	Tx49
NC_002516.2	2885358	substitution	T	T	T	T	T	T	T	T	T	T	T	T	T	T	T	T	T	T	T	T	T	T	T	T	T	T	T	T	T	T	T	T	T	T	C	T	T	T	Tx60	Tx214 Cx1 -x1	Tx76	Tx67	Tx73	Tx71	Tx49	Tx62	Tx87 Gx1
NC_002516.2	2886106	substitution	G	G	G	G	G	G	G	G	G	G	G	G	G	G	G	G	G	G	G	G	G	G	G	G	G	G	G	G	G	G	G	G	G	G	G	G	A	G	Gx40	Gx155	Gx67 Cx1	Gx69	Gx70	Gx51 Ax1	Gx46	Gx57	Gx57
NC_002516.2	2886452	substitution	G	G	G	G	G	G	G	G	G	G	G	G	G	G	G	G	G	G	G	G	G	G	G	G	G	G	G	G	G	G	G	G	G	G	G	G	G	A	Gx26 Cx1	Gx61	Gx65	Gx43	Gx87	Gx61	Gx65	Gx55	Gx44
NC_002516.2	2886499	substitution	T	G	G	G	G	G	G	G	G	G	G	G	G	G	G	G	G	G	G	G	G	G	G	G	G	G	G	G	G	G	G	G	G	G	G	G	G	G	Tx34	Gx95	Gx56	Gx45	Gx78	Gx57	Gx59	Gx63 Cx1	Gx40
NC_002516.2	2893857	substitution	G	G	G	G	G	G	G	G	G	G	G	G	G	G	G	G	G	G	G	G	G	G	G	G	G	G	G	G	G	G	G	G	G	G	G	G	G	A	Gx49 Ax1	Gx218	Gx64	Gx69	Gx67	Gx71	Gx55	Gx35	Gx45
NC_002516.2	2896608	substitution	G	G	G	G	G	G	A	G	G	G	G	G	G	G	G	G	G	G	G	G	G	G	G	G	G	G	G	G	G	G	G	G	G	G	G	G	G	G	Gx53	Gx201	Gx66	Gx75	Gx60 Ax1	Gx60	Ax58 Gx4	Gx61	Gx61
NC_002516.2	2896684	deletion	G	G	G	G	G	G	G	G	G	G	G	G	G	G	G	G	G	G	G	G	G	G	G	G	G	G	G	G	G	G	G	G	G	G	G	G	G	-	Gx65	Gx189	Gx57 Tx1	Gx58	Gx79	Gx59	Gx57	Gx44	Gx56
NC_002516.2	2898580	substitution	T	T	T	T	T	C	T	T	T	T	T	T	T	T	T	T	T	T	T	T	T	T	T	T	T	T	T	T	T	T	T	T	T	T	T	T	T	T	Tx54	Tx214	Tx40	Tx53 Cx2	Tx58 Cx3	Cx53 Tx4	Tx59	Tx47	Tx63
NC_002516.2	2898692	substitution	C	C	C	C	C	T	C	C	C	C	C	C	C	C	C	C	C	C	C	C	C	C	C	C	C	C	C	C	C	C	C	C	C	C	C	C	C	C	Cx64 Ax1	Cx218	Cx74	Cx54 Tx2	Cx73 Tx7	Tx59 Cx5	Cx54	Cx48	Cx78
NC_002516.2	2900368	insertion-before	-	-	-	-	-	-	-	-	-	-	-	-	-	-	-	-	-	-	-	-	-	-	-	-	-	-	-	-	-	-	-	G	G	-	-	-	-	-	#VALUE!	#VALUE!	#VALUE!	#VALUE!	#VALUE!	#VALUE!	#VALUE!	#VALUE!	#VALUE!
NC_002516.2	2904493	substitution	C	C	C	C	C	C	C	C	C	C	C	C	C	C	C	C	C	C	C	C	C	C	C	C	C	C	C	C	C	C	C	T	T	C	T	C	C	T	Cx49	Cx248	Cx53 Gx1	Cx70	Cx72	Cx81	Cx55	Cx61	Cx61 Tx1
NC_002516.2	2907171	substitution	G	G	G	G	G	G	G	G	G	G	G	G	G	G	G	G	G	G	G	G	G	G	G	G	G	G	G	A	G	G	G	G	G	A	G	G	A	G	Gx55	Gx237	Gx52	Gx58	Gx75	Gx57	Gx67	Gx75	Gx64
NC_002516.2	2908045	substitution	G	A	A	A	A	A	A	A	A	A	A	A	A	A	A	A	A	A	A	A	A	A	A	A	A	A	A	A	A	A	A	A	A	A	A	A	A	A	Gx67	Ax211	Ax56	Ax66 Gx1	Ax64	Ax58	Ax41 Gx1	Ax58 Gx4	Ax64
NC_002516.2	2913964	substitution	G	G	G	G	T	G	G	G	G	G	G	G	G	G	G	G	G	G	G	G	G	G	G	G	G	G	G	G	G	G	G	G	G	G	G	G	G	G	Gx53	Gx201	Gx70	Gx55	Tx79 Gx6	Gx65	Gx47 Cx1	Gx58	Gx72
NC_002516.2	2914678	deletion	G	G	G	G	G	G	G	G	G	G	G	G	G	G	G	G	G	G	G	G	G	G	G	G	G	G	G	G	G	G	G	-	-	G	-	G	G	-	Gx72	Gx201	Gx72	Gx56	Gx75	Gx73	Gx62	Gx55	Gx62 Ax1
NC_002516.2	2914679	deletion	C	C	C	C	C	C	C	C	C	C	C	C	C	C	C	C	C	C	C	C	C	C	C	C	C	C	C	C	C	C	C	-	-	C	-	C	C	-	Cx71	Cx204	Cx71	Cx55 Gx1	Cx74	Cx73	Cx61	Cx55	Cx64
NC_002516.2	2917220	substitution	G	G	G	G	G	G	G	G	G	G	G	G	G	G	G	G	G	G	G	G	G	G	G	G	G	G	G	A	G	G	G	G	G	A	G	G	A	G	Gx70	Gx197	Gx81	Gx63	Gx65	Gx53 Cx1	Gx65	Gx56	Gx44
NC_002516.2	2917874	substitution	G	G	G	G	G	G	G	G	G	G	G	G	G	G	G	G	G	G	G	G	G	G	G	G	G	G	G	G	G	G	G	A	G	G	G	G	G	G	Gx65	Gx225	Gx57	Gx62	Gx82 Tx1	Gx69	Gx85	Gx71	Gx62
NC_002516.2	2918442	substitution	C	C	C	C	C	C	C	C	C	C	C	C	C	C	C	C	C	C	C	C	C	C	C	C	C	C	C	T	C	C	C	C	C	T	C	C	T	C	Cx73	Cx218	Cx71	Cx75	Cx79	Cx82	Cx60	Cx70	Cx86
NC_002516.2	2919715	substitution	G	G	G	G	G	G	G	G	G	G	G	G	G	G	G	G	G	G	G	G	G	G	G	G	G	G	G	G	G	G	G	G	G	G	A	G	G	G	Gx41	Gx205 -x2	Gx69	Gx50	Gx72	Gx57	Gx56	Gx58	Gx49 Cx1
NC_002516.2	2921872	substitution	T	T	T	T	T	C	T	T	T	T	T	T	T	T	T	T	T	T	T	T	T	T	T	T	T	T	T	T	T	T	T	T	T	T	T	T	T	T	Tx44 Ax1	Tx218	Tx58	Tx54	Tx54 Cx3	Cx50 Tx4	Tx56	Tx51	Tx60
NC_002516.2	2922974	insertion-before	C	C	C	C	C	C	C	C	C	C	C	C	C	C	C	C	C	C	C	C	C	C	C	C	C	C	C	CC	C	C	C	C	C	CC	C	C	CC	C	Cx41 CCx1 -x1	Cx174 -x1	Cx46 -x1	Cx30 -x3	Cx44 -x1	Cx44 CCx1 -x1	Cx41 -x1	Cx36 -x1	Cx32
NC_002516.2	2924510	substitution	A	G	G	G	G	G	G	G	G	G	G	G	G	G	G	G	G	G	G	G	G	G	G	G	G	G	G	G	G	G	G	G	G	G	G	G	G	G	Ax60	Gx209	Gx68	Gx68	Gx78	Gx73	Gx58	Gx77	Gx66
NC_002516.2	2926009	substitution	G	G	G	G	G	G	G	G	G	G	G	G	G	G	G	G	A	G	G	A	G	G	G	G	G	G	G	G	A	G	G	G	G	G	G	A	G	G	Gx59	Gx226	Gx45	Gx71	Gx75	Gx54	Gx47	Gx68	Gx57
NC_002516.2	2926118	substitution	G	G	G	G	G	G	G	G	G	G	G	G	G	G	G	G	G	G	G	G	G	G	G	G	G	G	A	G	G	G	G	G	G	G	G	G	G	G	Gx41 Ax1	Gx222	Gx47	Gx63	Gx62	Gx55	Gx53 Tx1	Gx59	Gx58
NC_002516.2	2927900	deletion	C	C	C	C	C	C	C	C	C	C	C	C	C	C	C	C	C	C	C	C	C	C	C	C	C	C	C	C	C	C	C	-	-	C	C	C	C	C	Cx66	Cx194	Cx69	Cx52	Cx63	Cx66	Cx55	Cx53	Cx54
NC_002516.2	2932550	substitution	C	C	C	C	C	C	C	C	C	C	C	C	C	C	C	C	C	C	C	C	C	C	C	C	C	C	C	C	C	C	C	T	T	C	T	C	C	T	Cx47	Cx195 Tx1	Cx63	Cx46 Tx1	Cx57	Cx58 Gx1	Cx34	Cx56	Cx61
NC_002516.2	2934211	substitution	C	C	C	C	C	C	C	C	C	C	C	C	C	C	C	C	C	C	C	C	C	C	C	C	C	C	C	C	C	C	C	C	C	C	C	C	C	T	Cx62	Cx160	Cx90	Cx58	Cx89	Cx71	Cx74 Gx1	Cx57	Cx65
NC_002516.2	2938355	insertion-before	-	-	-	-	-	-	-	-	-	-	-	-	-	-	-	-	-	-	-	-	-	-	-	-	-	-	-	-	-	-	-	G	G	-	G	-	-	G	#VALUE!	#VALUE!	#VALUE!	#VALUE!	#VALUE!	#VALUE!	#VALUE!	#VALUE!	#VALUE!
NC_002516.2	2943759	substitution	T	T	T	T	T	T	T	T	T	T	T	T	T	T	T	T	T	T	T	T	T	T	T	T	T	T	T	T	T	T	T	C	C	T	C	T	T	C	Tx64 Cx1	Tx222	Tx78	Tx65	Tx85	Tx65 Cx1	Tx53	Tx79	Tx69
NC_002516.2	2943829	substitution	G	G	G	G	G	A	G	G	G	G	G	G	G	G	G	G	G	G	G	G	G	G	G	G	G	G	G	G	G	G	G	G	G	G	G	G	G	G	Gx54	Gx208	Gx48	Gx49 Ax1	Gx63 Ax3	Ax65 Gx2	Gx47	Gx62	Gx65
NC_002516.2	2944903	substitution	G	G	G	G	G	G	G	G	G	G	G	G	G	G	G	G	G	G	G	G	G	G	G	G	G	G	G	G	G	G	G	G	G	G	A	G	G	A	Gx61	Gx177	Gx53	Gx53	Gx69	Gx69	Gx50	Gx76	Gx63
NC_002516.2	2945213	deletion	A	A	A	A	A	A	A	A	A	A	A	A	A	A	A	A	A	A	A	A	A	A	A	A	A	A	A	A	A	A	A	A	-	A	A	A	A	A	Ax55 Cx1	Ax217	Ax48	Ax38	Ax57	Ax50	Ax39	Ax48	Ax45 -x1
NC_002516.2	2945602	insertion-before	-	-	-	-	-	G	-	-	-	-	-	-	-	-	-	-	-	-	-	-	-	-	-	-	-	-	-	-	-	-	-	G	-	G	-	-	G	-	#VALUE!	#VALUE!	#VALUE!	#NULL!	#NULL!	Gx41 -x5	#VALUE!	#VALUE!	#VALUE!
NC_002516.2	2945602	deletion	G	G	G	G	G	G	G	G	G	G	G	G	G	G	G	G	G	G	G	G	G	G	G	G	G	G	G	-	G	G	G	G	G	G	G	G	G	G	Gx45 -x1	Gx194 Cx1 -x1	Gx50	Gx28	Gx38	Gx46	Gx30	Gx27	Gx28
NC_002516.2	2950074	substitution	C	C	C	C	C	C	C	C	C	C	C	C	C	C	C	C	C	C	C	C	C	C	C	C	C	C	C	C	T	C	C	C	C	C	C	T	C	C	Cx54	Cx216	Cx53 Ax1	Cx46	Cx61	Cx59 Gx1	Cx52	Cx66	Cx72
NC_002516.2	2951039	substitution	T	T	T	T	T	T	T	T	T	T	T	T	T	T	T	T	T	T	T	T	T	T	T	T	T	T	T	T	T	T	T	T	C	T	T	T	T	T	Tx56 Gx1	Tx205	Tx59	Tx45 Cx1	Tx57 Cx1	Tx82	Tx46	Tx52	Tx61
NC_002516.2	2951315	substitution	G	G	G	G	G	G	G	G	G	G	G	G	G	G	G	G	G	G	G	G	G	G	G	G	G	G	G	G	G	G	G	G	G	G	A	G	G	G	Gx58	Gx211	Gx48	Gx47	Gx52	Gx67	Gx54	Gx42	Gx67
NC_002516.2	2951956	deletion	G	G	G	G	G	G	G	G	G	G	G	G	G	G	G	G	G	G	G	G	G	G	G	G	G	G	G	G	G	G	G	G	-	G	G	G	G	G	Gx54	Gx185	Gx71	Gx53 -x1	Gx50	Gx54	Gx46	Gx54	Gx58
NC_002516.2	2951957	deletion	C	C	C	C	C	C	C	C	C	C	C	C	C	C	C	C	C	C	C	C	C	C	C	C	C	C	C	C	C	C	C	C	-	C	C	C	C	C	Cx55	Cx188	Cx71	Cx50 -x1	Cx49	Cx54	Cx47	Cx54	Cx59
NC_002516.2	2952693	substitution	T	T	T	T	T	T	T	T	T	T	T	T	T	T	T	T	T	T	T	T	T	T	T	T	T	T	T	T	T	T	T	T	C	T	T	T	T	T	Tx69	Tx255	Tx67	Tx61	Tx68	Tx71	Tx42	Tx57	Tx58
NC_002516.2	2952930	substitution	C	C	C	C	C	C	C	C	C	C	C	C	C	C	C	C	C	C	C	C	C	C	C	C	C	C	C	C	C	C	C	C	C	T	C	C	C	C	Cx52	Cx210	Cx49	Cx61	Cx67	Cx65	Cx42	Cx64	Cx60 Ax1
NC_002516.2	2955654	substitution	C	C	C	C	C	C	C	C	C	C	C	C	C	C	C	T	C	C	C	C	C	C	C	C	C	C	C	C	C	C	C	C	C	C	C	C	C	C	Cx26	Cx132	Cx39	Cx27	Cx27	Cx33	Cx41	Cx23	Cx27
NC_002516.2	2961069	insertion-before	-	-	-	-	-	-	-	-	-	G	-	-	-	-	-	-	-	-	-	-	-	-	-	-	-	-	-	-	-	-	-	-	-	-	-	-	-	-	#VALUE!	#VALUE!	#VALUE!	#VALUE!	#VALUE!	#VALUE!	#VALUE!	#VALUE!	#VALUE!
NC_002516.2	2962029	substitution	G	A	A	A	A	A	A	A	A	A	A	A	A	A	A	A	A	A	A	A	A	A	A	A	A	A	A	A	A	A	A	A	A	A	A	A	A	A	Gx58	Ax184 Gx1	Ax58	Ax68	Ax66	Ax80	Ax63	Ax54 Gx5	Ax62
NC_002516.2	2963039	substitution	G	G	G	G	G	G	G	G	G	G	G	G	G	A	G	G	G	G	G	G	G	G	G	G	G	G	G	G	G	G	G	G	G	G	G	G	G	G	Gx40	Gx255	Gx55	Gx40	Gx56	Gx60	Gx47	Gx50	Gx57
NC_002516.2	2963496	substitution	T	T	T	T	T	T	T	T	T	T	T	T	T	T	T	T	T	T	T	T	T	T	T	T	T	T	T	T	T	T	T	T	T	C	T	T	C	T	Tx40	Tx221 Cx1	Tx46	Tx44	Tx55	Tx67	Tx57	Tx43	Tx60
NC_002516.2	2963912	substitution	A	A	A	C	C	A	A	A	A	A	A	A	A	A	A	A	A	A	A	A	A	A	A	A	A	A	C	A	A	A	A	A	A	A	A	A	A	A	Ax46	Ax209 Cx2	Ax45	Cx52 Ax2	Cx52 Ax10	Ax63	Ax56	Ax61 Cx1	Ax61
NC_002516.2	2964224	substitution	T	T	T	T	T	T	T	T	T	T	T	T	T	T	T	T	T	T	T	T	T	T	T	T	T	T	T	C	T	T	T	T	T	C	T	T	C	T	Tx51 Gx1	Tx259	Tx53 Gx1	Tx59	Tx72	Tx74	Tx66	Tx59	Tx59 Cx1
NC_002516.2	2964321	deletion	C	C	C	C	C	C	C	C	C	C	C	C	C	C	C	C	C	C	C	C	C	C	C	C	-	-	C	C	C	C	C	C	C	C	C	C	C	C	Cx52	Cx230	Cx62	Cx63	Cx54	Cx71	Cx56	Cx62	Cx56
NC_002516.2	2964322	deletion	G	G	G	G	G	G	G	G	G	G	G	G	G	G	G	G	G	G	G	G	G	G	G	G	-	-	G	G	G	G	G	G	G	G	G	G	G	G	Gx51	Gx225	Gx60	Gx62	Gx54	Gx69	Gx57	Gx60	Gx55 Tx1
NC_002516.2	2964323	deletion	C	C	C	C	C	C	C	C	C	C	C	C	C	C	C	C	C	C	C	C	C	C	C	C	-	-	C	C	C	C	C	C	C	C	C	C	C	C	Cx51	Cx226	Cx61	Cx61	Cx56	Cx68	Cx57	Cx59	Cx54
NC_002516.2	2964324	deletion	G	G	G	G	G	G	G	G	G	G	G	G	G	G	G	G	G	G	G	G	G	G	G	G	-	-	G	G	G	G	G	G	G	G	G	G	G	G	Gx52	Gx227	Gx61	Gx60	Gx56	Gx69	Gx56	Gx58	Gx54
NC_002516.2	2964325	deletion	C	C	C	C	C	C	C	C	C	C	C	C	C	C	C	C	C	C	C	C	C	C	C	C	-	-	C	C	C	C	C	C	C	C	C	C	C	C	Cx51	Cx228	Cx59	Cx59	Cx55	Cx69	Cx55	Cx58	Cx52 Tx1
NC_002516.2	2964326	deletion	T	T	T	T	T	T	T	T	T	T	T	T	T	T	T	T	T	T	T	T	T	T	T	T	-	-	T	T	T	T	T	T	T	T	T	T	T	T	Tx51	Tx223	Tx58	Tx59	Tx54	Tx66 Cx1	Tx54 Ax1	Tx57	Tx52
NC_002516.2	2964327	deletion	G	G	G	G	G	G	G	G	G	G	G	G	G	G	G	G	G	G	G	G	G	G	G	G	-	-	G	G	G	G	G	G	G	G	G	G	G	G	Gx49	Gx222	Gx57	Gx59	Gx53	Gx67	Gx54	Gx56	Gx49
NC_002516.2	2964328	deletion	G	G	G	G	G	G	G	G	G	G	G	G	G	G	G	G	G	G	G	G	G	G	G	G	-	-	G	G	G	G	G	G	G	G	G	G	G	G	Gx49	Gx222	Gx55	Gx59	Gx52	Gx65	Gx56	Gx57	Gx48
NC_002516.2	2964329	deletion	A	A	A	A	A	A	A	A	A	A	A	A	A	A	A	A	A	A	A	A	A	A	A	A	-	-	A	A	A	A	A	A	A	A	A	A	A	A	Ax49	Ax220	Ax54	Ax57	Ax53	Ax65	Ax58	Ax57	Ax48
NC_002516.2	2964330	deletion	A	A	A	A	A	A	A	A	A	A	A	A	A	A	A	A	A	A	A	A	A	A	A	A	-	-	A	A	A	A	A	A	A	A	A	A	A	A	Ax49	Ax221	Ax54	Ax56	Ax53	Ax65	Ax59	Ax56	Ax48
NC_002516.2	2964331	deletion	G	G	G	G	G	G	G	G	G	G	G	G	G	G	G	G	G	G	G	G	G	G	G	G	-	-	G	G	G	G	G	G	G	G	G	G	G	G	Gx50	Gx223	Gx53	Gx56	Gx51	Gx64	Gx58	Gx56	Gx49
NC_002516.2	2964332	deletion	C	C	C	C	C	C	C	C	C	C	C	C	C	C	C	C	C	C	C	C	C	C	C	C	-	-	C	C	C	C	C	C	C	C	C	C	C	C	Cx52	Cx222	Cx53	Cx54 Tx1	Cx48	Cx64	Cx58	Cx55	Cx49
NC_002516.2	2966259	substitution	T	T	T	T	T	T	T	T	T	T	T	T	T	T	T	T	T	T	T	T	T	T	T	T	T	T	T	C	T	T	T	T	T	C	T	T	C	T	Tx52	Tx219	Tx35	Tx38	Tx33	Tx48	Tx35	Tx36	Tx35
NC_002516.2	2966360	substitution	T	T	T	T	T	T	T	T	T	T	T	T	T	T	T	T	T	T	T	T	T	T	T	T	T	T	T	T	T	T	T	C	C	T	C	T	T	C	Tx51	Tx219	Tx53	Tx38	Tx54	Tx59	Tx50	Tx47 Cx1	Tx56
NC_002516.2	2966614	substitution	G	G	G	G	G	A	G	G	G	G	G	G	G	G	G	G	G	G	G	G	G	G	G	G	G	G	G	G	G	G	G	G	G	G	G	G	G	G	Gx68	Gx191	Gx62	Gx44 Ax2	Gx54 Ax4	Ax55 Gx2	Gx53	Gx64	Gx66
NC_002516.2	2966912	substitution	G	G	G	G	G	G	G	G	G	G	G	G	G	G	G	G	G	G	G	G	G	G	G	G	G	G	G	G	G	G	G	A	A	G	A	G	G	A	Gx51	Gx167	Gx50	Gx43	Gx62	Gx47	Gx55	Gx64	Gx53
NC_002516.2	2972603	deletion	C	C	C	C	C	-	C	C	C	C	C	C	C	C	C	C	C	C	C	C	C	C	C	C	C	C	C	C	C	C	C	C	C	C	C	C	C	C	Cx59	Cx201	Cx57	Cx65 -x1	Cx59 -x2	#NULL!	Cx47	Cx64	Cx50
NC_002516.2	2973297	substitution	G	G	G	G	G	G	G	G	G	G	G	G	G	G	G	G	G	G	G	G	G	G	G	G	G	G	G	G	G	G	G	A	A	G	G	G	G	G	Gx59	Gx165	Gx51	Gx51	Gx60	Gx59	Gx59 Tx1	Gx51	Gx68
NC_002516.2	2974344	substitution	T	T	T	T	T	C	T	T	T	T	T	T	T	T	T	T	T	T	T	T	T	T	T	T	T	T	T	T	T	T	T	T	T	T	T	T	T	T	Tx50	Tx167	Tx49	Tx42 Cx1	Tx43 Cx3	Cx58 Tx6	Tx40 Ax1	Tx45 Cx1	Tx53
NC_002516.2	2974877	substitution	C	C	C	C	C	C	C	C	C	C	C	C	C	C	C	C	C	C	C	C	C	C	C	C	C	C	C	C	C	C	C	C	C	C	T	C	C	T	Cx50	Cx193	Cx65	Cx56	Cx68	Cx60	Cx54	Cx56	Cx55
NC_002516.2	2976262	substitution	G	G	G	G	G	G	G	G	G	G	G	G	G	G	G	G	G	G	G	G	G	G	G	G	G	G	G	A	G	G	G	G	G	A	G	G	A	G	Gx66	Gx185	Gx49	Gx53	Gx68	Gx47	Gx60	Gx59 Cx1	Gx47
NC_002516.2	2979865	substitution	T	T	T	T	T	C	T	T	T	T	T	T	T	T	T	T	T	T	T	T	T	T	T	T	T	T	T	T	T	T	T	T	T	T	T	T	T	T	Tx58 Gx1	Tx90	Tx62	Tx60	Tx56 Cx4	Cx69 Tx4	Tx44 Ax1 Gx1	Tx57 Cx2	Tx65
NC_002516.2	2983889	substitution	A	G	G	G	G	G	G	G	G	G	G	G	G	G	G	G	G	G	G	G	G	G	G	G	G	G	G	G	G	G	G	G	G	G	G	G	G	G	Ax49	Gx105 Ax1	Gx57	Gx48	Gx56	Gx62	Gx49 Ax1	Gx51 Ax6	Gx59
NC_002516.2	2983993	substitution	C	C	C	C	C	C	C	C	C	C	C	C	C	C	C	C	C	C	C	C	C	C	C	C	C	C	C	A	C	C	C	C	C	A	C	C	A	C	Cx64	Cx213	Cx56	Cx60	Cx81	Cx66	Cx54	Cx66	Cx48
NC_002516.2	2985673	substitution	G	G	G	G	G	G	G	G	G	G	G	G	G	G	G	G	G	G	G	G	G	G	G	G	G	G	G	A	G	G	G	A	A	A	A	G	A	A	Gx59	Gx195	Gx66	Gx68	Gx50	Gx69	Gx61 Tx1	Gx62	Gx67 Ax1
NC_002516.2	2989637	substitution	A	G	G	G	G	G	G	G	G	G	G	G	G	G	G	G	G	G	G	G	G	G	G	G	G	G	G	G	G	G	G	G	G	G	G	G	G	G	Ax59	Gx211	Gx61	Gx54	Gx70	Gx67	Gx46	Gx68	Gx66
NC_002516.2	2991140	substitution	G	G	G	G	G	A	G	G	G	G	G	G	G	G	G	G	G	G	G	G	G	G	G	G	G	G	G	G	G	G	G	G	G	G	G	G	G	G	Gx77	Gx247	Gx62	Gx62 Ax2	Gx49 Ax6	Ax57 Gx3	Gx43	Gx60	Gx66
NC_002516.2	2992339	substitution	G	G	G	G	G	G	G	G	G	G	G	G	G	G	G	G	G	G	G	G	G	G	G	G	G	G	G	G	G	G	G	G	G	G	G	G	G	A	Gx64	Gx167	Gx59	Gx48	Gx71	Gx58	Gx52 Ax1	Gx55	Gx57
NC_002516.2	2994984	substitution	G	G	G	G	G	G	G	G	G	G	G	G	G	G	G	G	G	G	G	G	G	G	G	G	G	G	G	A	G	G	G	A	A	A	A	G	A	A	Gx56	Gx195	Gx61	Gx57	Gx72	Gx54	Gx51	Gx65	Gx39
NC_002516.2	2995297	substitution	G	G	G	G	G	G	G	G	T	G	G	G	G	G	G	G	G	G	G	G	G	G	G	G	G	G	G	G	G	G	G	G	G	G	G	G	G	G	Gx68	Gx238	Gx56 Ax1	Gx58 Tx1	Gx57	Gx59	Gx41	Gx63	Tx48
NC_002516.2	2995568	substitution	T	T	T	T	T	T	T	T	T	T	T	T	T	T	T	T	T	T	T	T	T	T	T	T	T	T	T	T	T	T	T	T	C	T	T	T	T	T	Tx63	Tx232 Gx1	Tx60	Tx68	Tx48	Tx69	Tx37	Tx55 Gx1	Tx55
NC_002516.2	2997831	substitution	G	G	G	G	G	G	G	G	G	G	G	G	G	G	G	G	G	G	G	G	G	G	G	G	G	G	G	A	G	G	G	G	G	A	G	G	A	G	Gx52	Gx135	Gx51	Gx60	Gx60	Gx60	Gx39	Gx59	Gx51
NC_002516.2	3002351	substitution	G	G	G	G	G	G	G	G	G	G	G	G	G	G	G	G	G	G	G	G	G	G	G	G	G	G	G	A	G	G	G	G	G	A	G	G	A	G	Gx50	Gx228	Gx46 Tx1	Gx50	Gx59	Gx65	Gx43	Gx67	Gx60
NC_002516.2	3016094	substitution	T	T	T	T	T	T	C	T	T	T	T	T	T	T	T	T	T	T	T	T	T	T	T	T	T	T	T	T	T	T	T	T	T	T	T	T	T	T	Tx90 Cx1	Tx212	Tx71	Tx68	Tx92 Cx1	Tx84 Cx5 Ax1	Cx73 Tx1	Tx75	Tx96
NC_002516.2	3016248	substitution	G	G	G	G	G	G	G	G	G	G	G	G	G	G	G	G	G	G	G	G	G	G	G	G	G	G	G	G	G	G	G	G	A	G	G	G	G	G	Gx88	Gx200	Gx64	Gx75	Gx74	Gx72 Tx1	Gx80 Tx1	Gx66	Gx69
NC_002516.2	3017721	substitution	C	C	C	C	C	C	C	C	C	C	C	C	C	C	C	C	C	C	C	C	C	C	C	C	C	C	C	C	C	C	C	T	T	C	T	C	C	T	Cx65	Cx223	Cx73	Cx55	Cx73	Cx52	Cx57	Cx65	Cx63
NC_002516.2	3018887	insertion-before	-	-	-	-	-	-	-	-	-	-	-	-	-	-	-	-	-	-	-	-	-	-	-	-	-	-	-	-	-	-	-	-	G	-	-	-	-	-	#VALUE!	#VALUE!	#VALUE!	#VALUE!	#VALUE!	#VALUE!	#VALUE!	#VALUE!	#VALUE!
NC_002516.2	3020959	deletion	G	G	G	G	G	G	G	G	G	G	G	G	G	G	G	G	G	G	G	G	G	G	G	G	G	G	G	-	G	G	G	-	-	G	-	G	G	-	Gx61	Gx181	Gx49	Gx55	Gx61 Tx1 -x1	Gx47	Gx38 -x1 Tx1	Gx52 Tx2	Gx54
NC_002516.2	3022917	substitution	T	T	T	T	T	T	T	T	T	T	T	T	T	T	T	T	T	T	T	T	T	T	T	T	T	T	T	T	T	T	T	T	T	T	C	T	T	T	Tx54	Tx242	Tx52	Tx64	Tx90	Tx55 Cx1	Tx38	Tx72	Tx55
NC_002516.2	3027272	substitution	C	C	C	C	C	T	C	C	C	C	C	C	C	C	C	C	C	C	C	C	C	C	C	C	C	C	C	C	C	C	C	C	C	C	C	C	C	C	Cx59	Cx150	Cx72	Cx75 Tx1	Cx71 Tx3	Tx71 Cx8	Cx55	Cx81	Cx65
NC_002516.2	3027643	substitution	T	T	T	T	T	T	T	T	T	T	T	T	T	T	T	T	T	T	T	T	T	T	T	T	T	T	T	T	T	T	T	C	T	T	T	T	T	T	Tx56	Tx189	Tx58	Tx65	Tx56	Tx44	Tx33	Tx49	Tx45
NC_002516.2	3027769	substitution	G	G	G	G	G	A	G	G	G	G	G	G	G	G	G	G	G	G	G	G	G	G	G	G	G	G	G	G	G	G	G	G	G	G	G	G	G	G	Gx55	Gx217	Gx66	Gx67 Ax4	Gx75 Ax7	Ax59 Gx2	Gx45	Gx57	Gx58
NC_002516.2	3027776	substitution	G	G	G	G	G	A	G	G	G	G	G	G	G	G	G	G	G	G	G	G	G	G	G	G	G	G	G	G	G	G	G	G	G	G	G	G	G	G	Gx55	Gx214	Gx64	Gx67 Ax4	Gx78 Ax6	Ax60 Gx2	Gx42	Gx57 Tx1	Gx61
NC_002516.2	3035580	substitution	G	G	G	G	G	G	G	G	G	G	G	G	G	G	G	G	G	G	G	G	G	G	G	G	G	G	G	G	G	G	C	G	G	G	G	G	G	G	Gx46	Gx93	Gx70	Gx61	Gx71 Tx1	Gx67	Gx45	Gx66	Gx57 Ax1
NC_002516.2	3036568	substitution	C	G	G	G	G	G	C	G	G	G	G	G	G	G	G	G	G	G	G	G	G	G	G	G	G	G	G	G	G	G	G	G	G	G	G	G	G	G	Cx73	Gx215 Cx88	Gx45 Cx8	Gx59 Cx11	Gx55 Cx16	Gx49 Cx14	Cx34 Gx2	Gx56 Cx14	Gx55 Cx11
NC_002516.2	3036580	substitution	G	C	C	C	C	C	G	C	C	C	C	C	C	C	C	C	C	C	C	C	C	C	C	C	C	C	C	C	C	C	C	C	C	C	C	C	C	C	Gx75	Cx215 Gx94	Cx48 Gx8	Cx62 Gx9	Cx60 Gx17	Cx49 Gx17 -x1	Gx32 Cx2	Cx57 Gx17	Cx61 Gx13
NC_002516.2	3036649	substitution	G	G	G	G	G	G	C	G	G	G	G	G	G	G	G	G	G	G	G	G	G	G	G	G	G	G	G	G	G	G	G	G	G	G	G	G	G	G	Gx62 Cx24	Gx202 Cx69	Gx49 Cx10	Gx39 Cx16	Gx45 Cx24	Gx54 Cx27	Cx28 Gx4	Gx46 Cx15	Gx43 Cx19
NC_002516.2	3036658	substitution	A	A	A	A	A	A	G	A	A	A	A	A	A	A	A	A	A	A	A	A	A	A	A	A	A	A	A	A	A	A	A	A	A	A	A	A	A	A	Ax62 Gx23	Ax210 Gx58	Ax53 Gx10	Ax44 Gx14	Ax46 Gx22	Ax51 Gx25 Cx1	Gx24 Ax4	Ax50 Gx13	Ax38 Gx15
NC_002516.2	3037360	substitution	G	G	G	G	G	G	A	G	G	G	G	G	G	G	G	G	G	G	G	G	G	G	G	G	G	G	G	G	G	G	G	G	G	G	G	G	G	G	Gx64	Gx224	Gx64	Gx65	Gx74	Gx55	Ax13 Gx3	Gx65	Gx73
NC_002516.2	3037375	substitution	T	T	T	T	T	T	C	T	T	T	T	T	T	T	T	T	T	T	T	T	T	T	T	T	T	T	T	T	T	T	T	T	T	T	T	T	T	T	Tx63	Tx209	Tx59	Tx62	Tx75	Tx57	Cx17 Tx3	Tx70 Gx1	Tx67
NC_002516.2	3037381	substitution	A	A	A	A	A	A	G	A	A	A	A	A	A	A	A	A	A	A	A	A	A	A	A	A	A	A	A	A	A	A	A	A	A	A	A	A	A	A	Ax62 Tx1	Ax217	Ax54 Cx1	Ax66	Ax78	Ax56	Gx19 Ax3	Ax68	Ax62
NC_002516.2	3037438	substitution	A	A	A	A	A	A	G	A	A	A	A	A	A	A	A	A	A	A	A	A	A	A	A	A	A	A	A	A	A	A	A	A	A	A	A	A	A	A	Ax56	Ax213	Ax48 Tx1	Ax59 Tx1	Ax65	Ax45 Gx2	Gx22 Ax2	Ax60	Ax51
NC_002516.2	3037531	substitution	C	C	C	C	C	C	G	C	C	C	C	C	C	C	C	C	C	C	C	C	C	C	C	C	C	C	C	C	C	C	C	C	C	C	C	C	C	C	Cx64	Cx161	Cx47	Cx34 Ax1	Cx52	Cx50 Gx2	Gx29 Cx2	Cx49	Cx67
NC_002516.2	3037565	substitution	G	G	G	G	G	G	T	G	G	G	G	G	G	G	G	G	G	G	G	G	G	G	G	G	G	G	G	G	G	G	G	G	G	G	G	G	G	G	Gx50	Gx168	Gx47	Gx37	Gx57 Ax1	Gx45	Tx29 Gx2	Gx42	Gx57
NC_002516.2	3037566	substitution	C	C	C	C	C	C	T	C	C	C	C	C	C	C	C	C	C	C	C	C	C	C	C	C	C	C	C	C	C	C	C	C	C	C	C	C	C	C	Cx49	Cx168	Cx46	Cx37	Cx59	Cx45	Tx28 Cx2	Cx42	Cx57
NC_002516.2	3037572	substitution	C	C	C	C	C	C	A	C	C	C	C	C	C	C	C	C	C	C	C	C	C	C	C	C	C	C	C	C	C	C	C	C	C	C	C	C	C	C	Cx46	Cx175	Cx41	Cx40	Cx65	Cx42	Ax25 Cx2	Cx45	Cx56
NC_002516.2	3037573	substitution	G	G	G	G	G	G	T	G	G	G	G	G	G	G	G	G	G	G	G	G	G	G	G	G	G	G	G	G	G	G	G	G	G	G	G	G	G	G	Gx47	Gx176	Gx39 Tx1 Cx1	Gx40	Gx65	Gx41	Tx25 Gx2	Gx44	Gx56
NC_002516.2	3037582	substitution	A	A	A	A	A	A	G	A	A	A	A	A	A	A	A	A	A	A	A	A	A	A	A	A	A	A	A	A	A	A	A	A	A	A	A	A	A	A	Ax50	Ax174	Ax39 Tx1	Ax44	Ax68	Ax41	Gx22 Ax2	Ax47	Ax55
NC_002516.2	3037584	insertion-before	-	-	-	-	-	-	A	-	-	-	-	-	-	-	-	-	-	-	-	-	-	-	-	-	-	-	-	-	-	-	-	-	-	-	-	-	-	-	#VALUE!	#VALUE!	#VALUE!	#VALUE!	#VALUE!	#VALUE!	Ax20 -x3	#VALUE!	#VALUE!
NC_002516.2	3037588	deletion	C	C	C	C	C	C	-	C	C	C	C	C	C	C	C	C	C	C	C	C	C	C	C	C	C	C	C	C	C	C	C	C	C	C	C	C	C	C	Cx57	Cx179	Cx41	Cx40	Cx68	Cx46	#NULL!	Cx52	Cx55
NC_002516.2	3038119	substitution	C	C	C	C	C	C	C	C	C	C	C	C	C	C	C	C	C	C	C	C	C	C	C	C	C	C	C	T	C	C	C	C	C	C	C	C	C	C	Cx75	Cx207	Cx77	Cx60	Cx73	Cx75	Cx55	Cx64	Cx54 Gx1
NC_002516.2	3042272	substitution	T	C	C	C	C	C	C	C	C	C	C	C	C	C	C	C	C	C	C	C	C	C	C	C	C	C	C	C	C	C	C	C	C	C	C	C	C	C	Tx52	Cx145	Cx42	Cx38	Cx49 Ax1	Cx43	Cx33	Cx44	Cx49
NC_002516.2	3042932	substitution	G	G	G	G	G	G	G	G	G	G	G	G	G	G	G	G	G	G	G	G	G	G	G	G	G	G	G	A	G	G	G	G	G	A	G	G	A	G	Gx54	Gx101 -x1	Gx62	Gx68	Gx72	Gx78	Gx48	Gx67	Gx69
NC_002516.2	3047530	substitution	G	G	G	G	G	G	G	G	G	G	G	G	G	G	G	G	G	G	G	G	G	G	G	G	G	G	G	G	G	G	G	A	A	G	A	G	G	A	Gx66	Gx212	Gx64	Gx72	Gx69	Gx75	Gx47	Gx63	Gx60
NC_002516.2	3050867	substitution	T	T	T	T	T	T	T	T	T	T	T	T	T	T	T	T	T	T	T	T	T	T	T	T	T	T	T	T	T	T	T	C	C	T	C	T	T	C	Tx77	Tx200	Tx76	Tx54	Tx69	Tx62	Tx53	Tx66 Ax1	Tx56
NC_002516.2	3058351	substitution	A	A	A	A	A	A	A	A	A	A	A	A	A	A	A	A	A	A	A	A	G	A	A	A	A	A	A	A	A	A	A	A	A	A	A	A	A	A	Ax73	Ax194 Gx1	Ax73	Ax59	Ax75	Ax69	Ax44	Ax76	Ax77
NC_002516.2	3059447	substitution	G	G	G	G	G	G	G	G	G	G	G	G	G	G	G	G	G	G	G	G	G	G	G	G	G	G	G	G	G	G	G	A	A	G	G	G	G	G	Gx69	Gx220	Gx70	Gx64	Gx60	Gx45	Gx49	Gx54	Gx52
NC_002516.2	3064830	substitution	G	G	G	G	G	G	G	G	G	G	G	G	G	G	G	G	G	G	G	G	G	G	G	G	G	G	G	G	G	G	G	G	G	G	G	G	G	A	Gx57	Gx153	Gx58	Gx67	Gx59	Gx62	Gx56	Gx52	Gx56
NC_002516.2	3065722	substitution	C	C	C	C	C	T	C	C	C	C	C	C	C	C	C	C	C	C	C	C	C	C	C	C	C	C	C	C	C	C	C	C	C	C	C	C	C	C	Cx58	Cx201	Cx59	Cx52 Tx1	Cx65 Tx2	Tx68 Gx1 Cx1	Cx47	Cx45	Cx63
NC_002516.2	3068698	substitution	G	G	G	G	G	G	G	G	G	G	G	G	G	G	G	G	G	G	G	G	G	G	G	G	G	G	G	G	G	G	G	G	G	A	G	G	G	G	Gx53	Gx212	Gx53	Gx70	Gx69	Gx52	Gx49	Gx56 Cx2	Gx59 Cx1
NC_002516.2	3069683	substitution	G	G	G	G	G	A	G	G	G	G	G	G	G	G	G	G	G	G	G	G	G	G	G	G	G	G	G	G	G	G	G	G	G	G	G	G	G	G	Gx62	Gx185	Gx52	Gx60 Ax3	Gx55 Ax2	Ax59 Gx6	Gx51	Gx51 Tx1	Gx55
NC_002516.2	3070807	substitution	G	G	G	G	G	G	G	G	G	G	G	G	G	G	G	G	G	G	G	G	G	G	G	G	G	G	G	G	G	G	G	G	G	A	G	G	G	G	Gx76	Gx137	Gx81	Gx62	Gx80	Gx71	Gx50	Gx55	Gx67
NC_002516.2	3071287	substitution	A	A	A	A	A	A	G	A	A	A	A	A	A	A	A	A	A	A	A	A	A	A	A	A	A	A	A	A	A	A	A	A	A	A	A	A	A	A	Ax62	Ax197	Ax69 Tx1	Ax63 Gx1 Cx1	Ax55 Cx1	Ax68 Gx2	Gx48 Ax4	Ax68	Ax59
NC_002516.2	3072335	substitution	C	C	C	C	C	C	C	C	C	C	C	C	C	C	C	C	C	C	C	C	C	C	C	C	C	C	C	C	C	C	C	T	T	C	T	C	C	T	Cx62	Cx193	Cx62	Cx71	Cx66	Cx53	Cx37 Tx1	Cx49 Tx1	Cx58
NC_002516.2	3076105	substitution	G	G	G	G	G	G	G	G	G	G	G	G	G	G	G	G	G	G	G	G	G	G	G	G	G	G	G	G	G	G	G	A	A	G	A	G	G	A	Gx69 Tx1	Gx209	Gx45 Tx1	Gx75	Gx73	Gx60	Gx53	Gx49	Gx60
NC_002516.2	3080664	deletion	C	C	C	C	C	-	C	C	C	C	C	C	C	C	C	C	C	C	C	C	C	C	C	C	C	C	C	C	C	C	C	C	C	C	C	C	C	C	Cx64	Cx184	Cx62	Cx62 -x1	Cx69 -x6	#NULL!	Cx39	Cx73	Cx65
NC_002516.2	3080794	substitution	G	G	G	G	G	A	G	G	G	G	G	G	G	G	G	G	G	G	G	G	G	G	G	G	G	G	G	G	G	G	G	G	G	G	G	G	G	G	Gx48	Gx167	Gx55	Gx61	Gx65 Ax3	Ax60 Gx1	Gx42	Gx53 Ax1	Gx67 Cx1
NC_002516.2	3083005	substitution	C	C	C	C	C	C	C	C	C	C	C	C	C	C	C	C	C	T	C	C	C	C	C	C	C	C	C	C	C	C	C	C	C	C	C	C	C	C	Cx53	Cx151	Cx51	Cx65	Cx79	Cx80	Cx38	Cx48	Cx75
NC_002516.2	3084647	substitution	G	G	G	G	G	G	G	G	G	G	G	G	G	G	G	G	G	G	G	G	G	G	G	G	G	G	G	G	G	G	G	A	A	G	A	G	G	A	Gx52	Gx230	Gx52	Gx64	Gx70	Gx54	Gx48	Gx48	Gx39
NC_002516.2	3086229	substitution	C	C	C	C	C	C	C	C	C	C	C	C	C	C	C	C	C	C	C	C	C	C	C	C	C	C	C	C	T	C	C	C	C	C	C	T	C	C	Cx47	Cx83	Cx52	Cx51	Cx70	Cx60	Cx42	Cx47	Cx65
NC_002516.2	3100036	substitution	T	T	T	T	T	C	T	T	T	T	T	T	T	T	T	T	T	T	T	T	T	T	T	T	T	T	T	T	T	T	T	T	T	T	T	T	T	T	Tx52 Gx1	Tx199	Tx50	Tx53	Tx67 Cx5 Ax1	Cx66 Tx10	Tx80 Gx1	Tx81	Tx65
NC_002516.2	3101832	substitution	G	G	G	G	G	G	G	A	G	G	G	G	G	G	G	G	G	G	G	G	G	G	G	G	G	G	G	G	G	G	G	G	G	G	G	G	G	G	Gx49	Gx189	Gx67	Gx50	Gx57	Gx61 Ax4	Gx35 Ax1	Ax54 Gx8	Gx46
NC_002516.2	3108308	substitution	G	G	G	G	G	G	G	G	G	G	G	G	G	A	G	G	G	G	G	G	G	G	G	G	G	G	G	G	G	G	G	G	G	G	G	G	G	G	Gx47	Gx215 Ax1 -x1	Gx49	Gx49	Gx60	Gx66	Gx48	Gx56	Gx46
NC_002516.2	3108550	substitution	T	T	T	T	T	T	T	T	T	T	T	T	T	T	T	T	T	T	T	T	T	T	T	T	T	T	T	C	T	T	T	C	C	C	C	T	C	C	Tx55	Tx147	Tx60	Tx71	Tx76	Tx70 Gx1	Tx47	Tx48	Tx63
NC_002516.2	3108922	substitution	T	T	T	T	T	T	T	T	T	T	T	T	T	T	T	T	T	T	T	T	T	T	T	T	T	T	T	T	T	T	T	C	T	T	T	T	T	T	Tx65	Tx182	Tx58	Tx65	Tx90	Tx65	Tx64	Tx60	Tx47
NC_002516.2	3113469	substitution	T	T	T	T	T	T	T	T	T	T	T	T	T	T	T	T	T	T	T	T	T	T	T	T	T	T	T	T	T	T	T	T	T	T	T	T	T	C	Tx37	Tx177	Tx24	Tx30	Tx43	Tx29	Tx18 Gx1	Tx30	Tx38
NC_002516.2	3113841	substitution	G	G	G	G	G	G	G	G	G	G	G	G	G	G	G	G	G	G	G	G	G	G	G	G	G	G	G	G	G	G	G	A	A	G	A	G	G	A	Gx58	Gx213 Tx1	Gx42	Gx49	Gx52	Gx57	Gx45	Gx60 Cx1	Gx52
NC_002516.2	3116496	insertion-before	-	-	-	-	-	-	-	-	-	-	-	-	-	-	-	-	-	-	-	-	-	-	-	-	-	-	-	C	-	-	-	-	-	C	-	-	C	-	#VALUE!	#VALUE!	#VALUE!	#VALUE!	#VALUE!	#VALUE!	#VALUE!	#VALUE!	#NULL!
NC_002516.2	3116496	deletion	C	C	C	C	C	C	C	C	C	C	C	C	C	C	C	C	C	C	C	C	C	C	C	C	C	C	C	C	C	C	C	-	-	C	-	C	C	-	Cx58	Cx176 Tx1	Cx62	Cx64 -x1	Cx60	Cx52	Cx49	Cx57	Cx60
NC_002516.2	3117236	substitution	T	T	T	T	T	T	T	T	T	T	T	T	T	T	T	T	T	T	T	T	T	T	T	T	T	T	T	T	T	T	T	T	T	C	T	T	C	T	Tx45	Tx208	Tx34	Tx47	Tx37	Tx61	Tx39	Tx33	Tx32
NC_002516.2	3118925	substitution	T	T	T	T	T	T	T	T	T	T	T	T	T	T	T	T	T	T	T	T	T	T	T	T	T	T	T	T	T	T	T	T	T	T	T	T	C	T	Tx67	Tx212	Tx66	Tx58	Tx64	Tx61	Tx52	Tx60	Tx61
NC_002516.2	3119753	substitution	C	C	T	C	C	C	C	C	C	C	C	C	C	C	C	C	C	C	T	C	C	C	C	C	C	C	C	C	C	C	C	C	C	C	C	C	C	C	Cx86	Cx263	Tx75	Cx79	Cx75	Cx63	Cx63	Cx67	Cx73
NC_002516.2	3120250	substitution	G	G	G	G	G	G	A	G	G	G	G	G	G	G	G	G	G	G	G	G	G	G	G	G	G	G	G	G	G	G	G	G	G	G	G	G	G	G	Gx69	Gx223	Gx62	Gx48	Gx59 Ax1 Tx1	Gx48 Ax5	Ax56 Gx3	Gx50	Gx60
NC_002516.2	3120973	substitution	T	T	T	T	T	T	T	T	T	T	T	T	T	T	T	T	T	T	T	T	T	T	T	T	T	T	T	T	T	T	T	T	T	T	C	T	T	T	Tx50	Tx200 Gx1	Tx52	Tx46	Tx65	Tx49	Tx28 Gx1	Tx46	Tx34
NC_002516.2	3122222	substitution	G	G	G	G	G	A	G	G	G	G	G	G	G	G	G	G	G	G	G	G	G	G	G	G	G	G	G	G	G	G	G	G	G	G	G	G	G	G	Gx64	Gx207	Gx59	Gx72 Tx1 Cx1	Gx58 Ax1	Ax45 Gx4	Gx52	Gx63 Ax1	Gx56 Tx1
NC_002516.2	3122597	substitution	C	C	C	C	C	T	C	C	C	C	C	C	C	C	C	C	C	C	C	C	C	C	C	C	C	C	C	C	C	C	C	C	C	C	C	C	C	C	Cx61 Ax1	Cx231	Cx62	Cx51 Tx2	Cx48 Tx4	Tx71 Cx8	Cx65	Cx72	Cx75
NC_002516.2	3126481	deletion	C	C	C	C	C	C	C	C	C	C	C	C	C	C	C	C	C	C	C	C	-	C	C	C	C	C	C	C	C	C	C	C	C	C	C	C	C	C	Cx56	Cx202	Cx62	Cx58	Cx63	Cx61	Cx31 -x1	Cx76	Cx60
NC_002516.2	3133872	substitution	G	G	G	G	G	G	G	G	G	G	G	G	G	G	G	G	G	G	G	G	G	G	G	G	G	G	G	G	G	G	G	A	A	G	A	G	G	A	Gx57	Gx183	Gx48	Gx57	Gx44	Gx58	Gx44 Tx1	Gx48	Gx48
NC_002516.2	3134542	substitution	G	G	G	G	G	G	G	G	G	G	G	G	G	G	G	G	G	G	G	G	G	G	G	G	G	G	G	G	G	G	G	G	G	A	G	G	A	G	Gx57	Gx227	Gx59	Gx47	Gx75	Gx53	Gx40	Gx60	Gx60
NC_002516.2	3135964	deletion	G	G	G	G	G	G	G	G	G	G	G	G	G	G	G	G	G	G	G	G	G	G	G	G	G	G	G	G	G	G	G	G	G	G	-	G	G	G	Gx47	Gx82 Tx1	Gx68 Tx1	Gx51	Gx75 -x1	Gx62	Gx54	Gx54	Gx63
NC_002516.2	3135971	insertion-before	-	-	-	-	-	G	-	-	-	-	-	-	-	-	-	-	-	-	-	-	-	-	-	-	-	-	-	-	-	-	-	-	-	-	-	-	-	-	#VALUE!	#VALUE!	#VALUE!	#VALUE!	#NULL!	Gx63 -x4 GGx1	#VALUE!	#VALUE!	#VALUE!
NC_002516.2	3137858	substitution	T	T	T	T	T	C	T	T	T	T	T	T	T	T	T	T	T	T	T	T	T	T	T	T	T	T	T	T	T	T	T	T	T	T	T	T	T	T	Tx64	Tx212	Tx56	Tx80 Cx1	Tx60 Cx3	Cx75 Tx2	Tx64	Tx69	Tx71
NC_002516.2	3138552	substitution	G	G	G	G	G	G	G	G	G	G	G	G	G	G	G	G	G	G	G	G	G	G	G	G	G	G	G	A	G	G	G	G	G	G	G	G	G	G	Gx61	Gx210	Gx63	Gx46	Gx79	Gx60 Ax1	Gx59	Gx45	Gx67
NC_002516.2	3138944	substitution	G	G	G	G	G	A	G	G	G	G	G	G	G	G	G	G	G	G	G	G	G	G	G	G	G	G	G	G	G	G	G	G	G	G	G	G	G	G	Gx24 Tx1	Gx136 Cx1	Gx53	Gx34	Gx60 Ax2	Ax47 Gx4	Gx41	Gx51 Tx1	Gx37
NC_002516.2	3139659	substitution	G	G	G	G	G	G	G	G	G	G	G	G	G	G	G	G	G	G	G	G	G	G	G	G	G	G	G	G	G	G	G	A	A	G	A	G	G	A	Gx56	Gx191	Gx48	Gx62	Gx72	Gx57	Gx42	Gx44	Gx37
NC_002516.2	3140787	insertion-before	-	-	-	-	-	C	-	-	-	-	-	-	-	-	-	-	-	-	-	-	-	-	-	-	-	-	-	-	-	-	-	-	-	-	-	-	-	-	#VALUE!	#VALUE!	#VALUE!	#NULL!	#NULL!	Cx70 -x5	#NULL!	#NULL!	#VALUE!
NC_002516.2	3141581	deletion	G	G	G	G	G	G	G	G	G	G	G	G	G	G	G	G	G	G	G	G	G	G	G	G	G	G	G	G	G	G	G	G	G	G	G	G	-	G	Gx62	Gx154 Cx1	Gx63 Ax1	Gx75	Gx101	Gx68	Gx50	Gx80 Cx1	Gx74
NC_002516.2	3143943	substitution	C	C	C	C	C	T	C	C	C	C	C	C	C	C	C	C	C	C	C	C	C	C	C	C	C	C	C	C	C	C	C	C	C	C	C	C	C	C	Cx73	Cx191	Cx58	Cx57 Tx2	Cx62 Tx2	Tx64 Cx1	Cx57	Cx56	Cx67
NC_002516.2	3144338	insertion-before	-	-	-	-	-	-	-	-	-	-	-	-	-	-	-	-	-	-	-	-	-	-	-	-	-	-	-	-	-	-	-	C	CC	-	-	-	-	-	#VALUE!	#VALUE!	#VALUE!	#VALUE!	#VALUE!	#VALUE!	#VALUE!	#VALUE!	#VALUE!
NC_002516.2	3146357	deletion	C	C	C	C	C	C	C	C	C	C	C	C	C	C	C	C	C	C	C	C	C	C	C	C	C	C	C	-	C	C	C	C	C	-	C	C	-	C	Cx62	Cx159	Cx64	Cx55 Tx1	Cx63	Cx68 Ax1	Cx56	Cx63 -x1	Cx60
NC_002516.2	3146358	deletion	G	G	G	G	G	G	G	G	G	G	G	G	G	G	G	G	G	G	G	G	G	G	G	G	G	G	G	-	G	G	G	G	G	-	G	G	-	G	Gx62	Gx158	Gx64	Gx56	Gx64	Gx67	Gx57	Gx63 Cx1 -x1	Gx55 Ax1 Cx1
NC_002516.2	3148919	substitution	T	T	T	T	T	T	T	T	T	T	T	T	T	T	T	T	T	T	T	T	T	T	T	T	T	T	T	T	T	T	T	C	C	T	C	T	T	C	Tx67 Cx1	Tx276	Tx69	Tx59	Tx63 Gx1	Tx66	Tx58	Tx63	Tx62
NC_002516.2	3151054	substitution	G	G	G	G	G	G	G	G	G	G	G	G	G	G	G	G	G	G	G	G	G	G	G	G	G	G	A	G	G	G	G	G	G	G	G	G	G	G	Gx78	Gx227	Gx65	Gx68	Gx93 Ax1	Gx74 Ax2	Gx66	Gx56	Gx75 Ax1 Tx1
NC_002516.2	3156659	substitution	G	G	G	G	G	G	G	G	G	G	G	G	G	G	G	G	G	G	G	G	G	G	G	G	G	G	G	G	G	G	G	A	A	G	A	G	G	A	Gx64	Gx177	Gx43	Gx50	Gx69	Gx64	Gx49	Gx59	Gx53
NC_002516.2	3157607	substitution	G	G	G	G	G	G	A	G	G	G	G	G	G	G	G	G	G	G	G	G	G	G	G	G	G	G	G	G	G	G	G	G	G	G	G	G	G	G	Gx75	Gx191	Gx65	Gx63	Gx81 Ax2	Gx61 Ax2	Ax45 Gx6	Gx67	Gx69
NC_002516.2	3158395	substitution	T	T	T	T	T	T	T	T	T	T	T	T	T	T	T	T	T	T	T	T	T	T	T	T	T	T	T	C	T	T	T	T	T	C	T	T	C	T	Tx76	Tx223	Tx67	Tx74	Tx59	Tx60	Tx58	Tx60	Tx64
NC_002516.2	3158473	substitution	G	G	G	G	G	G	G	G	G	G	G	G	G	G	G	G	G	G	G	G	G	G	G	G	G	G	G	G	G	G	G	G	G	G	A	G	G	A	Gx72	Gx223	Gx68	Gx68 Tx1	Gx67	Gx91	Gx69	Gx71	Gx66
NC_002516.2	3158504	substitution	T	T	T	T	T	T	T	T	T	T	T	T	T	T	T	T	T	T	T	T	T	T	T	T	T	T	T	C	T	T	T	T	T	C	T	T	C	T	Tx61	Tx207	Tx59	Tx60	Tx69	Tx75	Tx60	Tx64	Tx61
NC_002516.2	3164200	substitution	A	A	A	A	A	A	A	A	A	A	A	A	A	A	A	A	A	A	A	A	A	A	A	A	A	A	A	A	A	A	A	G	G	A	G	A	A	G	Ax66	Ax263	Ax69	Ax81	Ax56	Ax69	Ax52	Ax64	Ax70
NC_002516.2	3167040	substitution	G	G	G	G	G	G	G	G	G	G	G	G	G	G	G	G	G	G	G	G	G	G	G	G	G	G	G	G	G	G	G	A	G	G	G	G	G	G	Gx58	Gx194	Gx57	Gx58	Gx61	Gx70	Gx38	Gx56	Gx57
NC_002516.2	3167336	substitution	C	C	C	C	C	C	C	C	C	C	C	C	C	C	C	C	C	C	C	C	C	C	C	C	C	C	C	C	C	C	C	C	C	C	T	C	C	C	Cx54	Cx199 Gx1	Cx55	Cx73 Ax1	Cx63	Cx77	Cx46	Cx66 Tx1	Cx63
NC_002516.2	3168343	substitution	T	T	T	T	T	T	T	T	T	T	T	T	T	T	T	T	T	T	T	T	T	T	T	T	T	T	T	T	T	T	T	C	C	T	T	T	T	T	Tx70 Gx1	Tx212	Tx63	Tx63 Gx1	Tx72	Tx59	Tx38	Tx62	Tx45
NC_002516.2	3176302	substitution	G	G	G	G	G	G	G	G	G	G	G	G	G	G	G	G	G	G	G	G	G	G	G	A	G	G	G	G	G	G	G	G	G	G	G	G	G	G	Gx75	Gx227	Gx76 Ax1	Gx70 Ax1	Gx68 Tx1	Gx74	Gx54	Gx62	Gx61
NC_002516.2	3176727	insertion-before	-	-	-	-	-	-	-	-	-	-	-	-	-	-	-	-	-	-	-	-	-	-	-	-	-	-	-	-	-	-	-	-	-	-	C	-	-	-	#VALUE!	#VALUE!	#VALUE!	#VALUE!	#VALUE!	#VALUE!	#VALUE!	#VALUE!	#VALUE!
NC_002516.2	3176727	substitution	G	G	G	G	G	G	G	G	G	G	G	G	G	G	G	G	G	G	G	G	G	G	G	G	G	G	G	G	G	G	G	G	G	G	C	G	G	G	Gx56 Ax1	Gx114	Gx61	Gx81	Gx71	Gx68 Cx1	Gx57	Gx62	Gx74
NC_002516.2	3176728	deletion	C	C	C	C	C	C	C	C	C	C	C	C	C	C	C	C	C	C	C	C	C	C	C	C	C	C	C	C	C	C	C	C	C	C	C	C	-	C	Cx56	Cx113 Tx1	Cx60	Cx82	Cx71	Cx68	Cx55 Gx1	Cx62	Cx75
NC_002516.2	3178402	substitution	T	T	T	T	T	T	T	T	T	T	T	T	T	T	T	T	T	T	T	T	T	T	T	T	T	T	T	T	T	T	T	C	T	T	T	T	T	T	Tx55	Tx139	Tx72	Tx52	Tx97	Tx58	Tx51	Tx63	Tx80 Gx1
NC_002516.2	3178930	substitution	C	C	C	C	C	C	C	C	C	C	C	C	C	C	C	C	C	C	C	C	C	C	C	C	T	T	C	C	C	C	C	C	C	C	C	C	C	C	Cx58	Cx193	Cx52	Cx56	Cx36	Cx65	Cx42	Cx58	Cx61
NC_002516.2	3180127	substitution	G	G	G	G	G	A	G	G	G	G	G	G	G	G	G	G	G	G	G	G	G	G	G	G	G	G	G	G	G	G	G	G	G	G	G	G	G	G	Gx61	Gx201 Ax1	Gx61	Gx48	Gx74 Ax1	Ax44 Gx9	Gx49	Gx61	Gx67
NC_002516.2	3185625	insertion-before	-	-	-	-	-	-	-	-	-	-	-	-	-	-	-	-	-	-	-	-	-	-	-	-	-	-	-	-	-	-	-	C	C	-	C	-	-	C	#VALUE!	#VALUE!	#VALUE!	#VALUE!	#VALUE!	#VALUE!	#VALUE!	#VALUE!	#VALUE!
NC_002516.2	3187657	substitution	C	C	C	C	C	C	C	T	C	C	C	C	C	C	C	C	C	C	C	C	C	C	C	C	C	C	C	C	C	C	C	C	C	C	C	C	C	C	Cx60	Cx250	Cx65	Cx63	Cx70 Tx1	Cx53 Tx2	Cx42 Tx1	Tx46 Cx6	Cx53
NC_002516.2	3188801	substitution	A	A	A	A	A	A	A	A	A	A	A	A	A	A	A	A	A	A	A	A	A	A	A	A	A	A	A	G	A	A	A	A	A	A	A	A	A	A	Ax63	Ax234	Ax49	Ax60	Ax72	Ax67	Ax60	Ax55	Ax66
NC_002516.2	3191263	substitution	C	C	C	C	C	C	C	C	C	C	C	C	C	C	C	C	C	C	C	C	C	C	C	C	C	C	C	T	C	C	C	C	C	T	C	C	T	C	Cx71 Tx1	Cx116	Cx78	Cx54	Cx85	Cx59	Cx47	Cx69	Cx56
NC_002516.2	3192077	substitution	A	A	A	A	A	A	A	A	A	A	A	A	A	A	A	A	A	A	A	A	A	A	A	A	A	A	A	A	A	A	A	G	G	A	G	A	A	G	Ax52	Ax226	Ax55	Ax63	Ax62	Ax57 Tx1	Ax47	Ax55	Ax60 Cx1
NC_002516.2	3192969	substitution	T	T	T	T	T	T	T	T	T	T	T	T	T	T	T	T	T	T	T	T	T	T	T	T	T	T	T	T	T	T	T	C	C	T	T	T	T	T	Tx68	Tx186	Tx63	Tx59	Tx88	Tx73 Ax1	Tx41	Tx68	Tx54
NC_002516.2	3194068	substitution	G	G	G	G	G	G	G	G	G	G	G	G	G	G	G	G	G	G	G	G	G	G	G	G	G	G	G	A	G	G	G	A	A	A	A	G	A	A	Gx58	Gx76	Gx55	Gx50	Gx81	Gx69	Gx46	Gx46	Gx51
NC_002516.2	3195878	insertion-before	C	C	C	C	C	C	C	C	C	C	C	C	C	C	C	C	C	C	C	C	C	C	C	C	C	C	C	CC	C	C	C	C	C	CC	CC	C	C	CCC	Cx54 -x2	Cx173 -x4	Cx65 -x2	Cx52 -x2	Cx59 -x5	Cx49 -x2 CCx1	Cx44 -x1	Cx53 -x6	Cx58
NC_002516.2	3197186	substitution	G	G	G	G	G	G	G	G	G	G	G	G	G	G	G	G	G	G	G	G	G	G	G	G	G	G	G	G	G	G	G	A	A	G	A	G	G	A	Gx61	Gx191	Gx44	Gx66	Gx59	Gx46	Gx47	Gx41	Gx54
NC_002516.2	3203066	substitution	G	G	G	G	G	G	G	G	G	G	G	G	G	G	G	G	G	G	G	G	G	G	G	G	G	G	G	G	G	G	G	A	A	G	A	G	G	A	Gx77	Gx248	Gx67	Gx61	Gx76	Gx44	Gx42	Gx50	Gx65
NC_002516.2	3206715	substitution	G	G	G	G	G	G	G	G	G	G	G	G	G	G	G	G	G	G	G	G	G	G	G	G	G	G	G	G	G	G	G	G	G	G	A	G	G	A	Gx56 Ax1 Cx1	Gx185	Gx77 Tx1	Gx56	Gx73	Gx59	Gx62 Tx1	Gx55	Gx72
NC_002516.2	3206787	deletion	A	A	A	A	A	A	A	A	A	A	A	A	A	A	A	A	A	A	A	A	A	A	A	A	A	A	A	A	A	A	A	A	A	A	-	A	A	A	Ax74	Ax172 -x2	Ax61	Ax64 Tx1	Ax85 -x2	Ax58 -x1	Ax48 -x2	Ax70	Ax71 -x3
NC_002516.2	3211955	substitution	G	G	G	G	G	A	G	G	G	G	G	G	G	G	G	G	G	G	G	G	G	G	G	G	G	G	G	G	G	G	G	G	G	G	G	G	G	G	Gx67 Ax1	Gx181	Gx57	Gx65 Ax2 Cx1	Gx58 Ax7	Ax71 Gx2	Gx61	Gx60	Gx48
NC_002516.2	3213129	substitution	G	G	G	G	G	G	G	G	G	G	G	G	G	G	G	G	G	G	G	G	G	G	G	G	G	G	G	G	G	G	G	A	G	G	G	G	G	G	Gx57	Gx211	Gx55	Gx72	Gx52	Gx57	Gx42	Gx67	Gx65
NC_002516.2	3216435	substitution	C	C	C	C	C	C	C	C	C	C	C	C	C	C	C	C	C	C	C	C	C	C	C	C	C	C	C	T	C	C	C	C	C	C	C	C	C	C	Cx55	Cx83	Cx63	Cx64 Tx1	Cx87 Ax1	Cx73	Cx39 Tx1	Cx56	Cx71
NC_002516.2	3218040	substitution	C	C	C	C	C	C	T	C	C	C	C	C	C	C	C	C	C	C	C	C	C	C	C	C	C	C	C	C	C	C	C	C	C	C	C	C	C	C	Cx53	Cx116	Cx78	Cx72 Tx1	Cx59	Cx66 Tx7	Tx47 Cx1	Cx64	Cx53
NC_002516.2	3219745	deletion	C	C	C	C	C	-	C	C	C	C	C	C	C	C	C	C	C	C	C	C	C	C	C	C	C	C	C	C	C	C	C	C	C	C	C	C	C	C	Cx81 Gx1	Cx61	Cx70	Cx55	Cx72 -x3	#NULL!	Cx56	Cx62	Cx57 -x1
NC_002516.2	3219746	deletion	G	G	G	G	G	-	G	G	G	G	G	G	G	G	G	G	G	G	G	G	G	G	G	G	G	G	G	G	G	G	G	G	G	G	G	G	G	G	Gx82	Gx61	Gx71	Gx53	Gx72 -x3	#NULL!	Gx58	Gx63	Gx57 Cx1 -x1
NC_002516.2	3219747	deletion	C	C	C	C	C	-	C	C	C	C	C	C	C	C	C	C	C	C	C	C	C	C	C	C	C	C	C	C	C	C	C	C	C	C	C	C	C	C	Cx82	Cx62	Cx68	Cx50 Tx1	Cx72 -x3	#NULL!	Cx58	Cx64	Cx56 Tx1 -x1
NC_002516.2	3221696	substitution	G	G	G	G	G	G	G	G	G	G	G	G	G	G	G	G	G	G	G	G	G	G	G	G	G	G	G	G	G	G	G	A	A	G	A	G	G	A	Gx63	Gx217	Gx64	Gx65	Gx68	Gx64	Gx55	Gx61	Gx54
NC_002516.2	3222247	substitution	G	G	G	G	G	G	G	G	G	G	G	G	G	G	G	G	G	G	G	G	G	G	G	G	G	G	G	G	G	G	G	G	A	G	G	G	G	G	Gx49	Gx250	Gx63	Gx67	Gx74	Gx56 Tx1	Gx54	Gx65	Gx61 Ax2
NC_002516.2	3222788	substitution	A	A	A	A	A	G	A	A	A	A	A	A	A	A	A	A	A	A	A	A	A	A	A	A	A	A	A	A	A	A	A	A	A	A	A	A	A	A	Ax70	Ax223	Ax58	Ax55 Gx1	Ax79 Gx7	Gx64 Ax4	Ax52 Tx1	Ax54	Ax66
NC_002516.2	3222812	substitution	C	C	C	C	C	C	C	C	C	C	C	C	C	C	C	C	C	C	C	C	C	C	C	C	C	C	C	C	C	C	C	T	C	C	C	C	C	C	Cx62	Cx206	Cx61	Cx64	Cx78	Cx76	Cx60	Cx60 Gx2 Ax1	Cx56 Ax2
NC_002516.2	3234642	substitution	T	T	T	T	T	T	C	T	T	T	T	T	T	T	T	T	T	T	T	T	T	T	T	T	T	T	T	T	T	T	T	T	T	T	T	T	T	T	Tx69	Tx216	Tx68	Tx49	Tx58	Tx50	Cx48 Tx2	Tx57	Tx61 Cx1
NC_002516.2	3235155	substitution	C	C	C	C	C	C	C	C	C	C	C	C	C	C	C	C	C	C	C	C	C	C	C	C	C	C	C	C	C	C	C	T	T	C	T	C	C	T	Cx67	Cx215	Cx65	Cx55	Cx55	Cx64	Cx53	Cx55	Cx51
NC_002516.2	3240640	substitution	G	G	G	G	G	G	G	G	G	G	G	G	G	G	G	G	G	G	G	G	G	G	A	G	G	G	G	G	G	G	G	G	G	G	G	G	G	G	Gx69	Gx230	Gx71	Gx75 Ax1	Gx72	Gx49	Gx51	Gx52	Gx68
NC_002516.2	3244267	substitution	G	G	G	G	G	G	G	G	G	G	G	G	G	G	G	G	G	G	G	G	G	G	G	G	G	G	G	G	A	G	G	G	G	G	G	A	G	G	Gx77	Gx138	Gx69	Gx72	Gx77	Gx67	Gx46	Gx55	Gx71
NC_002516.2	3250919	substitution	T	T	T	T	T	T	C	T	T	T	T	T	T	T	T	T	T	T	T	T	T	T	T	T	T	T	T	T	T	T	T	T	T	T	T	T	T	T	Tx52	Tx216	Tx80	Tx63	Tx68 Cx1	Tx65 Cx3	Cx53 Tx3	Tx64	Tx56
NC_002516.2	3251624	insertion-before	-	-	-	-	-	-	-	-	-	-	-	-	-	-	-	-	-	-	-	-	-	-	-	-	-	-	-	-	-	-	-	C	C	-	C	-	-	C	#VALUE!	#VALUE!	#VALUE!	#VALUE!	#VALUE!	#VALUE!	#VALUE!	#VALUE!	#VALUE!
NC_002516.2	3254335	substitution	G	G	G	G	G	G	G	G	G	G	G	G	G	G	G	G	G	G	G	G	G	G	G	G	G	G	C	G	G	G	G	G	G	G	G	G	G	G	Gx67	Gx185	Gx54	Gx69	Gx72 Cx1	Gx86	Gx46 Cx1	Gx57 Ax1	Gx63
NC_002516.2	3256335	substitution	G	G	G	G	G	G	G	G	G	G	G	G	G	G	G	G	G	G	G	G	G	G	G	G	G	G	G	G	G	G	G	A	A	G	A	G	G	A	Gx63	Gx245	Gx69	Gx49	Gx64	Gx45 Ax1	Gx37	Gx60	Gx58
NC_002516.2	3259024	substitution	G	G	G	G	G	G	G	G	G	G	G	G	G	G	G	G	G	G	G	G	G	G	G	G	G	G	G	G	G	G	G	A	A	G	A	G	G	A	Gx49	Gx112	Gx48	Gx40	Gx50	Gx42	Gx24	Gx40	Gx36 Ax1
NC_002516.2	3260199	substitution	G	G	G	G	G	A	G	G	G	G	G	G	G	G	G	G	G	G	G	G	G	G	G	G	G	G	G	G	G	G	G	G	G	G	G	G	G	G	Gx52	Gx36	Gx51	Gx54	Gx72 Ax7	Ax52 Gx5	Gx46	Gx62	Gx61
NC_002516.2	3260547	substitution	T	T	T	T	T	T	C	T	T	T	T	T	T	T	T	T	T	T	T	T	T	T	T	T	T	T	T	T	T	T	T	T	T	T	T	T	T	T	Tx66	Tx65 Ax1	Tx80 Ax1	Tx54 Cx1	Tx70 Cx2	Tx77 Cx2	Cx58 Tx3	Tx74 Cx1	Tx64
NC_002516.2	3261036	substitution	G	G	G	G	G	G	A	G	G	G	G	G	G	G	G	G	G	G	G	G	G	G	G	G	G	G	G	G	G	G	G	G	G	G	G	G	G	G	Gx61	Gx112	Gx69	Gx46	Gx80	Gx74 Ax3	Ax33 Gx3	Gx55	Gx52
NC_002516.2	3261961	substitution	G	G	G	G	G	G	G	G	G	G	G	G	G	G	G	G	G	G	G	G	G	G	G	G	G	G	G	A	G	G	G	G	G	G	G	G	G	G	Gx57	Gx6	Gx80	Gx67	Gx84	Gx72	Gx63	Gx64 Ax1	Gx58
NC_002516.2	3263179	substitution	G	G	G	G	G	A	G	G	G	G	G	G	G	G	G	G	G	G	G	G	G	G	G	G	G	G	G	G	G	G	G	G	G	G	G	G	G	G	Gx68	Gx215	Gx73	Gx56	Gx57 Ax2	Ax54 Gx4	Gx48	Gx65	Gx68
NC_002516.2	3271082	substitution	G	G	G	G	G	G	G	G	G	G	G	G	G	G	G	G	G	G	G	G	G	G	G	G	G	G	G	G	G	G	G	A	A	G	A	G	G	A	Gx55	Gx217	Gx59 Cx1	Gx71	Gx76	Gx75	Gx51	Gx59	Gx61 Tx1
NC_002516.2	3272163	substitution	T	T	T	T	T	T	T	T	T	T	T	T	T	T	T	T	T	T	T	T	T	T	T	T	T	T	T	T	T	T	T	C	C	T	C	T	T	C	Tx65	Tx8	Tx73	Tx71	Tx73	Tx62	Tx45	Tx53	Tx58
NC_002516.2	3272497	substitution	G	G	G	G	G	A	G	G	G	G	G	G	G	G	G	G	G	G	G	G	G	G	G	G	G	G	G	G	G	G	G	G	G	G	G	G	G	G	Gx59	Gx134	Gx51	Gx50 Ax1	Gx69 Ax5	Ax61 Gx4	Gx30	Gx53 Cx1	Gx61
NC_002516.2	3277718	substitution	G	G	G	G	G	G	G	G	G	G	G	G	G	G	G	G	G	G	G	G	G	G	G	G	G	G	G	G	G	G	G	A	A	G	A	G	G	A	Gx63	Gx166	Gx73	Gx59	Gx74	Gx63	Gx50	Gx53	Gx57
NC_002516.2	3277825	substitution	C	C	C	C	C	C	C	C	C	C	C	C	C	C	C	C	C	C	C	C	C	C	C	C	C	C	C	T	C	C	C	C	C	C	C	C	C	C	Cx72 Gx1	Cx157	Cx85	Cx69	Cx72	Cx51	Cx44	Cx60	Cx84
NC_002516.2	3278898	substitution	C	C	C	C	C	C	C	C	C	C	C	C	C	C	C	C	C	C	C	C	C	C	C	C	C	C	C	T	C	C	C	C	C	T	C	C	T	C	Cx85	Cx217	Cx61 Gx1 Tx1	Cx58	Cx76	Cx64	Cx55	Cx69	Cx76
NC_002516.2	3282642	substitution	C	C	C	C	C	T	C	C	C	C	C	C	C	C	C	C	C	C	C	C	C	C	C	C	C	C	C	C	C	C	C	C	C	C	C	C	C	C	Cx66	Cx257	Cx80 Tx1	Cx64 Gx1 Tx1	Cx74 Tx4	Tx65 Cx3	Cx53	Cx67	Cx72
NC_002516.2	3283057	substitution	T	T	T	T	T	T	T	T	T	T	T	T	T	T	T	T	T	T	T	T	T	T	T	T	T	T	T	T	T	T	T	C	C	T	C	T	T	C	Tx56	Tx224	Tx58	Tx57	Tx55	Tx79	Tx50	Tx74	Tx74
NC_002516.2	3283331	deletion	G	G	G	G	G	G	G	G	G	G	G	G	G	G	G	G	G	G	G	G	G	G	G	G	G	G	G	-	G	G	G	G	G	G	G	G	G	G	Gx73	Gx160 Cx1	Gx52	Gx63 Cx1	Gx74	Gx75	Gx51 Ax1	Gx71	Gx64
NC_002516.2	3283332	deletion	C	C	C	C	C	C	C	C	C	C	C	C	C	C	C	C	C	C	C	C	C	C	C	C	C	C	C	-	C	C	C	C	C	C	C	C	C	C	Cx73	Cx162 Gx1	Cx53	Cx66	Cx76	Cx78	Cx52	Cx69	Cx67
NC_002516.2	3283333	deletion	C	C	C	C	C	C	C	C	C	C	C	C	C	C	C	C	C	C	C	C	C	C	C	C	C	C	C	-	C	C	C	C	C	C	C	C	C	C	Cx71	Cx166	Cx53	Cx66	Cx72	Cx78	Cx52	Cx67	Cx64
NC_002516.2	3283334	deletion	-	-	-	-	-	-	-	-	-	-	-	-	-	-	-	-	-	-	-	-	-	-	-	-	-	-	-	-	-	-	-	C	C	C	C	-	C	C	#NULL!	#NULL!	#NULL!	#NULL!	#NULL!	#NULL!	#NULL!	#NULL!	#NULL!
NC_002516.2	3283335	deletion	-	-	-	-	-	-	-	-	-	-	-	-	-	-	-	-	-	-	-	-	-	-	-	-	-	-	-	C	-	-	-	-	-	C	-	-	C	-	#NULL!	#NULL!	#VALUE!	#NULL!	#NULL!	#NULL!	#NULL!	#NULL!	#NULL!
NC_002516.2	3283336	deletion	-	-	-	-	-	-	-	-	-	-	-	-	-	-	-	-	-	-	-	-	-	-	-	-	-	-	-	C	-	-	-	-	-	-	-	-	-	-	#NULL!	#NULL!	#VALUE!	#NULL!	#NULL!	#NULL!	#VALUE!	#NULL!	#NULL!
NC_002516.2	3283337	deletion	-	-	-	-	-	-	-	-	-	-	-	-	-	-	-	-	-	-	-	-	-	-	-	-	-	-	-	C	-	-	-	-	-	-	-	-	-	-	#NULL!	#VALUE!	#VALUE!	#NULL!	#NULL!	#VALUE!	#VALUE!	#NULL!	#VALUE!
NC_002516.2	3283338	deletion	-	-	-	-	-	-	-	-	-	-	-	-	-	-	-	-	-	-	-	-	-	-	-	-	-	-	-	C	-	-	-	-	-	-	-	-	-	-	#NULL!	#VALUE!	#VALUE!	#NULL!	#NULL!	#VALUE!	#VALUE!	#NULL!	#VALUE!
NC_002516.2	3285198	substitution	C	C	C	C	C	C	C	C	C	C	C	C	C	C	C	C	C	C	C	C	C	C	C	C	C	C	C	C	C	C	C	C	C	T	C	C	T	C	Cx72	Cx292	Cx65	Cx67	Cx65	Cx68	Cx45	Cx61	Cx54
NC_002516.2	3290646	substitution	T	T	T	T	T	T	T	T	T	T	T	T	T	T	T	T	T	T	T	T	T	T	T	T	T	T	T	C	T	T	T	T	T	C	T	T	C	T	Tx72	Tx218	Tx70 Cx1	Tx74	Tx75	Tx60	Tx54	Tx71	Tx53
NC_002516.2	3294979	substitution	T	T	T	T	T	T	T	T	T	T	T	T	T	T	T	T	T	T	T	T	T	T	T	T	T	T	T	T	T	T	T	C	C	T	C	T	T	C	Tx52	Tx232	Tx48	Tx56	Tx67	Tx68	Tx47	Tx63	Tx70
NC_002516.2	3295150	substitution	T	T	T	T	T	T	T	T	T	T	T	T	T	T	T	T	T	T	T	T	T	T	T	T	T	T	T	T	T	T	T	C	C	T	C	T	T	C	Tx47 Gx1	Tx201	Tx65	Tx59	Tx64 Gx1	Tx60	Tx41 Cx1	Tx59 Gx1	Tx46
NC_002516.2	3295270	substitution	A	A	A	A	A	A	A	A	A	A	A	A	A	A	A	A	A	A	A	A	A	A	A	A	A	A	A	A	A	A	A	G	G	A	G	A	A	G	Ax55	Ax220	Ax43	Ax50 Tx1	Ax49	Ax61	Ax42	Ax55	Ax65
NC_002516.2	3301026	substitution	A	G	G	G	G	G	G	G	G	G	G	G	G	G	G	G	G	G	G	G	G	G	G	G	G	G	G	G	G	G	G	G	G	G	G	G	G	G	Ax65	Gx145	Gx53	Gx46 Cx1	Gx65	Gx60	Gx42	Gx52	Gx55
NC_002516.2	3301140	substitution	T	T	T	T	T	T	T	T	T	T	T	T	T	T	T	T	T	T	T	T	T	T	T	T	T	T	T	T	T	T	T	C	C	T	C	T	T	C	Tx60	Tx114 Gx1	Tx75	Tx53	Tx70	Tx63 Gx1	Tx44	Tx47	Tx70
NC_002516.2	3304508	substitution	G	G	G	G	G	G	G	G	G	G	G	G	G	G	G	G	G	G	G	G	G	G	G	G	G	G	G	G	G	G	G	G	G	G	A	G	G	A	Gx60	Gx188	Gx59	Gx57	Gx56	Gx40	Gx35 Cx1	Gx53	Gx57 Ax1
NC_002516.2	3304781	substitution	G	G	G	G	G	A	G	G	G	G	G	G	G	G	G	G	G	G	G	G	G	G	G	G	G	G	G	G	G	G	G	G	G	G	G	G	G	G	Gx57	Gx193	Gx46 Cx1	Gx55 Cx1	Gx39 Ax7	Ax48 Gx5	Gx39	Gx65	Gx49 Cx2
NC_002516.2	3307636	substitution	G	G	G	G	G	A	G	G	G	G	G	G	G	G	G	G	G	G	G	G	G	G	G	G	G	G	G	G	G	G	G	G	G	G	G	G	G	G	Gx68	Gx182	Gx57	Gx61 Ax1	Gx49 Ax4	Ax57 Gx3	Gx46	Gx61	Gx64 Ax1
NC_002516.2	3311384	substitution	T	T	T	T	T	C	T	T	T	T	T	T	T	T	T	T	T	T	T	T	T	T	T	T	T	T	T	T	T	T	T	T	T	T	T	T	T	T	Tx61	Tx243	Tx48	Tx53 Cx1	Tx58 Cx3	Cx68 Tx1	Tx37	Tx57	Tx70
NC_002516.2	3312631	insertion-before	-	-	-	-	-	-	-	-	-	-	-	-	-	-	-	-	-	-	-	-	-	-	-	-	-	-	-	-	-	-	-	-	CC	-	C	-	-	-	#VALUE!	#VALUE!	#VALUE!	#VALUE!	#VALUE!	#NULL!	#NULL!	#VALUE!	#VALUE!
NC_002516.2	3312631	deletion	-	C	C	C	C	C	C	C	C	C	C	C	C	C	C	C	C	C	C	C	C	C	C	C	C	C	C	C	C	C	C	C	C	C	C	C	-	C	#NULL!	Cx196 Gx1	Cx78	Cx66	Cx85	Cx87 Tx1	Cx92	Cx63	Cx80
NC_002516.2	3315609	substitution	G	G	G	G	G	G	G	G	G	G	G	G	G	G	G	G	G	G	G	G	G	G	G	G	G	G	G	G	G	G	G	G	A	G	G	G	G	G	Gx71	Gx255	Gx61	Gx58	Gx60	Gx58	Gx53	Gx66	Gx57 Tx1
NC_002516.2	3318861	substitution	T	T	T	T	T	T	T	T	T	T	T	T	T	T	T	T	T	T	T	T	T	T	T	T	T	T	T	T	T	T	T	G	G	T	G	T	T	G	Tx71 -x1	Tx176 -x1	Tx74	Tx64	Tx75 Ax1 Gx1	Tx67	Tx64	Tx55 -x3	Tx61
NC_002516.2	3319615	substitution	G	G	G	G	G	A	G	G	G	G	G	G	G	G	G	G	G	G	G	G	G	G	G	G	G	G	G	G	G	G	G	G	G	G	G	G	G	G	Gx75	Gx207 Cx1	Gx79	Gx67	Gx68 Ax6	Ax73 Gx4	Gx50	Gx62	Gx65
NC_002516.2	3320224	substitution	A	A	A	A	A	G	A	A	A	A	A	A	A	A	A	A	A	A	A	A	A	A	A	A	A	A	A	A	A	A	A	A	A	A	A	A	A	A	Ax89 Gx1	Ax203	Ax47	Ax64 Gx1	Ax56	Gx57 Ax4	Ax48	Ax70	Ax75
NC_002516.2	3322463	substitution	G	G	G	G	G	A	G	G	G	G	G	G	G	G	G	G	G	G	G	G	G	G	G	G	G	G	G	G	G	G	G	G	G	G	G	G	G	G	Gx76	Gx234	Gx67	Gx53 Ax2	Gx65 Ax2	Ax66 Gx3	Gx43 Cx1	Gx52	Gx65
NC_002516.2	3322737	substitution	A	A	A	A	A	A	G	A	A	A	A	A	A	A	A	A	A	A	A	A	A	A	A	A	A	A	A	A	A	A	A	A	A	A	A	A	A	A	Ax73	Ax282	Ax58	Ax54 Gx1	Ax55	Ax66 Gx4	Gx41 Ax3	Ax50	Ax78
NC_002516.2	3324105	substitution	G	G	G	G	G	G	G	G	G	G	G	G	G	G	G	G	G	G	G	G	G	G	G	G	G	G	G	G	G	G	G	A	G	G	G	G	G	G	Gx60	Gx250	Gx73	Gx75	Gx81	Gx79	Gx54	Gx56	Gx48
NC_002516.2	3332873	substitution	G	A	A	A	A	A	A	A	A	A	A	A	A	A	A	A	A	A	A	A	A	A	A	A	A	A	A	A	A	A	A	A	A	A	A	A	A	A	Gx70	Ax204 Gx1	Ax57	Ax65 Cx1	Ax61	Ax48 Gx1	Ax69	Ax55 Gx3	Ax47
NC_002516.2	3333580	substitution	G	G	G	G	G	G	G	G	G	G	G	G	G	G	G	G	G	G	G	G	G	G	G	G	G	G	G	A	G	G	G	G	G	A	G	G	A	G	Gx72	Gx220	Gx72	Gx66	Gx92	Gx75	Gx65	Gx64	Gx75
NC_002516.2	3337569	deletion	C	C	C	C	C	C	C	C	C	C	C	C	C	C	C	C	C	C	C	C	C	C	C	C	-	-	C	C	C	C	C	C	C	C	C	C	C	C	Cx65	Cx217	Cx65	Cx51	Cx74	Cx71	Cx59	Cx64	Cx50
NC_002516.2	3337570	deletion	G	G	G	G	G	G	G	G	G	G	G	G	G	G	G	G	G	G	G	G	G	G	G	G	-	-	G	G	G	G	G	G	G	G	G	G	G	G	Gx63	Gx223	Gx65 Tx1	Gx52	Gx74	Gx70	Gx59 Tx1	Gx64	Gx51 Ax1
NC_002516.2	3337571	deletion	G	G	G	G	G	G	G	G	G	G	G	G	G	G	G	G	G	G	G	G	G	G	G	G	-	-	G	G	G	G	G	G	G	G	G	G	G	G	Gx62	Gx224	Gx66	Gx50	Gx75	Gx70	Gx58	Gx64	Gx54
NC_002516.2	3337572	deletion	T	T	T	T	T	T	T	T	T	T	T	T	T	T	T	T	T	T	T	T	T	T	T	T	-	-	T	T	T	T	T	T	T	T	T	T	T	T	Tx61	Tx225	Tx65 Gx1	Tx51	Tx75	Tx69	Tx57 Gx1	Tx66	Tx55
NC_002516.2	3337573	deletion	G	G	G	G	G	G	G	G	G	G	G	G	G	G	G	G	G	G	G	G	G	G	G	G	-	-	G	G	G	G	G	G	G	G	G	G	G	G	Gx62	Gx224 Ax1	Gx65	Gx52	Gx74	Gx69	Gx57	Gx67	Gx55
NC_002516.2	3337574	deletion	C	C	C	C	C	C	C	C	C	C	C	C	C	C	C	C	C	C	C	C	C	C	C	C	-	-	C	C	C	C	C	C	C	C	C	C	C	C	Cx61	Cx224	Cx64	Cx51	Cx71 Gx1	Cx64	Cx56	Cx65	Cx52
NC_002516.2	3337575	deletion	C	C	C	C	C	C	C	C	C	C	C	C	C	C	C	C	C	C	C	C	C	C	C	C	-	-	C	C	C	C	C	C	C	C	C	C	C	C	Cx62	Cx227	Cx66	Cx50	Cx73	Cx65	Cx56	Cx65	Cx51
NC_002516.2	3337576	deletion	G	G	G	G	G	G	G	G	G	G	G	G	G	G	G	G	G	G	G	G	G	G	G	G	-	-	G	G	G	G	G	G	G	G	G	G	G	G	Gx61	Gx232	Gx66	Gx50	Gx73	Gx63 Cx1	Gx56	Gx65	Gx51
NC_002516.2	3341469	deletion	C	C	C	C	C	C	C	C	C	C	C	C	C	C	C	C	C	C	C	C	C	C	C	C	C	C	C	-	C	C	C	C	C	C	C	C	C	C	Cx59	Cx189	Cx67 -x1	Cx47 Ax1	Cx49	Cx57	Cx43	Cx48	Cx42 -x1
NC_002516.2	3342563	substitution	G	G	G	G	G	G	A	G	G	G	G	G	G	G	G	G	G	G	G	G	G	G	G	G	G	G	G	G	G	G	G	G	G	G	G	G	G	G	Gx51	Gx21	Gx76	Gx54	Gx61 Ax1	Gx55 Ax2	Ax39 Gx7 -x1	Gx57 Ax1	Gx62
NC_002516.2	3342565	substitution	G	G	G	G	G	A	G	G	G	G	G	G	G	G	G	G	G	G	G	G	G	G	G	G	G	G	G	G	G	G	G	G	G	G	G	G	G	G	Gx49	Gx21	Gx73	Gx51 Ax2	Gx59 Ax2	Ax50 Gx5	Gx47	Gx57	Gx63
NC_002516.2	3345427	substitution	G	G	G	G	G	G	G	G	G	G	G	G	G	G	G	G	G	G	G	G	G	G	G	G	G	G	G	G	G	G	G	G	A	G	G	G	G	G	Gx65 Cx1	Gx103	Gx54	Gx54	Gx72	Gx47	Gx37	Gx59	Gx76
NC_002516.2	3347456	insertion-before	-	-	-	-	-	-	-	-	-	-	-	-	-	-	-	-	-	-	-	-	-	-	-	-	-	-	-	-	-	-	-	-	-	-	-	-	-	G	#VALUE!	#VALUE!	#VALUE!	#VALUE!	#VALUE!	#VALUE!	#VALUE!	#VALUE!	#VALUE!
NC_002516.2	3347829	substitution	T	T	T	T	T	C	T	T	T	T	T	T	T	T	T	T	T	T	T	T	T	T	T	T	T	T	T	T	T	T	T	T	T	T	T	T	T	T	Tx49	Tx251	Tx56	Tx58 Cx3	Tx75 Cx4 -x1	Cx63 Tx4	Tx46	Tx60	Tx69
NC_002516.2	3348174	substitution	A	A	A	A	A	A	A	A	A	A	A	A	A	A	A	A	A	A	A	A	A	A	A	A	A	A	A	A	A	A	A	G	A	A	A	A	A	A	Ax54 Tx1	Ax182	Ax56 Tx1	Ax51	Ax71	Ax54	Ax41	Ax54	Ax52
NC_002516.2	3371724	substitution	T	T	T	T	T	T	T	T	T	T	T	T	T	T	T	T	T	T	T	T	T	T	T	T	T	T	T	T	T	T	T	T	T	T	T	T	C	T	Tx84	Tx264	Tx62	Tx67	Tx67	Tx72	Tx45	Tx60	Tx64
NC_002516.2	3371994	substitution	T	T	T	T	T	C	T	T	T	T	T	T	T	T	T	T	T	T	T	T	T	T	T	T	T	T	T	T	T	T	T	T	T	T	T	T	T	T	Tx71	Tx267 Ax1	Tx50	Tx56	Tx85 Cx3	Cx77 Tx5	Tx49	Tx65	Tx81
NC_002516.2	3372979	substitution	C	C	C	C	C	C	C	C	C	C	C	C	C	C	C	C	C	C	C	C	C	C	C	C	C	C	C	C	C	C	T	C	C	C	C	C	C	C	Cx63	Cx219	Cx62	Cx60	Cx64	Cx59	Cx50	Cx59	Cx43
NC_002516.2	3375059	substitution	A	A	A	A	A	G	A	A	A	A	A	A	A	A	A	A	A	A	A	A	A	A	A	A	A	A	A	A	A	A	A	A	A	A	A	A	A	A	Ax75	Ax216 Gx1	Ax63	Ax77	Ax65 Gx2	Gx59 Ax9	Ax45	Ax61 Cx1	Ax62 Cx1
NC_002516.2	3376284	substitution	G	G	G	G	G	A	G	G	G	G	G	G	G	G	G	G	G	G	G	G	G	G	G	G	G	G	G	G	G	G	G	G	G	G	G	G	G	G	Gx86	Gx219	Gx62	Gx73 Ax1	Gx93 Ax2	Ax58 Gx3	Gx68	Gx73	Gx71
NC_002516.2	3382381	substitution	G	G	G	G	G	G	G	G	G	G	G	G	G	G	G	G	G	G	G	G	G	G	G	G	G	G	G	A	G	G	G	G	G	A	G	G	A	G	Gx89	Gx255	Gx73	Gx67 Ax1	Gx68	Gx66	Gx54	Gx71	Gx83
NC_002516.2	3382870	substitution	G	G	G	G	G	A	G	G	G	G	G	G	G	G	G	G	G	G	G	G	G	G	G	G	G	G	G	G	G	G	G	G	G	G	G	G	G	G	Gx73	Gx195	Gx67	Gx60 Ax1	Gx48 Ax3	Ax59 Gx4	Gx41	Gx56	Gx56
NC_002516.2	3384503	substitution	G	G	G	G	G	G	G	G	G	G	G	G	G	G	G	G	G	G	G	G	G	G	G	G	G	G	G	A	G	G	G	G	G	A	G	G	A	G	Gx52	Gx130	Gx54	Gx54	Gx54	Gx40	Gx40	Gx40	Gx50 Cx1
NC_002516.2	3386070	substitution	G	G	G	G	G	G	G	G	G	G	G	G	G	G	G	G	G	G	G	G	G	G	G	G	G	G	G	G	G	G	G	A	A	G	A	G	G	A	Gx53	Gx74	Gx62	Gx80	Gx75	Gx70	Gx46	Gx64	Gx50
NC_002516.2	3386838	insertion-before	-	-	-	-	-	-	-	-	-	-	-	-	-	-	-	-	-	-	-	-	-	-	-	-	-	-	-	C	-	-	-	-	-	-	-	-	-	-	#VALUE!	#VALUE!	#VALUE!	#VALUE!	#VALUE!	#VALUE!	#VALUE!	#VALUE!	#VALUE!
NC_002516.2	3387298	substitution	C	C	C	C	C	T	C	C	C	C	C	C	C	C	C	C	C	C	C	C	C	C	C	C	C	C	C	C	C	C	C	C	C	C	C	C	C	C	Cx80	Cx198	Cx75	Cx62 Tx1	Cx62 Tx3	Tx67 Cx5	Cx47	Cx70	Cx68
NC_002516.2	3387419	substitution	G	G	G	G	G	G	G	G	G	G	G	G	G	G	G	G	G	G	G	G	G	G	G	G	G	G	G	G	G	G	G	G	A	G	G	G	G	G	Gx61	Gx197	Gx70	Gx58	Gx60	Gx64	Gx46	Gx55	Gx56
NC_002516.2	3389256	substitution	T	T	T	T	T	T	T	T	T	T	T	T	T	T	T	T	T	T	T	T	T	T	T	T	T	T	T	C	T	T	T	T	T	C	T	T	C	T	Tx73 Ax1 Gx1	Tx142	Tx60	Tx56	Tx63	Tx72 Ax1	Tx49 Cx1	Tx70	Tx55
NC_002516.2	3398922	insertion-before	-	-	-	-	-	C	-	-	-	-	-	-	-	-	-	-	-	-	-	-	-	-	-	-	-	-	-	-	-	-	-	-	-	-	-	-	-	-	#VALUE!	#VALUE!	#VALUE!	#VALUE!	#NULL!	Cx54 -x13 CCx2	#VALUE!	#VALUE!	#VALUE!
NC_002516.2	3398922	substitution	G	G	G	G	G	C	G	G	G	G	G	G	G	G	G	G	G	G	G	G	G	G	G	G	G	G	G	G	G	G	G	G	C	G	G	G	G	G	Gx58	Gx173	Gx51 Cx1	Gx47 Cx1	Gx76 Cx5	Cx66 Gx4	Gx58	Gx52	Gx52
NC_002516.2	3398923	insertion-before	-	-	-	-	-	-	-	-	-	-	-	-	-	-	-	-	-	-	-	-	-	-	-	-	-	-	-	-	-	-	-	CC	-	-	-	-	-	-	#VALUE!	#VALUE!	#VALUE!	#VALUE!	#VALUE!	#VALUE!	#NULL!	#VALUE!	#VALUE!
NC_002516.2	3400967	substitution	G	G	G	G	G	G	G	G	G	G	G	G	G	G	G	G	G	G	G	G	G	G	G	G	G	G	G	G	G	G	G	A	A	G	A	G	G	A	Gx65	Gx182	Gx69	Gx52	Gx72	Gx52	Gx34	Gx47	Gx55
NC_002516.2	3409648	substitution	G	G	G	G	G	A	G	G	G	G	G	G	G	G	G	G	G	G	G	G	G	G	G	G	G	G	G	G	G	G	G	G	G	G	G	G	G	G	Gx70	Gx221	Gx65	Gx65 Ax2	Gx72 Ax2	Ax59 Gx5	Gx51	Gx80	Gx60
NC_002516.2	3411045	substitution	A	A	A	A	A	A	C	A	A	A	A	A	A	A	A	A	A	A	A	A	A	A	A	A	A	A	A	A	A	A	A	A	A	A	A	A	A	A	Ax53	Ax174	Ax61	Ax64	Ax72	Ax49 Cx3	Cx48	Ax58	Ax59
NC_002516.2	3411630	substitution	C	C	C	C	C	C	T	C	C	C	C	C	C	C	C	C	C	C	C	C	C	C	C	C	C	C	C	C	C	C	C	C	C	C	C	C	C	C	Cx58	Cx169	Cx64	Cx53 Tx1	Cx88 Tx1	Cx56 Tx3	Tx48 Cx4	Cx41	Cx62
NC_002516.2	3414878	substitution	T	T	T	T	T	C	T	T	T	T	T	T	T	T	T	T	T	T	T	T	T	T	T	T	T	T	T	T	T	T	T	T	T	T	T	T	T	T	Tx65	Tx186	Tx73	Tx67 Cx3	Tx71 Cx6	Cx56 Tx7	Tx47 Cx2	Tx48 Cx5	Tx58
NC_002516.2	3417943	substitution	C	C	C	C	C	T	C	C	C	C	C	C	C	C	C	C	C	C	C	C	C	C	C	C	C	C	C	C	C	C	C	C	C	C	C	C	C	C	Cx66	Cx221	Cx57	Cx63 Tx1	Cx74 Tx2	Tx54 Cx4	Cx38	Cx68	Cx67
NC_002516.2	3418801	substitution	G	G	G	G	G	A	G	G	G	G	G	G	G	G	G	G	G	G	G	G	G	G	G	G	G	G	G	G	G	G	G	G	G	G	G	G	G	G	Gx57	Gx204	Gx58	Gx57 Ax1	Gx80 Ax3	Ax50 Gx2	Gx56	Gx60	Gx68
NC_002516.2	3419151	substitution	G	G	G	G	G	G	A	G	G	G	G	G	G	G	G	G	G	G	G	G	G	G	G	G	G	G	G	G	G	G	G	G	G	G	G	G	G	G	Gx68	Gx186	Gx60	Gx64 Ax1	Gx64	Gx63 Ax2	Ax56 Gx4	Gx66	Gx51
NC_002516.2	3421915	substitution	G	G	G	G	G	G	G	G	G	G	G	G	G	G	G	G	G	G	G	G	G	G	G	G	G	G	G	G	G	G	G	G	G	G	G	G	G	A	Gx59	Gx241	Gx67	Gx71	Gx73 Tx1	Gx74	Gx48	Gx76	Gx68
NC_002516.2	3428160	deletion	C	C	C	C	C	-	C	C	C	C	C	C	C	C	C	C	C	C	C	C	C	C	C	C	C	C	C	C	C	C	C	C	C	C	C	C	C	C	Cx63	Cx210	Cx50 Ax1	Cx56	Cx84 -x4	#NULL!	Cx31	Cx56 Gx1	Cx64
NC_002516.2	3430270	substitution	G	G	G	G	G	G	G	G	G	G	G	G	G	G	G	G	G	G	G	G	G	G	G	G	G	G	G	A	G	G	G	G	G	A	G	G	A	G	Gx71	Gx97	Gx81	Gx72	Gx76	Gx86	Gx52 Cx1	Gx60	Gx73 Cx1
NC_002516.2	3430433	substitution	G	G	G	G	G	G	G	G	G	G	G	G	G	G	G	G	G	G	G	G	G	G	G	G	G	G	G	G	G	G	G	G	G	G	G	G	G	A	Gx68	Gx104	Gx67	Gx74	Gx86	Gx53	Gx64 -x1	Gx56	Gx63
NC_002516.2	3432468	insertion-before	-	-	-	-	-	-	-	-	-	-	-	-	-	-	-	-	-	-	-	-	-	-	-	-	-	-	-	CC	-	-	-	-	-	C	-	-	C	-	#VALUE!	#VALUE!	#VALUE!	#VALUE!	#VALUE!	#VALUE!	#VALUE!	#VALUE!	#VALUE!
NC_002516.2	3432468	deletion	C	C	C	C	C	C	C	C	C	C	C	C	C	C	C	C	C	C	C	C	C	C	C	C	C	C	C	C	C	C	C	-	-	C	-	C	C	-	Cx28	Cx166	Cx26	Cx23	Cx27	Cx11	Cx18	Cx20	Cx24
NC_002516.2	3435831	substitution	G	G	G	G	G	G	G	G	G	G	G	G	G	G	G	G	G	G	G	G	G	G	G	G	G	G	G	G	G	G	G	G	G	G	G	G	A	G	Gx69	Gx232	Gx51	Gx66	Gx78	Gx61	Gx56	Gx56	Gx75
NC_002516.2	3444783	insertion-before	-	-	-	-	-	C	-	-	-	-	-	-	-	-	-	-	-	-	-	-	-	-	-	-	-	-	-	-	-	-	-	-	-	-	-	-	-	-	#VALUE!	#VALUE!	#VALUE!	#VALUE!	#NULL!	Cx46 -x9	#VALUE!	#VALUE!	#VALUE!
NC_002516.2	3446300	substitution	T	T	T	T	T	T	T	T	T	T	T	T	T	T	T	T	T	T	T	T	T	T	T	T	T	T	T	T	T	T	T	C	C	T	C	T	T	C	Tx60 Cx1	Tx213	Tx75	Tx61	Tx61	Tx49 Cx1	Tx47	Tx65	Tx64
NC_002516.2	3449276	substitution	T	T	T	T	T	C	T	T	T	T	T	T	T	T	T	T	T	T	T	T	T	T	T	T	T	T	T	T	T	T	T	T	T	T	T	T	T	T	Tx71	Tx8	Tx63 Gx1	Tx63 Gx1	Tx89 Cx1	Cx69 Tx7	Tx51	Tx57	Tx54
NC_002516.2	3451508	substitution	G	A	G	G	G	G	G	G	G	G	G	G	G	G	G	G	G	G	G	G	G	G	G	G	G	G	G	G	G	G	G	G	G	G	G	G	G	G	Gx58	Ax231	Gx67	Gx66	Gx66	Gx65	Gx51	Gx75	Gx75 Ax1
NC_002516.2	3453083	substitution	T	T	T	T	T	T	T	T	T	T	T	T	T	T	T	T	T	T	T	T	T	T	T	T	T	T	T	T	T	T	T	C	C	T	C	T	T	C	Tx69	Tx248	Tx77	Tx74	Tx71	Tx57	Tx47 Cx1	Tx58	Tx72
NC_002516.2	3453288	substitution	G	G	G	G	G	G	G	G	G	G	G	G	G	G	G	G	G	G	G	G	G	G	G	G	G	G	G	G	G	G	G	G	G	G	A	G	G	A	Gx64	Gx263	Gx73	Gx56	Gx71	Gx61	Gx50	Gx64	Gx54 Ax1
NC_002516.2	3453510	substitution	T	T	T	T	T	T	C	T	T	T	T	T	T	T	T	T	T	T	T	T	T	T	T	T	T	T	T	T	T	T	T	T	T	T	T	T	T	T	Tx74 Cx1	Tx180	Tx61	Tx61	Tx71 Cx1	Tx57 Cx1	Cx49 Tx1	Tx53	Tx69
NC_002516.2	3453608	substitution	T	T	T	T	T	C	T	T	T	T	T	T	T	T	T	T	T	T	T	T	T	T	T	T	T	T	T	T	T	T	T	T	T	T	T	T	T	T	Tx66	Tx234	Tx62	Tx50	Tx60 Cx4	Cx63 Tx3	Tx44	Tx52	Tx52
NC_002516.2	3454279	substitution	G	G	G	G	G	G	G	G	G	G	G	G	G	G	G	G	G	G	G	G	G	G	G	G	G	G	G	G	G	G	G	A	A	G	A	G	G	A	Gx72	Gx243	Gx58	Gx68 Ax1	Gx72	Gx64	Gx51	Gx76	Gx67
NC_002516.2	3455262	substitution	C	C	C	C	C	T	C	C	C	C	C	C	C	C	C	C	C	C	C	C	C	C	C	C	C	C	C	C	C	C	C	C	C	C	C	C	C	C	Cx57 Ax1	Cx188	Cx51	Cx45 Gx1 Tx1	Cx59 Tx4	Tx49 Cx4	Cx31 Ax1	Cx48	Cx42
NC_002516.2	3457585	substitution	G	G	G	G	G	G	G	G	G	G	G	G	G	G	G	G	G	G	G	G	G	G	G	G	G	G	G	A	G	G	G	G	G	A	G	G	A	G	Gx82	Gx165	Gx68	Gx68	Gx91 Tx1	Gx63	Gx50	Gx82	Gx79
NC_002516.2	3460920	substitution	G	G	G	G	G	G	A	G	G	G	G	G	G	G	G	G	G	G	G	G	G	G	G	G	G	G	G	G	G	G	G	G	G	G	G	G	G	G	Gx54	Gx233	Gx56 Cx1	Gx60 Cx2 Tx1	Gx79	Gx55 Ax2	Ax45 Gx3	Gx67	Gx61
NC_002516.2	3461395	substitution	G	G	G	G	G	G	G	G	G	G	G	G	G	G	G	G	G	G	G	G	G	G	G	G	G	G	G	G	G	G	G	A	A	G	A	G	G	A	Gx65	Gx204	Gx47	Gx66	Gx81	Gx50	Gx35	Gx52	Gx57
NC_002516.2	3461965	substitution	T	T	T	T	T	T	C	T	T	T	T	T	T	T	T	T	T	T	T	T	T	T	T	T	T	T	T	T	T	T	T	T	T	T	T	T	T	T	Tx66 Cx1	Tx220	Tx77	Tx74 Cx2	Tx73 Cx1	Tx75 Cx6	Cx55 Tx2	Tx56	Tx82 Cx1
NC_002516.2	3463750	substitution	T	T	T	T	T	C	T	T	T	T	T	T	T	T	T	T	T	T	T	T	T	T	T	T	T	T	T	T	T	T	T	T	T	T	T	T	T	T	Tx53	Tx189	Tx77	Tx74 Cx2	Tx72 Cx2	Cx48 Tx4	Tx46 Gx1	Tx64	Tx65
NC_002516.2	3476428	substitution	G	G	G	G	G	G	G	G	G	G	G	G	G	G	G	G	G	G	G	G	G	G	G	G	G	G	G	G	G	G	G	A	A	G	A	G	G	A	Gx55	Gx185	Gx67	Gx71	Gx59	Gx53	Gx46	Gx63	Gx76
NC_002516.2	3478032	substitution	G	G	G	G	G	G	G	G	G	G	G	G	G	G	G	G	G	G	G	G	G	G	G	G	G	G	G	A	G	G	G	G	G	G	G	G	G	G	Gx66	Gx219	Gx58	Gx56	Gx65	Gx44	Gx54	Gx44	Gx70
NC_002516.2	3479460	substitution	T	T	T	T	T	T	T	T	T	T	T	T	T	T	T	T	T	T	T	T	T	T	T	T	T	T	T	C	T	T	T	T	T	C	T	T	C	T	Tx57	Tx216	Tx72	Tx75	Tx71	Tx57 Cx1	Tx52	Tx81	Tx67
NC_002516.2	3480366	substitution	G	G	G	G	G	A	G	G	G	G	G	G	G	G	G	G	G	G	G	G	G	G	G	G	G	G	G	G	G	G	G	G	G	G	G	G	G	G	Gx62	Gx217	Gx65 Cx1	Gx72 Ax1 Tx1	Gx69 Ax6 Tx1	Ax61 Gx3	Gx65	Gx64 Ax1	Gx68
NC_002516.2	3480766	substitution	G	G	G	G	G	C	G	G	G	G	G	G	G	G	G	G	G	G	G	G	G	G	G	G	G	G	G	G	G	G	G	G	G	G	G	G	G	G	Gx67	Gx222 Cx1	Gx63	Gx54 Cx3	Gx59 Cx6	Cx62 Gx8 Ax1	Gx61	Gx57	Gx59
NC_002516.2	3480855	substitution	G	G	G	G	G	G	G	G	G	G	G	G	G	G	G	G	G	G	G	G	G	G	G	G	G	G	G	G	G	G	G	G	G	G	G	G	G	A	Gx65	Gx187	Gx72 Tx1	Gx75	Gx66	Gx75	Gx47 Tx1	Gx61	Gx61
NC_002516.2	3481502	substitution	G	G	G	G	G	G	G	G	G	G	G	G	G	G	G	G	G	G	G	G	G	G	G	G	G	G	G	G	G	G	G	G	A	G	G	G	G	G	Gx62	Gx226	Gx62	Gx66 Tx1	Gx72	Gx80	Gx47	Gx65	Gx77 Tx2 Cx1
NC_002516.2	3483591	substitution	G	G	G	G	G	G	G	G	G	G	G	G	G	G	G	G	G	G	G	G	G	G	G	G	G	G	G	A	G	G	G	G	G	A	G	G	A	G	Gx64	Gx170	Gx61	Gx60 Ax1	Gx57	Gx70	Gx48	Gx70	Gx72
NC_002516.2	3487603	substitution	C	C	C	C	C	C	C	C	C	C	C	C	C	A	C	C	C	C	C	C	C	C	C	C	C	C	C	C	C	C	C	C	C	C	C	C	C	C	Cx47	Cx203	Cx54	Cx46	Cx57	Cx50	Cx49	Cx48	Cx49
NC_002516.2	3489994	substitution	G	G	G	G	G	A	G	G	G	G	G	G	G	G	G	G	G	G	G	G	G	G	G	G	G	G	G	G	G	G	G	G	G	G	G	G	G	G	Gx63	Gx206	Gx62	Gx44 Ax2	Gx61 Ax5	Ax39 Gx3	Gx29	Gx50	Gx30
NC_002516.2	3494366	substitution	G	G	G	G	G	G	G	G	G	G	G	G	G	G	G	G	G	G	G	G	G	G	G	G	G	G	G	G	G	G	G	G	G	G	A	G	G	A	Gx55	Gx177	Gx62	Gx48	Gx62	Gx75	Gx57	Gx49	Gx64
NC_002516.2	3496122	substitution	G	G	G	G	G	G	G	G	G	G	G	G	G	G	G	G	G	G	G	G	G	G	G	G	G	G	G	G	G	G	G	A	G	G	G	G	G	G	Gx60	Gx218	Gx60	Gx68	Gx80	Gx61	Gx56	Gx71	Gx60
NC_002516.2	3497672	substitution	G	G	G	G	G	A	G	G	G	G	G	G	G	G	G	G	G	G	G	G	G	G	G	G	G	G	G	G	G	G	G	G	G	G	G	G	G	G	Gx56	Gx101	Gx73	Gx70 Ax2	Gx86 Ax6	Ax63 Gx5	Gx53	Gx63	Gx77
NC_002516.2	3498412	substitution	C	C	C	C	C	C	C	G	C	C	C	C	C	C	C	C	C	C	C	C	C	C	C	C	C	C	C	C	C	C	C	C	C	C	C	C	C	C	Cx70	Cx226	Cx58	Cx58	Cx85 Ax1 Gx1	Cx54 Gx3	Cx64 Gx2	Gx53 Cx4	Cx68 Ax1
NC_002516.2	3501523	insertion-before	-	-	-	-	-	-	-	-	-	-	-	-	-	-	-	-	-	-	-	-	-	-	-	-	-	-	-	-	-	-	-	C	-	-	-	-	-	-	#VALUE!	#VALUE!	#VALUE!	#VALUE!	#VALUE!	#VALUE!	#VALUE!	#VALUE!	#VALUE!
NC_002516.2	3501523	deletion	C	C	C	C	C	C	C	C	C	C	C	C	C	C	C	C	C	C	C	C	C	C	C	C	C	C	C	C	C	C	C	C	C	C	C	C	-	C	Cx59	Cx250	Cx65	Cx51	Cx57	Cx65	Cx33	Cx52	Cx47 Gx1
NC_002516.2	3502430	substitution	G	G	G	G	G	G	G	G	G	G	G	G	G	G	G	G	G	G	G	G	G	G	G	G	G	G	G	G	G	G	G	G	G	A	G	G	G	G	Gx53	Gx210	Gx84	Gx76	Gx78	Gx61	Gx68	Gx70	Gx62
NC_002516.2	3503452	substitution	G	G	G	G	G	A	G	G	G	G	G	G	G	G	G	G	G	G	G	G	G	G	G	G	G	G	G	G	G	G	G	G	G	G	G	G	G	G	Gx61	Gx211 Tx1	Gx62	Gx63 Ax1	Gx57 Ax3	Ax57 Gx7	Gx44	Gx59	Gx46
NC_002516.2	3506210	substitution	G	G	G	G	G	G	G	G	G	G	G	G	G	G	G	G	G	G	G	G	G	G	G	G	G	G	G	G	G	G	G	G	G	G	G	G	A	G	Gx61	Gx208	Gx71	Gx62	Gx76	Gx65 Tx1	Gx47	Gx62	Gx58
NC_002516.2	3507076	deletion	A	A	A	A	A	A	A	A	A	A	A	A	A	A	A	A	A	A	A	A	A	A	A	A	A	A	A	A	-	A	A	A	A	A	A	-	A	A	Ax59	Ax189	Ax79	Ax66	Ax74 Tx1	Ax68	Ax42 Tx1	Ax59	Ax60
NC_002516.2	3507166	deletion	C	C	C	C	C	C	C	C	C	C	C	C	C	C	C	C	C	C	C	C	C	C	C	C	C	C	C	C	C	C	C	-	-	C	-	C	C	-	Cx60	Cx171	Cx59	Cx57	Cx66 Ax1	Cx63	Cx52 Tx1	Cx72	Cx49
NC_002516.2	3509227	substitution	A	A	A	A	A	A	A	A	A	A	A	A	A	A	A	A	A	A	A	A	A	A	A	A	A	A	A	A	A	A	A	G	G	A	G	A	A	G	Ax88	Ax249	Ax72	Ax55	Ax79	Ax69	Ax59	Ax54 Gx1	Ax80 Gx1
NC_002516.2	3514693	substitution	G	G	G	G	G	G	G	G	G	G	G	G	G	G	G	G	G	G	G	G	G	G	G	G	G	G	G	A	G	G	G	G	G	G	G	G	G	G	Gx70	Gx174 Tx1 Cx1	Gx76 Cx1	Gx68	Gx84	Gx95	Gx76 Cx1	Gx73	Gx81
NC_002516.2	3517248	substitution	T	T	T	T	T	T	T	T	T	T	T	T	T	T	T	T	T	T	T	T	T	T	T	T	T	T	T	C	T	T	T	T	T	C	T	T	C	T	Tx56 Gx1	Tx180	Tx61	Tx45	Tx63	Tx53	Tx51	Tx58	Tx47
NC_002516.2	3517555	substitution	C	C	C	C	C	T	C	C	C	C	C	C	C	C	C	C	C	C	C	C	C	C	C	C	C	C	C	C	C	C	C	C	C	C	C	C	C	C	Cx70	Cx271	Cx92 Ax1	Cx68 Tx1	Cx59 Tx6	Tx78 Cx3 Ax1	Cx56	Cx58	Cx60
NC_002516.2	3521048	substitution	G	G	G	G	G	G	G	G	G	G	G	G	G	G	G	G	G	G	G	G	G	G	G	G	G	G	G	G	G	G	G	A	A	G	A	G	G	A	Gx55	Gx229	Gx57 Tx1	Gx59	Gx55 Cx1	Gx56	Gx53	Gx50 Ax1	Gx62
NC_002516.2	3524106	substitution	A	A	A	A	A	A	A	A	A	A	A	A	A	A	A	A	A	A	A	A	A	A	A	A	A	A	A	A	A	A	A	G	G	A	G	A	A	G	Ax58	Ax180	Ax51 Tx1	Ax48	Ax65	Ax53	Ax35	Ax46	Ax57 Cx1
NC_002516.2	3524715	substitution	T	T	T	T	T	T	T	T	T	T	T	T	T	T	T	T	T	T	T	T	T	T	T	T	T	T	T	T	T	T	T	T	C	T	T	T	T	T	Tx64	Tx208	Tx62	Tx74	Tx80	Tx69	Tx46	Tx58 Cx1	Tx69
NC_002516.2	3524938	substitution	G	G	G	G	G	A	G	G	G	G	G	G	G	G	G	G	G	G	G	G	G	G	G	G	G	G	G	G	G	G	G	G	G	G	G	G	G	G	Gx77	Gx197	Gx52	Gx68	Gx67 Ax2 Cx1	Ax66 Gx5	Gx57	Gx60	Gx54
NC_002516.2	3525156	substitution	T	T	T	T	T	T	T	T	T	T	T	T	T	T	T	T	T	T	T	T	T	T	T	T	T	T	T	T	T	T	T	T	T	T	T	T	T	C	Tx68 Ax1	Tx209 Gx1	Tx49	Tx53	Tx62	Tx50	Tx58 Cx1	Tx49	Tx57
NC_002516.2	3525159	substitution	G	G	G	G	G	G	G	G	A	G	G	G	G	G	G	G	G	G	G	G	G	G	G	G	G	G	G	G	G	G	G	G	G	G	G	G	G	G	Gx69	Gx215	Gx48	Gx51	Gx65 Tx1	Gx54	Gx57 Cx1	Gx49	Ax57 Gx1
NC_002516.2	3525246	substitution	A	A	A	A	A	A	A	A	A	A	G	A	A	A	A	A	A	A	A	A	A	A	A	A	A	A	A	A	A	A	A	A	A	A	A	A	A	A	Ax72	Ax242	Ax67	Ax61	Ax66	Ax80 Gx1	Ax54	Ax61	Ax54 Gx1
NC_002516.2	3526043	deletion	C	C	C	C	C	C	C	C	C	C	C	C	C	C	C	C	C	C	C	C	C	C	-	C	C	C	C	C	C	C	C	C	C	C	C	C	C	C	Cx68 Gx1	Cx220	Cx61	Cx73	Cx75 Ax1	Cx69	Cx57	Cx84	Cx71
NC_002516.2	3526044	deletion	T	T	T	T	T	T	T	T	T	T	T	T	T	T	T	T	T	T	T	T	T	T	-	T	T	T	T	T	T	T	T	T	T	T	T	T	T	T	Tx68	Tx218	Tx61	Tx70	Tx75	Tx69	Tx57	Tx80	Tx66
NC_002516.2	3526168	deletion	C	C	C	C	C	C	C	C	C	-	C	C	C	C	C	C	C	C	C	C	C	C	C	C	C	C	C	C	C	C	C	C	C	C	C	C	C	C	Cx75	Cx210	Cx58	Cx54	Cx65	Cx67	Cx59	Cx49	Cx58 -x1
NC_002516.2	3526391	insertion-before	-	-	G	G	G	-	-	-	-	G	-	-	G	G	-	-	-	-	G	-	-	G	G	-	-	-	G	-	-	-	-	-	-	-	-	-	-	-	#VALUE!	#VALUE!	Gx51 Ax1	Gx54 -x1	Gx67 -x7	#VALUE!	#VALUE!	#VALUE!	#NULL!
NC_002516.2	3526437	substitution	A	A	A	A	A	A	A	A	A	A	G	A	A	A	A	A	A	A	A	A	A	A	A	A	A	A	A	A	A	A	A	A	A	A	A	A	A	A	Ax76	Ax248	Ax54	Ax48	Ax65 Tx1	Ax78	Ax50	Ax60	Ax60
NC_002516.2	3548084	substitution	G	G	G	G	G	G	G	G	G	G	G	G	G	G	G	G	G	G	G	G	G	G	G	G	G	G	G	G	G	G	G	A	G	G	G	G	G	G	Gx72	Gx141	Gx84	Gx69	Gx96	Gx82	Gx71	Gx55	Gx86
NC_002516.2	3551929	substitution	T	T	T	T	T	T	T	T	T	T	T	T	T	T	T	T	T	T	T	T	T	T	T	T	G	G	T	T	T	T	T	T	T	T	T	T	T	T	Tx80 Cx1	Tx222 Cx1	Tx66 Cx1	Tx70	Tx78 Cx1	Tx80	Tx59	Tx59 Cx1	Tx74
[truncated: 1,487 more rows]
[truncated: 68 more columns]
